# Supplementary material for: Selection for Silage Yield and Composition Did Not Affect Genomic Diversity Within the Wisconsin Quality Synthetic Maize Population
Source: G3 (Bethesda). 2015 Feb 2;5(4):541–9. doi: 10.1534/g3.114.015263 (PMC4390570; doi:10.1534/g3.114.015263)
Supplement: Supporting Information [file supp_g3.114.015263_FileS2.zip]

Archive with 17 entries (17 files):
- wqsSupportingData/adfBlups.csv
- wqsSupportingData/cpBlups.csv
- wqsSupportingData/dmBlups.csv
- wqsSupportingData/genoWQS.csv
- wqsSupportingData/ivdBlups.csv
- wqsSupportingData/ndfBlups.csv
- wqsSupportingData/starchBlups.csv
- wqsSupportingData/WqsCycle1_Raw.csv
- wqsSupportingData/WqsCycle2_Raw.csv
- wqsSupportingData/WqsCycle3_Raw.csv
- wqsSupportingData/WqsCycle3_RawQuality.csv
- wqsSupportingData/WqsCycle4_Raw2010Qua.csv
- wqsSupportingData/WqsCycle4_Raw2010Yield.csv
- wqsSupportingData/WqsCycle4_Raw2011Qua.csv
- wqsSupportingData/WqsCycle4_RawQua.csv
- wqsSupportingData/WqsCycle4_RawQuaMad.csv
- wqsSupportingData/yieldBlups.csv
