# Supplementary material for: Selection for Silage Yield and Composition Did Not Affect Genomic Diversity Within the Wisconsin Quality Synthetic Maize Population
Source: G3 (Bethesda). 2015 Feb 2;5(4):541–9. doi: 10.1534/g3.114.015263 (PMC4390570; doi:10.1534/g3.114.015263)
Supplement: Supporting Information [file supp_g3.114.015263_FileS2.zip › wqsSupportingData/adfBlups.csv]

ENTRY	Intercept+BLUP	SE	Cycle
12002-2	26.9666666666666	0.78408443922719	C2
12004-1	26.08	0.784084439227206	C2
12004-2	25.1916666666667	0.784084439227206	C2
12007-2	27.0716666666667	0.784084439227206	C2
12009-2	24.795	0.784084439227206	C2
12009-3	25.4233333333333	0.784084439227206	C2
12014-2	26.6033333333333	0.784084439227206	C2
12018-1	27.4083333333333	0.784084439227206	C2
12019-1	26.325	0.784084439227206	C2
12021-3	26.0266666666667	0.784084439227206	C2
12025-3	27.5216666666667	0.784084439227206	C2
12026-2	25.9583333333333	0.784084439227206	C2
12027-1	26.8516666666666	0.784084439227206	C2
12028-3	25.015	0.784084439227206	C2
12029-2	24.6933333333333	0.784084439227206	C2
12038-3	25.2583333333333	0.784084439227206	C2
12039-2	24.6666666666667	0.784084439227206	C2
12041-3	25.2333333333333	0.784084439227206	C2
12045-2	26.6533333333333	0.784084439227206	C2
12045-3	27.295	0.784084439227206	C2
12046-1	25.3966666666667	0.784084439227206	C2
12050-1	27.0683333333333	0.784084439227206	C2
12050-2	27.3433333333333	0.784084439227206	C2
12050-3	28.3916666666667	0.784084439227206	C2
12051-1	27.1266666666667	0.784084439227206	C2
12057-1	24.5666666666667	0.784084439227206	C2
12058-2	27.2916666666667	0.784084439227206	C2
12059-3	25.04	0.784084439227206	C2
12062-1	24.7671813323195	0.961988899282279	C2
12062-2	25.5583333333333	0.784084439227206	C2
12062-3	24.7466666666667	0.784084439227206	C2
12063-1	26.8033333333333	0.784084439227206	C2
12063-2	26.6183333333333	0.784084439227206	C2
12063-3	26.5033333333333	0.784084439227206	C2
12064-2	25.2883333333333	0.784084439227206	C2
12067-1	25.39	0.784084439227206	C2
12068-1	26.5133333333333	0.784084439227206	C2
12069-3	25.75	0.784084439227206	C2
12074-2	27.5033333333333	0.784084439227206	C2
12087-3	28.1483333333333	0.784084439227206	C2
12090-1	24.7826643888013	1.36274674098678	C2
12090-3	25.33	0.784084439227206	C2
12091-2	25.0616666666667	0.784084439227206	C2
12096-1	27.02	0.784084439227206	C2
12099-1	26.4766666666667	0.784084439227206	C2
12099-2	29.68	0.784084439227206	C2
12101-2	27.155	0.784084439227206	C2
12102-2	27.1683333333333	0.784084439227206	C2
12103-1	28.4533333333333	0.784084439227206	C2
12104-1	25.7	0.784084439227206	C2
12104-3	27.7216666666667	0.784084439227206	C2
12105-1	25.4766666666667	0.784084439227206	C2
12107-2	26.0133333333333	0.784084439227206	C2
12107-3	26.675	0.784084439227206	C2
12110-1	25.48	0.784084439227206	C2
12110-2	24.665	0.784084439227206	C2
12111-1	27.8516666666667	0.784084439227206	C2
12111-3	26.2	0.784084439227206	C2
12112-1	27.5	0.784084439227206	C2
12112-2	26.5866666666667	0.784084439227206	C2
12112-3	26.3433333333333	0.784084439227206	C2
12113-1	25.1850964912281	0.877555339582044	C2
12121-1	27.0866666666667	0.784084439227206	C2
12123-2	26.3783333333333	0.784084439227206	C2
12124-2	26.1205468592942	0.877550588794923	C2
12126-1	25.91	0.784084439227206	C2
12131-1	28.2183333333333	0.784084439227206	C2
12132-3	26.2983333333333	0.784084439227206	C2
12133-3	26.7066666666667	0.784084439227206	C2
12135-3	23.7990027726397	1.17954647481701	C2
12136-2	27.7283333333333	0.784084439227206	C2
12137-1	27.9583333333333	0.784084439227206	C2
12137-2	26.9216666666667	0.784084439227206	C2
12139-3	25.2837515077581	0.877557790775979	C2
12140-1	24.7683333333333	0.784084439227206	C2
12140-2	26.53	0.784084439227206	C2
12148-1	27.0833333333333	0.784084439227206	C2
12156-2	23.57	0.784084439227206	C2
12157-2	26.6416666666667	0.784084439227206	C2
12158-1	25.4333333333333	0.784084439227206	C2
12161-2	25.4366666666667	0.784084439227206	C2
12164-2	25.1766666666667	0.784084439227206	C2
12164-3	25.8916666666667	0.784084439227206	C2
12167-1	26.23	0.784084439227206	C2
12167-2	26.63	0.784084439227206	C2
12167-3	27.02	0.784084439227206	C2
12168-1	25.6583333333333	0.784084439227206	C2
12170-1	25.4833333333333	0.784084439227206	C2
12170-2	26.1583333333333	0.784084439227206	C2
12172-2	25.08	0.784084439227206	C2
12173-3	25.1266666666667	0.784084439227206	C2
12176-2	25.1316666666667	0.784084439227206	C2
12182-1	25.1165027726397	1.17954647481701	C2
12184-2	25.9733333333333	0.784084439227206	C2
12185-2	26.1516666666667	0.784084439227206	C2
34B23	27.2116666666667	0.784084439227206	C2
34M95	27.555	0.784084439227206	C2
F697	25.7166666666667	0.784084439227206	C2
N48V8	27.0166666666667	0.784084439227206	C2
N64-J9	25.1966666666667	0.784084439227206	C2
40005-1	22.8966666666671	0.941786179598183	C3
40006-1	24.1033333333333	0.941786179598197	C3
40007-1	23.5733333333333	0.941786179598197	C3
40008-1	25.54	0.941786179598197	C3
40009-2	26.25	0.941786179598197	C3
40010-1	NA	NA	C3
40011-2	24.1766666666667	0.941786179598197	C3
40014-2	24.3366666666667	0.941786179598197	C3
40016-1	23.9666666666667	0.941786179598197	C3
40019-1	NA	NA	C3
40023-3	NA	NA	C3
40024-1	23.88	0.941786179598197	C3
40025-1	NA	NA	C3
40025-2	24.13	0.941786179598197	C3
40026-1	NA	NA	C3
40033-1	24.7133333333333	0.941786179598197	C3
40040-3	NA	NA	C3
40047-3	NA	NA	C3
40053-2-1	24.2133333333333	0.941786179598197	C3
40057-3-1	25.79	0.941786179598197	C3
40064-1	NA	NA	C3
40065-1	24.1266666666667	0.941786179598197	C3
40071-1	24.55	0.941786179598197	C3
40074-3	NA	NA	C3
40103-1	24.3866666666667	0.941786179598197	C3
40105-2	NA	NA	C3
40108-2	NA	NA	C3
40109-2	NA	NA	C3
40112-2	24.18	0.941786179598197	C3
40116-1	24.5633333333333	0.941786179598197	C3
40119-1	24.7433333333333	0.941786179598197	C3
40122-1	23.4233333333333	0.941786179598197	C3
40123-1	22.0766666666667	0.941786179598197	C3
40124-2-1	24.92	0.941786179598197	C3
40128-3-1	NA	NA	C3
40132-1	25.3833333333333	0.941786179598197	C3
40134-2-1	27.36	0.941786179598197	C3
40135-1	NA	NA	C3
40136-1	25.1366666666667	0.941786179598197	C3
40137-1	24.6466666666667	0.941786179598197	C3
40138-1	NA	NA	C3
40139-1	26.1566666666667	0.941786179598197	C3
40140-1	23.28	0.941786179598197	C3
40141-1	26.4633333333333	0.941786179598197	C3
40142-1	25.68	0.941786179598197	C3
40143-1	NA	NA	C3
40144-1	NA	NA	C3
40146-1	23.2666666666667	0.941786179598197	C3
40154-3-1	25.7866666666667	0.941786179598197	C3
40156-1	NA	NA	C3
40164-2-1	25.39	0.941786179598197	C3
40166-2-1	NA	NA	C3
40167-1	24.34	0.941786179598197	C3
40168-1	25.02	0.941786179598197	C3
40172-1	NA	NA	C3
40174-3-1	NA	NA	C3
40176-1	NA	NA	C3
40177-1	NA	NA	C3
40179-1	23.95	0.941786179598197	C3
40180-1	NA	NA	C3
40181-1	NA	NA	C3
40182-1	NA	NA	C3
40185-2-1	25.7033333333333	0.941786179598197	C3
40186-1	27.6633333333333	0.941786179598197	C3
40188-1	25.0333333333333	0.941786179598197	C3
40191-1	NA	NA	C3
40202-1	25.4724425287356	1.15675754997938	C3
40207-3-1	26.3933333333333	0.941786179598197	C3
40211-1	NA	NA	C3
40212-1	25.42	0.941786179598197	C3
40213-1	NA	NA	C3
40216-2	22.7233333333333	0.941786179598197	C3
40217-1	23.2533333333333	0.941786179598197	C3
40219-1	NA	NA	C3
40222-1	NA	NA	C3
40225-1	NA	NA	C3
40226-2-1	NA	NA	C3
40227-1	NA	NA	C3
40236-1	22.9333333333333	0.941786179598197	C3
40258-1	23.9066666666667	0.941786179598197	C3
40259-1	25.18	0.941786179598197	C3
40262-1	23.5366666666667	0.941786179598197	C3
40264-1	22.79	0.941786179598197	C3
40267-1	NA	NA	C3
40268-1	NA	NA	C3
40269-1	25.5266666666667	0.941786179598197	C3
40271-1	24.7033333333333	0.941786179598197	C3
40272-1	NA	NA	C3
40274-1	25.3	0.941786179598197	C3
40275-1	NA	NA	C3
40276-1	NA	NA	C3
40277-1	23.95	0.941786179598197	C3
40278-1	NA	NA	C3
40279-1	NA	NA	C3
40281-1	NA	NA	C3
40282-1	NA	NA	C3
40285-1	NA	NA	C3
40297-1	NA	NA	C3
40299-1	25.25	0.941786179598197	C3
40300-2-1	NA	NA	C3
F697(bm3)	25.94	0.941786179598197	C3
LH287	NA	NA	C3
P34N44	24.1833333333333	0.941786179598197	C3
W601S	24.6466666666667	0.941786179598197	C3
W604S	23.95	0.941786179598197	C3
W605S	26.92	0.941786179598197	C3
_F2F633	22.1800000000004	0.793566722260759	C4
34R67	NA	NA	C4
36H56	22.59	0.793566722260763	C4
80002-1	23.35	0.793566722260763	C4
80003-1	NA	NA	C4
80003-2	NA	NA	C4
80005-1	22.3725	0.793566722260763	C4
80005-2	NA	NA	C4
80006-1	NA	NA	C4
80006-2	NA	NA	C4
80011-1	NA	NA	C4
80011-2	NA	NA	C4
80012-1	NA	NA	C4
80012-2	NA	NA	C4
80015-1	NA	NA	C4
80015-2	22.5525	0.793566722260763	C4
80021-1	NA	NA	C4
80021-2	NA	NA	C4
80022-2	NA	NA	C4
80024-1	NA	NA	C4
80024-2	NA	NA	C4
80025-1	NA	NA	C4
80025-2	NA	NA	C4
80032-1	NA	NA	C4
80032-2	NA	NA	C4
80033-1	22.36	0.793566722260763	C4
80035-1	NA	NA	C4
80035-2	22.4575	0.793566722260763	C4
80037-1	NA	NA	C4
80037-2	NA	NA	C4
80040-2	NA	NA	C4
80049-1	NA	NA	C4
80049-2	NA	NA	C4
80050-1	23.9825	0.793566722260763	C4
80050-2	NA	NA	C4
80051-2	NA	NA	C4
80054-1	22.4275	0.793566722260763	C4
80054-2	NA	NA	C4
80056-2	NA	NA	C4
80057-1	NA	NA	C4
80057-2	NA	NA	C4
80063-1	NA	NA	C4
80063-2	NA	NA	C4
80069-1	NA	NA	C4
80069-2	NA	NA	C4
80070-1	NA	NA	C4
80070-2	NA	NA	C4
80072-1	NA	NA	C4
80072-2	NA	NA	C4
80073-1	22.705	0.793566722260763	C4
80074-1	NA	NA	C4
80074-2	NA	NA	C4
80074-3	NA	NA	C4
80076-2	NA	NA	C4
80076-3	NA	NA	C4
80078-1	NA	NA	C4
80078-2	NA	NA	C4
80081-1	NA	NA	C4
80081-2	21.36	0.793566722260763	C4
80083-2	NA	NA	C4
80086-2	22.7225	0.793566722260763	C4
80087-2	NA	NA	C4
80088-2	22.13263671875	0.97318146699466	C4
80093-2	NA	NA	C4
80094-2	NA	NA	C4
80095-1	22.8775	0.793566722260763	C4
80100-2	22.17763671875	0.97318146699466	C4
80102-1	NA	NA	C4
80102-2	NA	NA	C4
80106-3	NA	NA	C4
80107-1	NA	NA	C4
80107-2	NA	NA	C4
80107-3	NA	NA	C4
80111-1	NA	NA	C4
80111-2	NA	NA	C4
80112-1	21.92	0.793566722260763	C4
80115-2	NA	NA	C4
80116-1	NA	NA	C4
80116-2	NA	NA	C4
80117-2	NA	NA	C4
80118-1	NA	NA	C4
80118-2	NA	NA	C4
80120-1	NA	NA	C4
80120-2	NA	NA	C4
80123-1	21.7925	0.793566722260763	C4
80123-2	22.5775	0.793566722260763	C4
80123-3	21.95513671875	0.97318146699466	C4
80123-4	NA	NA	C4
80123-5	23.6075	0.793566722260763	C4
80124-1	22.235	0.793566722260763	C4
80124-2	NA	NA	C4
80124-3	NA	NA	C4
80124-4	21.76	0.793566722260763	C4
80128-1	NA	NA	C4
80128-2	NA	NA	C4
80132-1	NA	NA	C4
80132-2	NA	NA	C4
80133-2	NA	NA	C4
80134-1	NA	NA	C4
80134-2	NA	NA	C4
80135-1	NA	NA	C4
80135-2	23.03	0.793566722260763	C4
80137-1	NA	NA	C4
80137-2	NA	NA	C4
80138-1	NA	NA	C4
80138-2	23.11	0.793566722260763	C4
80138-3	NA	NA	C4
80139-1	22.40236328125	0.97318146699466	C4
80139-2	NA	NA	C4
80139-3	NA	NA	C4
80141-2	24.39763671875	0.97318146699466	C4
80141-3	NA	NA	C4
80148-1	NA	NA	C4
80148-2	NA	NA	C4
80148-3	22.22513671875	0.97318146699466	C4
80150-1	NA	NA	C4
80150-3	23.2425	0.793566722260763	C4
80152-2	NA	NA	C4
80152-3	23.3225	0.793566722260763	C4
80155-1	21.4375	0.793566722260763	C4
80155-2	NA	NA	C4
80156-1	23.77	0.793566722260763	C4
80159-1	NA	NA	C4
80159-2	NA	NA	C4
80166-2	NA	NA	C4
80171-2	23.5675	0.793566722260763	C4
80172-1	NA	NA	C4
80172-2	NA	NA	C4
80173-2	NA	NA	C4
80175-2	22.93	0.793566722260763	C4
80177-1	NA	NA	C4
80177-2	NA	NA	C4
80177-3	24.2425	0.793566722260763	C4
80177-4	NA	NA	C4
80177-5	NA	NA	C4
80178-2	NA	NA	C4
80178-3	NA	NA	C4
80178-4	NA	NA	C4
80184-2	NA	NA	C4
80185-2	NA	NA	C4
80189-2	NA	NA	C4
80191-1	NA	NA	C4
80196-2	NA	NA	C4
80197-2	NA	NA	C4
N48V8	25.7875	0.793566722260763	C4
W604S	22.48	0.793566722260763	C4
W604S	22.7330434782609	0.975431854373704	C4
W605S	24.755	0.793566722260763	C4
W605S	23.995	0.793566722260763	C4
W611S	25.3	0.793566722260763	C4
W611S	23.2025	0.793566722260763	C4
W612S	24.015	0.793566722260763	C4
W612S	23.0875	0.793566722260763	C4
