# Supplementary material for: Selection for Silage Yield and Composition Did Not Affect Genomic Diversity Within the Wisconsin Quality Synthetic Maize Population
Source: G3 (Bethesda). 2015 Feb 2;5(4):541–9. doi: 10.1534/g3.114.015263 (PMC4390570; doi:10.1534/g3.114.015263)
Supplement: Supporting Information [file supp_g3.114.015263_FileS2.zip › wqsSupportingData/cpBlups.csv]

ENTRY	Intercept+BLUP	SE	Cycle
71712-B-1-1-3-1-BXLH198	7.46250000000001	0.197478445890469	C1
80015	NA	NA	C1
80018	NA	NA	C1
80018	NA	NA	C1
80019	NA	NA	C1
80024	NA	NA	C1
80033	NA	NA	C1
80041	NA	NA	C1
80046	7.645	0.19747844589047	C1
80047	NA	NA	C1
80050	NA	NA	C1
80058	6.985	0.19747844589047	C1
80061	7.125	0.19747844589047	C1
80063	6.7725	0.19747844589047	C1
80065	7.1625	0.19747844589047	C1
80069	7.35	0.19747844589047	C1
80070	6.89	0.19747844589047	C1
80071	NA	NA	C1
80073	6.7475	0.19747844589047	C1
80073	NA	NA	C1
80085	NA	NA	C1
80086	NA	NA	C1
80098	NA	NA	C1
80101	NA	NA	C1
80104	NA	NA	C1
80105	NA	NA	C1
80106	NA	NA	C1
80110	NA	NA	C1
80116	NA	NA	C1
80116	NA	NA	C1
80126	6.5525	0.19747844589047	C1
80129	7.06	0.19747844589047	C1
80136	NA	NA	C1
80142	NA	NA	C1
80143	NA	NA	C1
80144	NA	NA	C1
80151	7.4175	0.19747844589047	C1
80159	NA	NA	C1
80166	7.4225	0.19747844589047	C1
80171	7.3675	0.19747844589047	C1
80186	7.0375	0.19747844589047	C1
80190	NA	NA	C1
80207	NA	NA	C1
80208	6.99	0.19747844589047	C1
80208	7.45	0.19747844589047	C1
80212	7.5775	0.19747844589047	C1
80212	7.02	0.19747844589047	C1
80212	7.355	0.19747844589047	C1
80221	7.435	0.19747844589047	C1
80221	NA	NA	C1
80221	NA	NA	C1
80222	7.165	0.19747844589047	C1
80222	NA	NA	C1
80230	NA	NA	C1
80230	NA	NA	C1
80237	NA	NA	C1
80239	6.8925	0.19747844589047	C1
80240	6.5225	0.19747844589047	C1
80240	NA	NA	C1
80240	NA	NA	C1
80241	NA	NA	C1
80241	7.725	0.19747844589047	C1
80241	7.4325	0.19747844589047	C1
80244	6.255	0.19747844589047	C1
80251	NA	NA	C1
80252	NA	NA	C1
80253	7.55	0.19747844589047	C1
80253	7.4025	0.19747844589047	C1
80258	6.72	0.19747844589047	C1
80259	7.84	0.19747844589047	C1
80259	7.74	0.19747844589047	C1
80268	NA	NA	C1
80274	NA	NA	C1
80275	7.145	0.19747844589047	C1
80281	NA	NA	C1
80296	7.395	0.19747844589047	C1
80307	7.2625	0.19747844589047	C1
80308	NA	NA	C1
80318	NA	NA	C1
80332	NA	NA	C1
80334	NA	NA	C1
80337	NA	NA	C1
80341	7.5575	0.19747844589047	C1
80349	NA	NA	C1
80351	NA	NA	C1
80353	6.96	0.19747844589047	C1
80353	6.9425	0.19747844589047	C1
80353	NA	NA	C1
80355	7.355	0.19747844589047	C1
80355	NA	NA	C1
80355	6.9025	0.19747844589047	C1
80356	NA	NA	C1
80357	7.065	0.19747844589047	C1
DAIRYLANDDST10212	7.1375	0.19747844589047	C1
DAIRYLANDSTEALTH1297	7.0725	0.19747844589047	C1
F657	7.56	0.19747844589047	C1
NK4687	6.5325	0.19747844589047	C1
P33A14A	7.095	0.19747844589047	C1
P35R58	6.76	0.19747844589047	C1
TMF113	8.035	0.19747844589047	C1
12002-2	8.20333333333377	0.1578954554456	C2
12004-1	7.75666666666667	0.157895455445601	C2
12004-2	7.72666666666667	0.157895455445601	C2
12007-2	8.46166666666667	0.157895455445601	C2
12009-2	8.05666666666668	0.157895455445601	C2
12009-3	8.14666666666667	0.157895455445601	C2
12014-2	8.15500000000001	0.157895455445601	C2
12018-1	8.11500000000001	0.157895455445601	C2
12019-1	7.765	0.157895455445601	C2
12021-3	8.03333333333334	0.157895455445601	C2
12025-3	7.78666666666667	0.157895455445601	C2
12026-2	7.50087451979906	0.176719209494943	C2
12027-1	7.75166666666667	0.157895455445601	C2
12028-3	7.69666666666667	0.157895455445601	C2
12029-2	8.09000000000001	0.157895455445601	C2
12038-3	8.13166666666667	0.157895455445601	C2
12039-2	8.05333333333334	0.157895455445601	C2
12041-3	8.25166666666667	0.157895455445601	C2
12045-2	8.18333333333334	0.157895455445601	C2
12045-3	7.66166666666667	0.157895455445601	C2
12046-1	8.085	0.157895455445601	C2
12050-1	7.92	0.157895455445601	C2
12050-2	7.57166666666667	0.157895455445601	C2
12050-3	7.99333333333334	0.157895455445601	C2
12051-1	8.32666666666667	0.157895455445601	C2
12057-1	7.75666666666667	0.157895455445601	C2
12058-2	8.21	0.157895455445601	C2
12059-3	8.07166666666667	0.157895455445601	C2
12062-1	7.39909075797872	0.193719764429921	C2
12062-2	7.82500000000001	0.157895455445601	C2
12062-3	7.70666666666667	0.157895455445601	C2
12063-1	7.83	0.157895455445601	C2
12063-2	8.23833333333334	0.157895455445601	C2
12063-3	7.67333333333334	0.157895455445601	C2
12064-2	7.38166666666667	0.157895455445601	C2
12067-1	8.06	0.157895455445601	C2
12068-1	7.74	0.157895455445601	C2
12069-3	8.05333333333334	0.157895455445601	C2
12074-2	8.09166666666667	0.157895455445601	C2
12087-3	8.13666666666667	0.157895455445601	C2
12090-1	7.93072412959381	0.274427698588517	C2
12090-3	8.09000000000001	0.157895455445601	C2
12091-2	7.45500000000001	0.157895455445601	C2
12096-1	7.83666666666667	0.157895455445601	C2
12099-1	7.81166666666667	0.157895455445601	C2
12099-2	7.73333333333334	0.157895455445601	C2
12101-2	7.83333333333334	0.157895455445601	C2
12102-2	8.42000000000001	0.157895455445601	C2
12103-1	8.80833333333334	0.157895455445601	C2
12104-1	7.94666666666667	0.157895455445601	C2
12104-3	8.03833333333334	0.157895455445601	C2
12105-1	8.22666666666667	0.157895455445601	C2
12107-2	8.57000000000001	0.157895455445601	C2
12107-3	8.16666666666667	0.157895455445601	C2
12110-1	8.26500000000001	0.157895455445601	C2
12110-2	8.40666666666667	0.157895455445601	C2
12111-1	8.29500000000001	0.157895455445601	C2
12111-3	8.16833333333334	0.157895455445601	C2
12112-1	8.395	0.157895455445601	C2
12112-2	7.895	0.157895455445601	C2
12112-3	8.10833333333334	0.157895455445601	C2
12113-1	7.99666666666667	0.157895455445601	C2
12121-1	7.70833333333334	0.157895455445601	C2
12123-2	7.865	0.157895455445601	C2
12124-2	7.80420785313239	0.176719209494944	C2
12126-1	7.64333333333334	0.157895455445601	C2
12131-1	7.965	0.157895455445601	C2
12132-3	7.80833333333334	0.157895455445601	C2
12133-3	8.21333333333334	0.157895455445601	C2
12135-3	8.13125443262412	0.237536227959476	C2
12136-2	8.19666666666667	0.157895455445601	C2
12137-1	8.41833333333334	0.157895455445601	C2
12137-2	8.12166666666667	0.157895455445601	C2
12139-3	7.89442061908984	0.176719209494944	C2
12140-1	7.74833333333334	0.157895455445601	C2
12140-2	7.90666666666667	0.157895455445601	C2
12148-1	8.665	0.157895455445601	C2
12156-2	7.845	0.157895455445601	C2
12157-2	7.89	0.157895455445601	C2
12158-1	7.735	0.157895455445601	C2
12161-2	7.64	0.157895455445601	C2
12164-2	7.62	0.157895455445601	C2
12164-3	7.99666666666667	0.157895455445601	C2
12167-1	7.77166666666667	0.157895455445601	C2
12167-2	7.97666666666667	0.157895455445601	C2
12167-3	7.445	0.157895455445601	C2
12168-1	8.57666666666667	0.157895455445601	C2
12170-1	7.665	0.157895455445601	C2
12170-2	7.87666666666667	0.157895455445601	C2
12172-2	7.67333333333333	0.157895455445601	C2
12173-3	7.75833333333333	0.157895455445601	C2
12176-2	7.61333333333333	0.157895455445601	C2
12182-1	8.64375443262411	0.237536227959476	C2
12184-2	8.14833333333333	0.157895455445601	C2
12185-2	7.52	0.157895455445601	C2
34B23	7.51333333333333	0.157895455445601	C2
34M95	7.2	0.157895455445601	C2
F697	8.275	0.157895455445601	C2
N48V8	7.32666666666667	0.157895455445601	C2
N64-J9	7.43166666666667	0.157895455445601	C2
40005-1	7.20666666666666	0.231107155329438	C3
40006-1	7.64666666666667	0.231107155329434	C3
40007-1	7.36666666666667	0.231107155329434	C3
40008-1	6.83333333333333	0.231107155329434	C3
40009-2	6.97	0.231107155329434	C3
40010-1	NA	NA	C3
40011-2	7.22666666666667	0.231107155329434	C3
40014-2	6.86	0.231107155329434	C3
40016-1	6.48666666666667	0.231107155329434	C3
40019-1	NA	NA	C3
40023-3	NA	NA	C3
40024-1	6.98333333333334	0.231107155329434	C3
40025-1	NA	NA	C3
40025-2	7.07	0.231107155329434	C3
40026-1	NA	NA	C3
40033-1	7.05666666666667	0.231107155329434	C3
40040-3	NA	NA	C3
40047-3	NA	NA	C3
40053-2-1	7.35	0.231107155329434	C3
40057-3-1	6.58333333333333	0.231107155329434	C3
40064-1	NA	NA	C3
40065-1	6.71333333333334	0.231107155329434	C3
40071-1	6.83666666666667	0.231107155329434	C3
40074-3	NA	NA	C3
40103-1	7.43	0.231107155329434	C3
40105-2	NA	NA	C3
40108-2	NA	NA	C3
40109-2	NA	NA	C3
40112-2	6.87666666666667	0.231107155329434	C3
40116-1	7.16333333333334	0.231107155329434	C3
40119-1	6.98666666666667	0.231107155329434	C3
40122-1	6.97	0.231107155329434	C3
40123-1	6.77333333333334	0.231107155329434	C3
40124-2-1	6.86666666666667	0.231107155329434	C3
40128-3-1	NA	NA	C3
40132-1	7.23666666666667	0.231107155329434	C3
40134-2-1	7.44	0.231107155329434	C3
40135-1	NA	NA	C3
40136-1	6.72897660818714	0.283873720474186	C3
40137-1	7.19333333333333	0.231107155329434	C3
40138-1	NA	NA	C3
40139-1	6.52666666666667	0.231107155329434	C3
40140-1	7.37	0.231107155329434	C3
40141-1	7.36666666666667	0.231107155329434	C3
40142-1	8.05	0.231107155329434	C3
40143-1	NA	NA	C3
40144-1	NA	NA	C3
40146-1	6.58	0.231107155329434	C3
40154-3-1	7.02333333333333	0.231107155329434	C3
40156-1	NA	NA	C3
40164-2-1	6.74	0.231107155329434	C3
40166-2-1	NA	NA	C3
40167-1	7.26	0.231107155329434	C3
40168-1	6.55666666666667	0.231107155329434	C3
40172-1	NA	NA	C3
40174-3-1	NA	NA	C3
40176-1	NA	NA	C3
40177-1	NA	NA	C3
40179-1	7.28333333333333	0.231107155329434	C3
40180-1	NA	NA	C3
40181-1	NA	NA	C3
40182-1	NA	NA	C3
40185-2-1	6.59	0.231107155329434	C3
40186-1	7.14333333333333	0.231107155329434	C3
40188-1	7.02666666666667	0.231107155329434	C3
40191-1	NA	NA	C3
40202-1	6.51397660818713	0.283873720474186	C3
40207-3-1	7.39	0.231107155329434	C3
40211-1	NA	NA	C3
40212-1	6.80333333333333	0.231107155329434	C3
40213-1	NA	NA	C3
40216-2	7.14666666666667	0.231107155329434	C3
40217-1	7.10333333333333	0.231107155329434	C3
40219-1	NA	NA	C3
40222-1	NA	NA	C3
40225-1	NA	NA	C3
40226-2-1	NA	NA	C3
40227-1	NA	NA	C3
40236-1	6.74333333333333	0.231107155329434	C3
40258-1	6.45	0.231107155329434	C3
40259-1	6.5	0.231107155329434	C3
40262-1	6.79666666666667	0.231107155329434	C3
40264-1	7.34333333333333	0.231107155329434	C3
40267-1	NA	NA	C3
40268-1	NA	NA	C3
40269-1	6.87666666666667	0.231107155329434	C3
40271-1	6.48	0.231107155329434	C3
40272-1	NA	NA	C3
40274-1	7.16333333333333	0.231107155329434	C3
40275-1	NA	NA	C3
40276-1	NA	NA	C3
40277-1	6.86666666666667	0.231107155329434	C3
40278-1	NA	NA	C3
40279-1	NA	NA	C3
40281-1	NA	NA	C3
40282-1	NA	NA	C3
40285-1	NA	NA	C3
40297-1	NA	NA	C3
40299-1	6.72666666666667	0.231107155329434	C3
40300-2-1	NA	NA	C3
F697(bm3)	7.95666666666667	0.231107155329434	C3
LH287	NA	NA	C3
P34N44	6.75666666666667	0.231107155329434	C3
W601S	6.75666666666667	0.231107155329434	C3
W604S	6.15333333333333	0.231107155329434	C3
W605S	7.08	0.231107155329434	C3
_F2F633	7.49249999999993	0.176653507546295	C4
34R67	NA	NA	C4
36H56	7.275	0.176653507546296	C4
80002-1	6.75	0.176653507546296	C4
80003-1	NA	NA	C4
80003-2	NA	NA	C4
80005-1	6.6825	0.176653507546296	C4
80005-2	NA	NA	C4
80006-1	NA	NA	C4
80006-2	NA	NA	C4
80011-1	NA	NA	C4
80011-2	NA	NA	C4
80012-1	NA	NA	C4
80012-2	NA	NA	C4
80015-1	NA	NA	C4
80015-2	6.735	0.176653507546296	C4
80021-1	NA	NA	C4
80021-2	NA	NA	C4
80022-2	NA	NA	C4
80024-1	NA	NA	C4
80024-2	NA	NA	C4
80025-1	NA	NA	C4
80025-2	NA	NA	C4
80032-1	NA	NA	C4
80032-2	NA	NA	C4
80033-1	6.9225	0.176653507546296	C4
80035-1	NA	NA	C4
80035-2	6.9525	0.176653507546296	C4
80037-1	NA	NA	C4
80037-2	NA	NA	C4
80040-2	NA	NA	C4
80049-1	NA	NA	C4
80049-2	NA	NA	C4
80050-1	6.4175	0.176653507546296	C4
80050-2	NA	NA	C4
80051-2	NA	NA	C4
80054-1	7.0225	0.176653507546296	C4
80054-2	NA	NA	C4
80056-2	NA	NA	C4
80057-1	NA	NA	C4
80057-2	NA	NA	C4
80063-1	NA	NA	C4
80063-2	NA	NA	C4
80069-1	NA	NA	C4
80069-2	NA	NA	C4
80070-1	NA	NA	C4
80070-2	NA	NA	C4
80072-1	NA	NA	C4
80072-2	NA	NA	C4
80073-1	6.7075	0.176653507546296	C4
80074-1	NA	NA	C4
80074-2	NA	NA	C4
80074-3	NA	NA	C4
80076-2	NA	NA	C4
80076-3	NA	NA	C4
80078-1	NA	NA	C4
80078-2	NA	NA	C4
80081-1	NA	NA	C4
80081-2	6.83	0.176653507546296	C4
80083-2	NA	NA	C4
80086-2	6.22	0.176653507546296	C4
80087-2	NA	NA	C4
80088-2	6.76009765625	0.216637007073447	C4
80093-2	NA	NA	C4
80094-2	NA	NA	C4
80095-1	6.8925	0.176653507546296	C4
80100-2	7.17009765625	0.216637007073447	C4
80102-1	NA	NA	C4
80102-2	NA	NA	C4
80106-3	NA	NA	C4
80107-1	NA	NA	C4
80107-2	NA	NA	C4
80107-3	NA	NA	C4
80111-1	NA	NA	C4
80111-2	NA	NA	C4
80112-1	6.775	0.176653507546296	C4
80115-2	NA	NA	C4
80116-1	NA	NA	C4
80116-2	NA	NA	C4
80117-2	NA	NA	C4
80118-1	NA	NA	C4
80118-2	NA	NA	C4
80120-1	NA	NA	C4
80120-2	NA	NA	C4
80123-1	7.055	0.176653507546296	C4
80123-2	7.3575	0.176653507546296	C4
80123-3	6.81509765625	0.216637007073446	C4
80123-4	NA	NA	C4
80123-5	7.15	0.176653507546296	C4
80124-1	6.7975	0.176653507546296	C4
80124-2	NA	NA	C4
80124-3	NA	NA	C4
80124-4	6.4875	0.176653507546296	C4
80128-1	NA	NA	C4
80128-2	NA	NA	C4
80132-1	NA	NA	C4
80132-2	NA	NA	C4
80133-2	NA	NA	C4
80134-1	NA	NA	C4
80134-2	NA	NA	C4
80135-1	NA	NA	C4
80135-2	6.545	0.176653507546296	C4
80137-1	NA	NA	C4
80137-2	NA	NA	C4
80138-1	NA	NA	C4
80138-2	7.165	0.176653507546296	C4
80138-3	NA	NA	C4
80139-1	6.39740234375	0.216637007073446	C4
80139-2	NA	NA	C4
80139-3	NA	NA	C4
80141-2	6.89759765625	0.216637007073446	C4
80141-3	NA	NA	C4
80148-1	NA	NA	C4
80148-2	NA	NA	C4
80148-3	6.90759765625	0.216637007073446	C4
80150-1	NA	NA	C4
80150-3	6.68	0.176653507546296	C4
80152-2	NA	NA	C4
80152-3	6.895	0.176653507546296	C4
80155-1	6.745	0.176653507546296	C4
80155-2	NA	NA	C4
80156-1	6.5875	0.176653507546296	C4
80159-1	NA	NA	C4
80159-2	NA	NA	C4
80166-2	NA	NA	C4
80171-2	6.48	0.176653507546296	C4
80172-1	NA	NA	C4
80172-2	NA	NA	C4
80173-2	NA	NA	C4
80175-2	6.8125	0.176653507546296	C4
80177-1	NA	NA	C4
80177-2	NA	NA	C4
80177-3	6.795	0.176653507546296	C4
80177-4	NA	NA	C4
80177-5	NA	NA	C4
80178-2	NA	NA	C4
80178-3	NA	NA	C4
80178-4	NA	NA	C4
80184-2	NA	NA	C4
80185-2	NA	NA	C4
80189-2	NA	NA	C4
80191-1	NA	NA	C4
80196-2	NA	NA	C4
80197-2	NA	NA	C4
N48V8	7.0175	0.176653507546296	C4
W604S	6.335	0.176653507546296	C4
W604S	6.9216847826087	0.217137959057312	C4
W605S	6.97	0.176653507546296	C4
W605S	7.51	0.176653507546296	C4
W611S	7.0175	0.176653507546296	C4
W611S	7.4	0.176653507546296	C4
W612S	7.0125	0.176653507546296	C4
W612S	7.175	0.176653507546296	C4
