# Supplementary material for: Selection for Silage Yield and Composition Did Not Affect Genomic Diversity Within the Wisconsin Quality Synthetic Maize Population
Source: G3 (Bethesda). 2015 Feb 2;5(4):541–9. doi: 10.1534/g3.114.015263 (PMC4390570; doi:10.1534/g3.114.015263)
Supplement: Supporting Information [file supp_g3.114.015263_FileS2.zip › wqsSupportingData/dmBlups.csv]

ENTRY	Intercept+BLUP	SE	Cycle
71712-B-1-1-3-1-BXLH198	41.275000000002	1.47345606621721	C1
80015	26.575	1.47345606621723	C1
80018	29.925	1.47345606621723	C1
80018	29.775	1.47345606621723	C1
80019	31.525	1.47345606621723	C1
80024	29.95	1.47345606621723	C1
80033	36.525	1.47345606621723	C1
80041	30.725	1.47345606621723	C1
80046	29.325	1.47345606621723	C1
80047	28.925	1.47345606621723	C1
80050	29.125	1.47345606621723	C1
80058	32.925	1.47345606621723	C1
80061	32.25	1.47345606621723	C1
80063	35.3	1.47345606621723	C1
80065	29.175	1.47345606621723	C1
80069	29.525	1.47345606621723	C1
80070	29.9	1.47345606621723	C1
80071	30.075	1.47345606621723	C1
80073	31.05	1.47345606621723	C1
80073	30.425	1.47345606621723	C1
80085	34.05	1.47345606621723	C1
80086	34.025	1.47345606621723	C1
80098	36.2	1.47345606621723	C1
80101	34.2	1.47345606621723	C1
80104	29.425	1.47345606621723	C1
80105	30.45	1.47345606621723	C1
80106	31.025	1.47345606621723	C1
80110	29.2964285714285	1.80767421582059	C1
80116	29.725	1.47345606621723	C1
80116	35.75	1.47345606621723	C1
80126	40.575	1.47345606621723	C1
80129	31.9	1.47345606621723	C1
80136	29.9	1.47345606621723	C1
80142	38.125	1.47345606621723	C1
80143	39.520202020202	1.80764326752937	C1
80144	33.475	1.47345606621723	C1
80151	32.85	1.47345606621723	C1
80159	29	1.47345606621723	C1
80166	32.45	1.47345606621723	C1
80171	34.125	1.47345606621723	C1
80186	29.45	1.47345606621723	C1
80190	28.525	1.47345606621723	C1
80207	32.45	1.47345606621723	C1
80208	30.325	1.47345606621723	C1
80208	30.425	1.47345606621723	C1
80212	31.275	1.47345606621723	C1
80212	30.6	1.47345606621723	C1
80212	30.225	1.47345606621723	C1
80221	30.775	1.47345606621723	C1
80221	27.1	1.47345606621723	C1
80221	28.45	1.47345606621723	C1
80222	31.375	1.47345606621723	C1
80222	29.225	1.47345606621723	C1
80230	28.5	1.47345606621723	C1
80230	28.6	1.47345606621723	C1
80237	30.7	1.47345606621723	C1
80239	30.05	1.47345606621723	C1
80240	33.525	1.47345606621723	C1
80240	30.025	1.47345606621723	C1
80240	31.15	1.47345606621723	C1
80241	35.775	1.47345606621723	C1
80241	32.7	1.47345606621723	C1
80241	32.525	1.47345606621723	C1
80244	33.8	1.47345606621723	C1
80251	28.025	1.47345606621723	C1
80252	33.7	1.47345606621723	C1
80253	32.775	1.47345606621723	C1
80253	35.35	1.47345606621723	C1
80258	31.625	1.47345606621723	C1
80259	31.475	1.47345606621723	C1
80259	34.6	1.47345606621723	C1
80268	30.9	1.47345606621723	C1
80274	30.525	1.47345606621723	C1
80275	28.9	1.47345606621723	C1
80281	31.025	1.47345606621723	C1
80296	29.725	1.47345606621723	C1
80307	33.95	1.47345606621723	C1
80308	33.775	1.47345606621723	C1
80318	33.5	1.47345606621723	C1
80332	27.85	1.47345606621723	C1
80334	35.225	1.47345606621723	C1
80337	29.775	1.47345606621723	C1
80341	36.675	1.47345606621723	C1
80349	35.35	1.47345606621723	C1
80351	31.025	1.47345606621723	C1
80353	34.725	1.47345606621723	C1
80353	32.275	1.47345606621723	C1
80353	31.15	1.47345606621723	C1
80355	32.375	1.47345606621723	C1
80355	29.8464285714285	1.80767421582059	C1
80355	31.525	1.47345606621723	C1
80356	37.35	1.47345606621723	C1
80357	34.75	1.47345606621723	C1
DAIRYLANDDST10212	40.025	1.47345606621723	C1
DAIRYLANDSTEALTH1297	41.95	1.47345606621723	C1
F657	30.875	1.47345606621723	C1
NK4687	34.65	1.47345606621723	C1
P33A14A	29.3	1.47345606621723	C1
P35R58	35.75	1.47345606621723	C1
TMF113	28.925	1.47345606621723	C1
12002-2	38.4536666666649	1.54093348012854	C2
12004-1	40.8595	1.54093348012854	C2
12004-2	42.5513333333333	1.54093348012854	C2
12007-2	37.602	1.54093348012854	C2
12009-2	39.7211666666667	1.54093348012854	C2
12009-3	37.3713333333333	1.54093348012854	C2
12014-2	42.0145	1.54093348012854	C2
12018-1	37.6801666666667	1.54093348012854	C2
12019-1	42.2785	1.54093348012854	C2
12021-3	39.3845	1.54093348012854	C2
12025-3	39.1985	1.54093348012854	C2
12026-2	40.9458333333333	1.54093348012854	C2
12027-1	33.9805	1.54093348012854	C2
12028-3	43.139	1.54093348012854	C2
12029-2	39.3751666666667	1.54093348012854	C2
12038-3	33.4531666666667	1.54093348012854	C2
12039-2	39.0368333333333	1.54093348012854	C2
12041-3	41.5308333333333	1.54093348012854	C2
12045-2	35.1816666666667	1.54093348012854	C2
12045-3	38.103	1.54093348012854	C2
12046-1	38.455	1.54093348012854	C2
12050-1	41.1698333333333	1.54093348012854	C2
12050-2	39.715	1.54093348012854	C2
12050-3	38.9236666666667	1.54093348012854	C2
12051-1	37.9318333333333	1.54093348012854	C2
12057-1	37.2106666666667	1.54093348012854	C2
12058-2	41.4936666666667	1.54093348012854	C2
12059-3	42.3038333333333	1.54093348012854	C2
12062-1	42.7575560032895	1.89054122872864	C2
12062-2	39.386	1.54093348012854	C2
12062-3	40.6556666666667	1.54093348012854	C2
12063-1	36.4965	1.54093348012854	C2
12063-2	36.2906666666667	1.54093348012854	C2
12063-3	37.956	1.54093348012854	C2
12064-2	41.9746666666667	1.54093348012854	C2
12067-1	36.4398333333333	1.54093348012854	C2
12068-1	42.0438333333333	1.54093348012854	C2
12069-3	37.1145	1.54093348012854	C2
12074-2	36.1975	1.54093348012854	C2
12087-3	38.176	1.54093348012854	C2
12090-1	47.6808194365916	2.67809781892018	C2
12090-3	41.8496666666667	1.54093348012854	C2
12091-2	49.155	1.54093348012854	C2
12096-1	39.1706666666667	1.54093348012854	C2
12099-1	38.6435	1.54093348012854	C2
12099-2	37.621	1.54093348012854	C2
12101-2	38.6241666666667	1.54093348012854	C2
12102-2	37.4476666666667	1.54093348012854	C2
12103-1	34.5953333333333	1.54093348012854	C2
12104-1	35.585	1.54093348012854	C2
12104-3	34.6228333333333	1.54093348012854	C2
12105-1	35.4935	1.54093348012854	C2
12107-2	37.999	1.54093348012854	C2
12107-3	34.8933333333333	1.54093348012854	C2
12110-1	36.987	1.54093348012854	C2
12110-2	34.5216666666667	1.54093348012854	C2
12111-1	34.3226666666667	1.54093348012854	C2
12111-3	35.6705	1.54093348012854	C2
12112-1	38.6591666666667	1.54093348012854	C2
12112-2	39.3845	1.54093348012854	C2
12112-3	36.9305	1.54093348012854	C2
12113-1	43.2225	1.54093348012854	C2
12121-1	39.317	1.54093348012854	C2
12123-2	40.601	1.54093348012854	C2
12124-2	43.3521666666667	1.54093348012854	C2
12126-1	42.0928333333333	1.54093348012854	C2
12131-1	39.68	1.54093348012854	C2
12132-3	40.6216666666667	1.54093348012854	C2
12133-3	41.2358333333333	1.54093348012854	C2
12135-3	41.6404709517431	2.31805144045557	C2
12136-2	42.6238333333333	1.54093348012854	C2
12137-1	41.5108333333333	1.54093348012854	C2
12137-2	40.029	1.54093348012854	C2
12139-3	41.6905429824561	1.72462854225283	C2
12140-1	42.1078333333333	1.54093348012854	C2
12140-2	40.1273333333333	1.54093348012854	C2
12148-1	36.9543333333333	1.54093348012854	C2
12156-2	43.7313333333333	1.54093348012854	C2
12157-2	37.4958333333333	1.54093348012854	C2
12158-1	40.387	1.54093348012854	C2
12161-2	42.4451666666667	1.54093348012854	C2
12164-2	42.454	1.54093348012854	C2
12164-3	42.3155	1.54093348012854	C2
12167-1	37.6435	1.54093348012854	C2
12167-2	40.4026666666667	1.54093348012854	C2
12167-3	39.7616666666667	1.54093348012854	C2
12168-1	38.4368333333333	1.54093348012854	C2
12170-1	37.567	1.54093348012854	C2
12170-2	38.4758333333333	1.54093348012854	C2
12172-2	42.0431666666667	1.54093348012854	C2
12173-3	40.1933333333333	1.54093348012854	C2
12176-2	41.8326666666667	1.54093348012854	C2
12182-1	35.1292209517431	2.31805144045557	C2
12184-2	37.7336666666667	1.54093348012854	C2
12185-2	39.4248333333333	1.54093348012854	C2
34B23	43.54	1.54093348012854	C2
34M95	43.9895	1.54093348012854	C2
F697	35.0525	1.54093348012854	C2
N48V8	44.221	1.54093348012854	C2
N64-J9	39.9836666666667	1.54093348012854	C2
40001-1	34.300000000002	0.823118812523798	C3
40005-1	36.9333333333333	0.82311881252376	C3
40006-1	34.7333333333333	0.82311881252376	C3
40007-1	34.9	0.82311881252376	C3
40008-1	33.2666666666667	0.82311881252376	C3
40009-2	36.9666666666667	0.82311881252376	C3
40010-1	30.4333333333333	0.82311881252376	C3
40011-2	34.6333333333333	0.82311881252376	C3
40014-2	34.4	0.82311881252376	C3
40016-1	34.8877777777778	1.00970945168269	C3
40019-1	34.4666666666667	0.82311881252376	C3
40023-3	33.1666666666667	0.82311881252376	C3
40024-1	33.6	0.82311881252376	C3
40025-1	30.2	0.82311881252376	C3
40025-2	32.8	0.82311881252376	C3
40026-1	33.1333333333333	0.82311881252376	C3
40033-1	34.3	0.82311881252376	C3
40040-3	33.1666666666667	0.82311881252376	C3
40047-3	36	0.82311881252376	C3
40053-2-1	33.4333333333333	0.82311881252376	C3
40057-3-1	35.7333333333333	0.82311881252376	C3
40064-1	33.2333333333333	0.82311881252376	C3
40065-1	36.3333333333333	0.82311881252376	C3
40071-1	36.1	0.82311881252376	C3
40074-3	36.6	0.82311881252376	C3
40103-1	34.4333333333333	0.82311881252376	C3
40105-2	32.0666666666667	0.82311881252376	C3
40108-2	33.8	0.82311881252376	C3
40109-2	35.5333333333333	0.82311881252376	C3
40112-2	35.7666666666667	0.82311881252376	C3
40116-1	35.2666666666667	0.82311881252376	C3
40119-1	36.3333333333333	0.82311881252376	C3
40122-1	34.6333333333333	0.82311881252376	C3
40123-1	36.7	0.82311881252376	C3
40124-2-1	32.6333333333333	0.82311881252376	C3
40128-3-1	33.6	0.82311881252376	C3
40132-1	33.5333333333333	0.82311881252376	C3
40134-2-1	29.8	0.82311881252376	C3
40135-1	34.8	0.82311881252376	C3
40136-1	31.6	0.82311881252376	C3
40137-1	33.8333333333333	0.82311881252376	C3
40138-1	31.3	0.82311881252376	C3
40139-1	33.3	0.82311881252376	C3
40140-1	33.3666666666667	0.82311881252376	C3
40141-1	29.3333333333333	0.82311881252376	C3
40142-1	30.4	0.82311881252376	C3
40143-1	30.3666666666667	0.82311881252376	C3
40144-1	32.5	0.82311881252376	C3
40146-1	34.9	0.82311881252376	C3
40154-3-1	32.7	0.82311881252376	C3
40156-1	34.5	0.82311881252376	C3
40164-2-1	34.1666666666667	0.82311881252376	C3
40166-2-1	31.9333333333333	0.82311881252376	C3
40167-1	32.4	0.82311881252376	C3
40168-1	34.8666666666667	0.82311881252376	C3
40172-1	34.6333333333333	0.82311881252376	C3
40174-3-1	36.4	0.82311881252376	C3
40176-1	32.1666666666667	0.82311881252376	C3
40177-1	34.2	0.82311881252376	C3
40179-1	34.1	0.82311881252376	C3
40180-1	35.3666666666667	0.82311881252376	C3
40181-1	32.7	0.82311881252376	C3
40182-1	32.8666666666667	0.82311881252376	C3
40185-2-1	33.0333333333333	0.82311881252376	C3
40186-1	34.7333333333333	0.82311881252376	C3
40188-1	34.8	0.82311881252376	C3
40191-1	34.2333333333333	0.82311881252376	C3
40202-1	33.6904861111111	1.00972097307035	C3
40207-3-1	31.9	0.82311881252376	C3
40211-1	34.1333333333333	0.82311881252376	C3
40212-1	33.3666666666667	0.82311881252376	C3
40213-1	31.9333333333333	0.82311881252376	C3
40216-2	33.4666666666667	0.82311881252376	C3
40217-1	34.6	0.82311881252376	C3
40219-1	39.8217361111111	1.00972097307035	C3
40222-1	37.1333333333333	0.82311881252376	C3
40225-1	34	0.82311881252376	C3
40226-2-1	39.0333333333333	0.82311881252376	C3
40227-1	35.4666666666667	0.82311881252376	C3
40236-1	35.9666666666667	0.82311881252376	C3
40258-1	37.6666666666667	0.82311881252376	C3
40259-1	38.1	0.82311881252376	C3
40262-1	37.8666666666667	0.82311881252376	C3
40264-1	33.3	0.82311881252376	C3
40267-1	34.5666666666667	0.82311881252376	C3
40268-1	33.6666666666667	0.82311881252376	C3
40269-1	33.3217361111111	1.00972097307035	C3
40271-1	34.7	0.82311881252376	C3
40272-1	30.8333333333333	0.82311881252376	C3
40274-1	34.0666666666667	0.82311881252376	C3
40275-1	32.3333333333333	0.82311881252376	C3
40276-1	34.3333333333333	0.82311881252376	C3
40277-1	34.2666666666667	0.82311881252376	C3
40278-1	32.8333333333333	0.82311881252376	C3
40279-1	33.5	0.82311881252376	C3
40281-1	35.4666666666667	0.82311881252376	C3
40282-1	34.3666666666667	0.82311881252376	C3
40285-1	32.8333333333333	0.82311881252376	C3
40297-1	33.1904861111111	1.00972097307035	C3
40299-1	34.9333333333334	0.82311881252376	C3
40300-2-1	31.8	0.82311881252376	C3
F697(bm3)	29.5333333333333	0.82311881252376	C3
LH287	33.2	0.82311881252376	C3
P34N44	36.6	0.82311881252376	C3
W601S	35.3666666666667	0.82311881252376	C3
W604S	36.4666666666667	0.82311881252376	C3
W605S	33.0333333333333	0.82311881252376	C3
34R67	NA	NA	C4
36H56	35.925	0.937338293927355	C4
80002-1	36.525	0.937338293927355	C4
80003-1	36.1	0.937338293927355	C4
80003-2	37.525	0.937338293927355	C4
80005-1	35.7	0.937338293927355	C4
80005-2	37.075	0.937338293927355	C4
80006-1	33.55	0.937338293927355	C4
80006-2	NA	NA	C4
80008-1	NA	NA	C4
80011-1	40.25	0.937338293927355	C4
80011-2	38.7661111111111	1.14941667873983	C4
80012-1	38	0.937338293927355	C4
80012-2	38.775	0.937338293927355	C4
80014-2	NA	NA	C4
80015-1	40.7	0.937338293927355	C4
80015-2	39.825	0.937338293927355	C4
80018-1	NA	NA	C4
80021-1	37.8	0.937338293927355	C4
80021-2	35.225	0.937338293927355	C4
80022-2	37.425	0.937338293927355	C4
80024-1	40.15	0.937338293927355	C4
80024-2	40.05	0.937338293927355	C4
80025-1	36.275	0.937338293927355	C4
80025-2	33.975	0.937338293927355	C4
80032-1	35.1	0.937338293927355	C4
80032-2	37.825	0.937338293927355	C4
80033-1	38.4	0.937338293927355	C4
80033-2	NA	NA	C4
80035-1	38	0.937338293927355	C4
80035-2	37.475	0.937338293927355	C4
80037-1	36.95	0.937338293927355	C4
80037-2	35.875	0.937338293927355	C4
80040-1	NA	NA	C4
80040-2	37.35	0.937338293927355	C4
80041-1	NA	NA	C4
80044-2	NA	NA	C4
80045-1	NA	NA	C4
80046-2	NA	NA	C4
80047-2	NA	NA	C4
80049-1	32.775	0.937338293927356	C4
80049-2	35.55	0.937338293927356	C4
80050-1	41.925	0.937338293927356	C4
80050-2	37.175	0.937338293927356	C4
80051-2	36.4	0.937338293927356	C4
80054-1	34.925	0.937338293927356	C4
80054-2	36.375	0.937338293927356	C4
80056-1	NA	NA	C4
80056-2	34.825	0.937338293927356	C4
80057-1	35.6	0.937338293927356	C4
80057-2	36.15	0.937338293927355	C4
80063-1	34.35	0.937338293927356	C4
80063-2	37.075	0.937338293927356	C4
80066-1	NA	NA	C4
80066-2	NA	NA	C4
80069-1	33.2	0.937338293927356	C4
80069-2	33.65	0.937338293927356	C4
80070-1	33.325	0.937338293927356	C4
80070-2	33.75	0.937338293927356	C4
80072-1	37.35	0.937338293927356	C4
80072-2	36.275	0.937338293927356	C4
80073-1	39.6	0.937338293927356	C4
80074-1	37.775	0.937338293927356	C4
80074-2	35.025	0.937338293927356	C4
80074-3	38.425	0.937338293927356	C4
80076-2	36.95	0.937338293927356	C4
80076-3	37.5161111111111	1.14941667873983	C4
80078-1	38.0161111111111	1.14941667873983	C4
80078-2	37.675	0.937338293927356	C4
80078-3	NA	NA	C4
80080-1	NA	NA	C4
80081-1	40.25	0.937338293927356	C4
80081-2	38.55	0.937338293927356	C4
80083-1	NA	NA	C4
80083-2	43.725	0.937338293927356	C4
80086-1	NA	NA	C4
80086-2	38.3	0.937338293927356	C4
80087-1	NA	NA	C4
80087-2	37.15	0.937338293927356	C4
80088-1	NA	NA	C4
80088-2	40.0161111111111	1.14941667873983	C4
80093-1	NA	NA	C4
80093-2	39.1	0.937338293927356	C4
80094-1	NA	NA	C4
80094-2	38.1161111111111	1.14941667873983	C4
80095-1	38.125	0.937338293927356	C4
80095-2	NA	NA	C4
80100-1	NA	NA	C4
80100-2	37.6161111111111	1.14941667873983	C4
80101-1	NA	NA	C4
80101-2	NA	NA	C4
80102-1	34.225	0.937338293927356	C4
80102-2	36.3161111111111	1.14941667873983	C4
80106-1	NA	NA	C4
80106-2	NA	NA	C4
80106-3	37.05	0.937338293927356	C4
80106-4	NA	NA	C4
80107-1	37.525	0.937338293927356	C4
80107-2	40.325	0.937338293927355	C4
80107-3	37.625	0.937338293927356	C4
80107-4	NA	NA	C4
80111-1	34.5661111111111	1.14941667873983	C4
80111-2	NA	NA	C4
80112-1	37.95	0.937338293927356	C4
80115-2	35.3	0.937338293927356	C4
80116-1	35.95	0.937338293927356	C4
80116-2	35	0.937338293927356	C4
80117-1	NA	NA	C4
80117-2	36.65	0.937338293927356	C4
80118-1	39.1	0.937338293927356	C4
80118-2	35.275	0.937338293927356	C4
80119-1	NA	NA	C4
80120-1	39.025	0.937338293927355	C4
80120-2	36.55	0.937338293927355	C4
80123-1	37.25	0.937338293927355	C4
80123-2	35.275	0.937338293927355	C4
80123-3	36.5161111111111	1.14941667873983	C4
80123-4	37.45	0.937338293927355	C4
80123-5	35.8	0.937338293927355	C4
80124-1	34	0.937338293927355	C4
80124-2	34.825	0.937338293927355	C4
80124-3	33.525	0.937338293927355	C4
80124-4	37.375	0.937338293927355	C4
80128-1	36.4	0.937338293927356	C4
80128-2	37.05	0.937338293927355	C4
80132-1	39.0468586387434	1.1490015770005	C4
80132-2	39.25	0.937338293927355	C4
80133-1	NA	NA	C4
80133-2	38.925	0.937338293927355	C4
80134-1	38.025	0.937338293927355	C4
80134-2	36.975	0.937338293927355	C4
80135-1	30.05	0.937338293927355	C4
80135-2	37	0.937338293927355	C4
80137-1	37.125	0.937338293927355	C4
80137-2	35.75	0.937338293927356	C4
80138-1	35.5	0.937338293927356	C4
80138-2	35.5	0.937338293927356	C4
80138-3	32.45	0.937338293927355	C4
80139-1	37.6	0.937338293927355	C4
80139-2	37.1661111111111	1.14941667873983	C4
80139-3	34.65	0.937338293927356	C4
80141-2	36.7161111111111	1.14941667873983	C4
80141-3	36.1468586387434	1.1490015770005	C4
80148-1	36.15	0.937338293927356	C4
80148-2	37.125	0.937338293927356	C4
80148-3	35.2161111111111	1.14941667873983	C4
80150-1	34.2	0.937338293927356	C4
80150-2	NA	NA	C4
80150-3	36.175	0.937338293927356	C4
80152-1	NA	NA	C4
80152-2	34.3661111111111	1.14941667873983	C4
80152-3	34.55	0.937338293927356	C4
80155-1	40.075	0.937338293927356	C4
80155-2	37.15	0.937338293927356	C4
80156-1	39.75	0.937338293927356	C4
80156-2	NA	NA	C4
80159-1	39.9	0.937338293927356	C4
80159-2	39.5	0.937338293927356	C4
80166-2	39.65	0.937338293927356	C4
80170-1	NA	NA	C4
80170-2	NA	NA	C4
80171-1	NA	NA	C4
80171-2	39.725	0.937338293927355	C4
80172-1	37.425	0.937338293927355	C4
80172-2	36.525	0.937338293927355	C4
80173-2	35.85	0.937338293927355	C4
80175-1	NA	NA	C4
80175-2	37.625	0.937338293927355	C4
80177-1	32.05	0.937338293927355	C4
80177-2	36.15	0.937338293927355	C4
80177-3	35.9	0.937338293927355	C4
80177-4	36.1	0.937338293927355	C4
80177-5	35.375	0.937338293927355	C4
80178-2	38.3	0.937338293927355	C4
80178-3	35.325	0.937338293927355	C4
80178-4	37.775	0.937338293927355	C4
80178-5	NA	NA	C4
80182-1	NA	NA	C4
80184-1	NA	NA	C4
80184-2	NA	NA	C4
80185-2	39.65	0.937338293927355	C4
80188-2	NA	NA	C4
80189-1	NA	NA	C4
80189-2	35.075	0.937338293927355	C4
80191-1	36.925	0.937338293927355	C4
80191-2	NA	NA	C4
80196-1	NA	NA	C4
80196-2	38.2661111111111	1.14941667873983	C4
80197-1	NA	NA	C4
80197-2	32.875	0.937338293927355	C4
F2F633	34.775	0.937338293927355	C4
N48V8	37.95	0.937338293927355	C4
W604S	39.95	0.937338293927355	C4
W604S	40.1781413612566	1.1490015770005	C4
W605S	35.75	0.937338293927355	C4
W605S	35.775	0.937338293927355	C4
W611s	NA	NA	C4
W611S	NA	NA	C4
W611S	39.825	0.937338293927355	C4
W612S	36.55	0.937338293927355	C4
W612S	38.725	0.937338293927355	C4
