# Supplementary material for: Selection for Silage Yield and Composition Did Not Affect Genomic Diversity Within the Wisconsin Quality Synthetic Maize Population
Source: G3 (Bethesda). 2015 Feb 2;5(4):541–9. doi: 10.1534/g3.114.015263 (PMC4390570; doi:10.1534/g3.114.015263)
Supplement: Supporting Information [file supp_g3.114.015263_FileS2.zip › wqsSupportingData/genoWQS.csv]

	PZE-100002267	PZE-100002316	PZE-100002320	PZE-100002337	PZE-100002384	PZE-100002416	PZE-100002463	PZE-100002464	PZE0008531494	PZE-100002465	PZE-100002478	PZE-100002530	PZE-100000365	PZE-101000088	PZE-101000083	PZE-101000111	PZE-101000161	PZE-101000169	PZE-101000287	PZE-101000349	PZE-101000431	PZE-101000451	SYN8296	PZE-101000557	PZE-101000566	PZE-101000671	PZE-101000673	PZE-101000754	PZE-101000760	PZE-101000788	SYN10558	PZE-101001044	PZE-101001107	PZE-101001108	PZE-101001110	SYN10560	PZE-101001114	PZE-101001116	SYN13279	SYN6001	PZE-101001280	PZE-101001587	SYN38927	SYN35330	SYN35329	SYN35333	SYN38928	SYN38926	SYN35337
80058SYN1_C0	NA	AA	AA	NA	AA	AA	AA	AA	NA	NA	BB	AA	AA	AA	AB	AB	AA	AA	AB	AB	AB	AA	AB	AA	AA	AA	AB	AA	AA	AA	AA	AB	AA	AB	AB	NA	AB	AA	AA	AA	AA	AB	AA	AA	AA	AA	AB	AA	AB
80126SYN1_C0	AA	AA	AA	AB	AA	AA	AA	AA	NA	NA	BB	AA	AB	AB	AA	AB	AB	AB	AA	AB	AB	AA	AB	AA	AA	AB	AA	AA	AB	AA	NA	AA	AB	AB	AA	NA	AB	AB	AB	NA	AB	AA	AB	AB	AB	AB	AA	AB	AB
80171SYN1_C0	NA	AA	AA	AA	AA	NA	AA	AA	AA	AA	NA	AA	AA	AB	AA	AB	AB	AB	AA	AB	AB	AA	AB	AA	AA	AB	AA	AA	AB	AA	AB	AA	AB	AB	AA	AB	AB	AB	AB	AB	AB	AA	AB	AB	AB	AB	AA	AB	AB
53062_C0	AB	AA	AA	AA	AA	AB	AA	AA	AA	AA	AB	AA	AB	BB	NA	BB	BB	BB	AA	BB	BB	AA	BB	AA	AA	BB	AA	AA	BB	AA	BB	AA	BB	BB	AA	BB	BB	BB	BB	BB	BB	AA	BB	BB	BB	BB	AA	BB	BB
53080_C0	NA	AA	AB	AA	AB	AA	AB	AB	AA	AA	AB	AB	AA	BB	NA	BB	BB	BB	AA	BB	BB	AA	BB	AA	AA	BB	AA	AA	BB	AA	BB	AA	BB	BB	AA	BB	BB	BB	BB	BB	BB	AA	BB	BB	BB	BB	AA	BB	BB
80061-C1_C1	AA	AA	AA	NA	AA	NA	AA	AA	NA	NA	NA	AA	NA	AA	NA	AB	AA	AA	AB	AB	AB	AA	AB	AA	AA	AA	AB	AA	AA	AA	AA	AB	AA	AB	AB	AB	NA	AA	AA	AA	AA	AB	AA	AA	AA	AA	AB	AA	AB
80069-C1_C1	NA	AA	AA	NA	AA	AA	AA	AA	AB	AB	BB	AA	AA	AA	AB	AB	AA	AA	AB	AB	AB	AA	AB	AA	AA	AA	AB	AA	AA	AA	AA	AB	AA	AB	AB	AB	AB	AA	AA	AA	AA	AB	AA	AA	AA	AA	AB	AA	AB
80070-C1_C1	AA	AA	AA	AB	AA	AA	AA	AA	AB	AB	BB	AA	AB	AA	AB	AB	AA	AA	AB	AB	AB	AA	AB	AA	AA	AA	AB	AA	AA	AA	AA	AB	AA	AB	AB	AB	AB	AA	AA	AA	AA	AB	AA	AA	AA	AA	NA	AA	AB
80208-C1_C1	BB	AB	AA	AA	AB	AA	AA	AB	AA	AA	AB	AA	AA	AA	AA	AA	AA	AA	AA	AA	AA	AA	AA	AA	AA	AA	AA	AA	AA	AA	AA	AA	AA	AA	AA	AA	AA	AA	AA	AA	AA	AA	AA	AA	AA	AA	AA	AA	AA
80212-C1_C1	BB	AA	AA	AB	AA	AA	AA	AA	AB	AB	BB	AA	AA	AA	AA	AA	AA	AA	AA	AA	AA	AA	AA	AA	AA	AA	AA	AA	AA	AA	NA	AA	AB	NA	AA	NA	NA	AB	NA	NA	NA	AA	NA	NA	NA	NA	AA	NA	NA
80222-C1_C1	BB	AA	AA	NA	AA	AA	AA	AA	AB	AB	BB	AA	AA	AA	AA	AA	AA	AA	AA	AA	AA	AA	AA	AA	AA	AA	AA	AA	AA	AA	AA	AA	AA	AA	AA	AA	AA	AA	AA	AA	AA	AA	AA	AA	AA	AA	AA	AA	AA
80241-C1_C1	NA	AB	AA	AB	AB	AA	AA	AB	AB	AB	AB	AA	AA	AB	NA	NA	AB	AB	NA	AB	AB	AA	NA	AA	AA	AB	AA	AA	AB	AA	NA	AA	AB	AB	AA	NA	NA	AB	AB	NA	AB	AA	AB	AB	AB	AB	AA	AB	NA
80244-C1_C1	BB	NA	AA	AA	NA	NA	AA	NA	AA	AA	AA	AA	NA	NA	AA	NA	NA	NA	AA	NA	NA	AA	NA	AA	AA	NA	AA	AA	NA	AA	NA	AA	NA	NA	AA	NA	NA	NA	NA	NA	NA	AA	NA	NA	NA	NA	AA	NA	NA
80253-C1_C1	NA	AA	AA	BB	AA	AA	AA	AA	BB	BB	BB	AA	AA	AB	AA	AB	AB	AB	AA	AB	AB	AA	AB	AA	AA	AB	AA	AA	AB	AA	AB	AA	AB	AB	AA	AB	AB	AB	AB	AB	AB	AA	AB	AB	AB	AB	AA	AB	AB
80344-C1_C1	AB	AA	AA	NA	AA	AA	AA	AA	AB	AB	BB	AA	AB	NA	BB	BB	NA	NA	AB	BB	BB	AA	BB	AA	AA	BB	NA	AA	NA	AA	NA	NA	NA	BB	NA	BB	BB	NA	NA	NA	NA	NA	NA	NA	NA	NA	NA	NA	BB
80357-C1_C1	BB	AA	AA	AB	AA	AA	AA	AA	NA	NA	BB	AA	AA	AB	AA	NA	AB	AB	AA	AB	AB	AA	AB	AA	AA	AB	AA	AA	AB	AA	AA	AA	AA	AA	AA	AA	AA	AA	AA	AA	AA	AA	AA	AA	AA	AA	AA	AA	AA
12002-2_C2	BB	AB	AA	AA	AB	AB	NA	AB	AA	AA	AA	AA	AA	AA	AA	AA	AA	AA	AA	AA	AA	AA	AA	AA	AA	AA	AA	AA	AA	AA	AA	AA	AA	AA	AA	AA	AA	AA	AA	AA	AA	AA	AA	AA	AA	AA	AA	AA	AA
12057-1_C2	AA	AA	AA	BB	AA	AA	AA	AA	BB	BB	BB	AA	BB	AA	AB	NA	AA	AA	AB	AB	AA	NA	NA	NA	NA	NA	AA	NA	AA	NA	AA	AA	AB	AB	AA	AB	AB	AA	AA	AA	AA	AA	AA	AA	AA	AA	AB	AA	AB
12067-1_C2	AB	AA	AB	AA	AB	AB	AB	AB	AA	AA	AA	AB	AA	BB	NA	BB	BB	BB	AA	BB	BB	AA	BB	AA	AA	BB	AA	AA	BB	AA	BB	AA	BB	BB	AA	BB	BB	BB	BB	BB	BB	AA	BB	AA	AA	AA	AA	AA	AA
12004_C2	BB	AB	AA	AA	AB	AB	AA	AB	AA	AA	AA	AA	AB	AA	AA	AA	AA	AA	AA	AA	AA	AA	AA	AA	AA	AA	AA	AA	AA	AA	AA	AA	AA	AA	AA	AA	AA	AA	AA	AA	AA	AA	AA	AA	AA	AA	NA	AA	AB
12041_C2	AA	AA	AA	NA	AA	AB	AA	AA	AB	AB	AB	AA	AA	AA	AB	AB	AA	AA	AB	AB	AB	AA	AB	AA	AA	AA	AB	AA	AA	AA	AA	AB	AA	AB	AB	AB	AB	AA	AA	AA	AA	AB	AA	AA	AA	AA	AB	AA	AB
12105-1_C2	NA	AA	AA	NA	AA	AA	AA	NA	NA	NA	BB	AA	AB	AA	NA	NA	AA	AA	AB	NA	NA	AA	NA	AA	AA	NA	AB	AA	AA	AA	AA	AB	AA	AB	AB	AB	AB	AA	AA	AA	AA	AB	AA	AA	AA	AA	AB	AA	AB
12170-1_C2	AA	AA	AA	AB	AA	AB	AA	AA	AB	AB	AB	AA	BB	AA	AA	AA	AA	AA	AA	AA	AA	AA	AA	AA	AA	AA	AA	AA	AA	AA	AA	AA	AA	AA	AA	AA	AA	AA	AA	AA	AA	AA	AA	AA	AA	AA	AA	AA	AA
12011-1_C2	BB	AB	AA	AA	AB	AA	NA	AB	AA	AA	AB	AA	AA	AA	AA	AA	AA	AA	AA	AA	AA	AA	AA	AA	AA	AA	AA	AA	AA	AA	AA	AA	AA	AA	AA	AA	AA	AA	AA	AA	AA	AA	AA	AA	AA	AA	AA	AA	AA
12012-2_C2	AB	AB	AA	AA	AB	AA	NA	AB	AA	AA	AB	AA	AB	AB	BB	BB	AB	AB	AB	BB	BB	AA	BB	AA	AA	BB	AB	AA	AB	AA	AB	AB	AB	BB	AB	BB	BB	AB	AB	AB	AB	AB	AB	AB	AB	AB	NA	AB	BB
12013-1_C2	NA	BB	AA	AA	BB	AA	AA	BB	AA	AA	AA	AA	AB	NA	BB	BB	NA	NA	AB	BB	BB	AA	BB	AA	AA	BB	AB	AA	NA	AA	NA	NA	NA	BB	NA	BB	BB	NA	NA	NA	NA	NA	NA	NA	NA	NA	NA	NA	BB
12017-1_C2	AB	AA	AA	BB	AA	AA	AA	AA	BB	BB	BB	AA	AA	AB	BB	BB	AB	AB	AB	BB	BB	AA	BB	AA	AA	BB	AB	AA	AB	AA	AB	NA	AB	BB	AB	BB	BB	AB	AB	AB	AB	AB	AB	AB	NA	NA	AB	AB	BB
12017-2_C2	BB	AA	AA	AB	AA	AB	AA	AA	AB	AB	AB	AA	AA	AA	BB	BB	AA	AA	AB	BB	BB	AA	BB	AA	AA	NA	BB	AA	AA	AA	AA	BB	AA	BB	BB	BB	BB	AA	AA	AA	AA	BB	AA	AA	AA	AA	BB	AA	BB
12018-1_C2	AA	AA	AA	AA	AA	BB	AA	AA	AA	AA	AA	AA	AA	AA	BB	BB	AA	AA	AB	BB	BB	AA	BB	AA	AA	NA	BB	AA	AA	AA	AA	BB	AA	BB	BB	BB	BB	AA	AA	AA	AA	BB	AA	AA	AA	AA	BB	AA	BB
12020-2_C2	AB	AA	AA	AA	AA	BB	NA	AA	AA	AA	AA	AA	AB	AB	AA	AB	AB	AB	AA	AB	AB	AA	AB	AA	AA	AB	AA	AA	AB	AA	AB	AA	AB	AB	AA	AB	AB	AB	AB	AB	AB	AA	AB	AB	AB	AB	AA	AB	AB
12020-3_C2	AB	AA	AA	AA	AA	BB	NA	AA	AA	AA	AA	AA	AA	AB	AA	AB	AB	AB	AA	AB	AB	AA	AB	AA	AA	AB	AA	AA	AB	AA	AB	AA	AB	AB	AA	AB	AB	AB	AB	AB	AB	AA	AB	AB	AB	AB	AA	AB	AB
12022-1_C2	AA	AB	AA	AB	AB	AA	AA	AB	AB	NA	AB	AA	AA	AA	AA	AA	AA	AA	AA	AA	AA	AA	AA	AA	AA	AA	AA	AA	AA	AA	AA	AA	AA	AA	AA	AA	AA	AA	AA	AA	AA	AA	AA	AA	AA	AA	AA	AA	AA
12014-2_C2	AA	AA	AA	NA	AA	AB	AA	AA	NA	NA	NA	AA	AA	AB	BB	BB	AB	AB	AB	BB	BB	AA	BB	AA	AA	BB	AB	AA	AB	AA	NA	AB	AB	BB	AB	BB	BB	AB	AB	NA	NA	AB	AB	AB	AB	AB	NA	AB	BB
12022-3_C2	NA	AB	AA	AB	NA	AA	AA	NA	NA	NA	AB	AA	AA	AA	AA	AA	AA	AA	AA	AA	AA	AA	AA	AA	AA	AA	AA	AA	AA	AA	AA	AA	AA	AA	AA	AA	AA	AA	AA	AA	AA	AA	AA	AA	AA	AA	AA	AA	AA
12023-1_C2	BB	AA	AB	AB	AB	AA	AB	AB	AB	AB	AB	AB	AB	AA	AA	AA	AA	AA	AA	AA	AA	AA	AA	AA	AA	AA	AA	AA	AA	AA	AA	AA	AA	AA	AA	AA	AA	AA	AA	AA	AA	AA	AA	AA	AA	AA	AA	AA	AA
12024-1_C2	AA	AA	AB	AB	AB	AA	AB	AB	AB	AB	NA	AB	AB	AA	AA	AA	AA	AA	AA	AA	AA	AA	AA	AA	AA	AA	AA	AA	AA	AA	AA	AA	AA	AA	AA	AA	AA	AA	AA	AA	AA	AA	AA	AA	AA	AA	AA	AA	AA
12025-3_C2	BB	AA	AA	BB	AA	AA	NA	AA	BB	BB	BB	AA	AA	BB	NA	BB	BB	BB	AA	BB	BB	AA	BB	AA	AA	BB	AA	AA	BB	AA	BB	AA	BB	BB	AA	BB	BB	BB	BB	BB	BB	AA	BB	BB	BB	BB	AA	BB	BB
12028-3_C2	BB	AA	AA	AA	AA	BB	AA	AA	AA	AA	AA	AA	AA	BB	NA	BB	BB	BB	AA	BB	BB	AA	BB	AA	AA	BB	AA	AA	BB	AA	BB	AA	BB	BB	AA	BB	BB	BB	BB	BB	BB	AA	BB	BB	BB	BB	AA	BB	BB
12029-1_C2	BB	AA	AA	BB	AA	AA	AA	AA	BB	BB	BB	AA	AB	BB	NA	BB	BB	BB	AA	BB	BB	AA	BB	AA	AA	BB	AA	AA	BB	AA	BB	AA	BB	BB	AA	BB	BB	BB	BB	BB	BB	AA	BB	BB	BB	BB	AA	BB	BB
12032-3_C2	BB	AA	AA	AA	AA	AA	AA	AA	AA	AA	BB	AA	AA	AB	AA	AB	AB	AB	AA	AB	AB	AA	AB	AA	AA	AB	AA	AA	AB	AA	AB	AA	AB	AB	AA	AB	AB	AB	AB	AB	AB	AA	AB	AB	AB	AB	AA	AB	AB
12035-2_C2	AA	AA	AA	AA	AA	BB	AA	AA	AA	AA	AA	AA	BB	AA	AA	AA	AA	AA	AA	AA	AA	AA	AA	AA	AA	AA	AA	AA	AA	AA	AA	AA	AA	AA	AA	AA	AA	AA	AA	AA	AA	AA	AA	AA	AA	AA	AA	AA	AA
12035-3_C2	AA	AA	AA	AA	AA	AB	AA	AA	AA	AA	AB	AA	AB	AA	AA	AA	AA	AA	AA	AA	AA	AA	AA	AA	AA	AA	AA	AA	AA	AA	AA	AA	AA	AA	AA	AA	AA	AA	AA	AA	AA	AA	AA	AA	AA	AA	AA	AA	AA
12037-1_C2	BB	AA	AA	BB	AA	AA	AA	AA	BB	BB	BB	AA	AA	AA	BB	BB	AA	AA	AB	BB	BB	AA	BB	AA	AA	NA	BB	AA	AA	AA	AA	BB	AA	BB	BB	BB	BB	AA	AA	AA	AA	BB	AA	AA	AA	AA	BB	AA	BB
12040-3_C2	AB	AA	AA	BB	AA	AA	AA	AA	BB	BB	BB	AA	AA	AA	AB	AB	AA	AA	AB	AB	AB	AA	AB	AA	AA	AA	AB	AA	AA	AA	AA	AB	AA	AB	AB	AB	AB	AA	AA	AA	AA	AB	AA	AA	AA	AA	AB	AA	AB
12045-1_C2	BB	AA	AA	AA	AA	AA	AA	AA	BB	BB	BB	AA	AA	AA	NA	NA	AA	AA	AB	NA	NA	AA	NA	AA	AA	NA	AB	AA	AA	AA	AA	NA	AA	NA	NA	AB	NA	AA	AA	AA	AA	NA	AA	AA	AA	AA	NA	AA	AB
12045-2_C2	BB	AA	AA	NA	AA	AA	AA	AA	BB	BB	BB	AA	AA	AA	BB	BB	AA	AA	AB	BB	BB	AA	BB	AA	AA	NA	BB	AA	AA	AA	AA	BB	AA	BB	BB	BB	BB	AA	AA	AA	AA	BB	AA	AA	AA	AA	BB	AA	BB
12045-3_C2	AA	AA	AA	AB	AA	AA	AA	AA	BB	BB	BB	AA	AA	AA	AA	AA	AA	AA	AA	AA	AA	AA	AA	AA	AA	AA	AA	AA	AA	AA	AA	AA	AA	AA	AA	AA	AA	AA	AA	AA	AA	AA	AA	AA	AA	AA	NA	AA	AA
12046-1_C2	AB	AB	AA	AB	AB	AA	AA	AB	AB	AB	AB	AA	AB	AA	AA	AA	AA	AA	NA	AA	AA	AA	AA	AA	AA	AA	AA	AA	AA	AA	AA	AA	AA	AA	AA	AA	AA	AA	AA	AA	AA	AA	AA	AA	AA	AA	AA	AA	AA
12049-2_C2	NA	AB	AA	AA	AB	AA	AA	AB	NA	NA	AB	AA	AB	AA	NA	NA	AA	AA	NA	NA	NA	AA	NA	AA	AA	AA	NA	AA	AA	AA	AA	NA	NA	NA	NA	NA	NA	AA	AA	AA	AA	NA	AA	AA	AA	AA	NA	AA	NA
12049-3_C2	NA	AB	AA	AA	NA	AA	AA	AB	AA	AA	AB	AA	NA	AA	NA	NA	AA	AA	AB	AB	AB	AA	AB	AA	AA	AA	AB	AA	AA	AA	AA	NA	NA	AB	AB	NA	AB	AA	AA	AA	AA	NA	AA	AA	AA	AA	NA	AA	NA
12050-2_C2	AA	AB	AA	AA	AB	AA	AA	AB	AA	AA	NA	AA	NA	AA	NA	NA	AA	AA	NA	NA	AA	AA	NA	AA	AA	AA	AA	AA	AA	AA	AA	AA	AA	NA	AA	AA	NA	AA	AA	AA	AA	NA	AA	AA	AA	AA	NA	AA	NA
12051-1_C2	NA	BB	AA	AA	BB	AA	AA	NA	AA	AA	NA	AA	BB	AA	AB	AB	AA	AA	AB	AB	AB	AA	AB	AA	AA	AA	AB	AA	AA	AA	AA	AB	AA	AB	AB	AB	AB	AA	AA	AA	AA	AB	AA	AA	AA	AA	AB	AA	AB
12052-2_C2	AB	BB	AA	AA	BB	AA	AA	BB	AA	AA	AA	AA	AB	AA	BB	BB	AA	AA	AB	BB	BB	AA	BB	AA	AA	NA	BB	AA	AA	AA	AA	BB	AA	BB	BB	BB	BB	AA	AA	AA	AA	BB	AA	AA	AA	AA	BB	AA	BB
12054-1_C2	BB	AB	AA	AB	AB	AA	AA	AB	AB	AB	AB	AA	BB	NA	NA	BB	BB	BB	AA	BB	BB	AA	BB	AA	AA	BB	AA	AA	NA	AA	BB	AA	BB	BB	AA	BB	BB	BB	BB	BB	BB	AA	BB	BB	BB	BB	AA	BB	BB
12054-2_C2	AB	AB	AA	AB	AB	AA	AA	AB	AB	AB	AB	AA	BB	AA	BB	BB	AA	AA	AB	BB	BB	AA	BB	AA	AA	NA	BB	AA	AA	AA	AA	BB	AA	BB	BB	BB	BB	AA	AA	AA	AA	BB	AA	AA	AA	AA	BB	AA	BB
12054-3_C2	NA	AB	AA	AB	AB	AA	AA	AB	AB	AB	AB	AA	BB	AB	BB	BB	AB	AB	AB	BB	BB	AA	BB	AA	AA	BB	AB	AA	AB	AA	AB	AB	AB	BB	AB	BB	BB	AB	AB	AB	AB	AB	AB	AB	NA	AB	AB	AB	BB
12056-1_C2	BB	BB	AA	AA	BB	AA	AA	BB	AA	AA	AA	AA	AB	AA	AA	AA	AA	AA	AA	AA	AA	AA	AA	AA	AA	AA	AA	AA	AA	AA	AA	AA	AA	AA	AA	AA	AA	AA	AA	AA	AA	AA	AA	AA	AA	AA	AA	AA	AA
12058-1_C2	AA	AA	AA	AB	AA	AA	AA	AA	AB	AB	BB	AA	BB	AA	BB	BB	AA	AA	NA	BB	AA	NA	BB	NA	AB	NA	AA	BB	NA	BB	AA	AA	BB	BB	AA	BB	BB	AA	AA	AA	AA	AA	AA	AA	AA	AA	BB	AA	BB
12058-2_C2	AA	AA	AA	AB	AA	AA	AA	AA	AB	NA	BB	AA	AB	AA	NA	AB	AA	AA	AB	NA	AA	AB	AB	AB	AB	AB	AA	AB	AA	AB	AA	AA	AB	AB	AA	NA	AB	AA	AA	AA	AA	AA	AA	AA	AA	AA	NA	AA	NA
12059-1_C2	AA	AA	AA	AB	AA	AA	AA	AA	AB	AB	BB	AA	NA	AA	NA	NA	AA	AA	NA	NA	AA	NA	NA	NA	AB	AB	AA	NA	NA	NA	AA	AA	NA	NA	AA	NA	NA	AA	AA	AA	AA	AA	AA	AA	AA	AA	NA	AA	NA
12059-2_C2	AA	AA	AA	AB	NA	AA	AA	NA	NA	NA	BB	AA	AA	AA	AB	AB	AA	AA	AB	AB	AA	AB	AB	AB	AB	NA	AA	AB	AA	AB	AA	AA	AB	AB	AA	AB	AB	AA	AA	AA	AA	AA	AA	AA	AA	AA	AB	AA	AB
12059-3_C2	AA	AA	AA	AB	NA	NA	AA	NA	AB	AB	NA	AA	AA	AA	AB	AB	AA	AA	AB	AB	AA	AB	AB	AB	AB	NA	AA	AB	NA	AB	AA	AA	AB	AB	AA	AB	AB	NA	NA	AA	NA	AA	AA	AA	AA	AA	AB	AA	AB
12060-2_C2	NA	NA	AA	NA	NA	NA	AA	NA	AB	AB	NA	AA	AA	AA	NA	AA	AA	AA	NA	NA	AA	AA	AA	AA	NA	AA	AA	AA	AA	AA	AA	AA	NA	NA	AA	NA	NA	AA	AA	AA	AA	AA	AA	AA	AA	AA	AA	AA	NA
12062-1_C2	NA	NA	AA	AA	NA	AB	AA	AB	NA	NA	NA	AA	AA	AA	AA	AA	AA	AA	AA	AA	AA	AA	AA	AA	AA	AA	AA	AA	NA	AA	AA	AA	AA	NA	AA	AA	AA	AA	AA	AA	AA	AA	AA	AA	AA	AA	AA	AA	NA
12062-2_C2	BB	AA	AA	AA	AA	BB	AA	AA	AA	AA	NA	AA	AA	AA	AA	AA	AA	AA	AA	AA	AA	AA	AA	AA	AA	AA	AA	AA	AA	AA	AA	AA	AA	AA	AA	AA	AA	AA	AA	AA	AA	AA	AA	AA	AA	AA	AA	AA	AA
12063-1_C2	BB	AA	AA	AA	AA	NA	AA	AA	NA	AA	NA	AA	AA	AA	AA	AA	AA	AA	AA	AA	AA	AA	AA	AA	AA	AA	AA	AA	AA	AA	AA	AA	AA	AA	AA	AA	AA	AA	AA	AA	AA	AA	AA	AA	AA	AA	AA	AA	AA
12063-2_C2	AB	AA	AA	NA	AA	AA	AA	AA	BB	BB	BB	AA	AA	AA	AA	AA	AA	AA	AA	AA	AA	AA	AA	AA	AA	AA	AA	AA	AA	AA	AA	AA	AA	AA	AA	AA	AA	AA	AA	AA	AA	AA	AA	AA	AA	AA	AA	AA	AA
12063-3_C2	AA	AA	AA	NA	AA	AB	AA	AA	AB	AB	AB	AA	AA	AA	AA	AA	AA	AA	AA	AA	AA	AA	AA	AA	AA	AA	AA	AA	AA	AA	AA	AA	AA	AA	AA	AA	AA	AA	AA	AA	AA	AA	AA	AA	AA	AA	AA	AA	AA
12064-1_C2	AA	NA	AA	AA	NA	NA	AA	NA	AA	AA	AA	AA	AA	AA	AA	AA	AA	AA	AA	AA	AA	AA	AA	AA	AA	AA	AA	AA	AA	AA	AA	AA	AA	AA	AA	AA	AA	AA	AA	AA	AA	AA	AA	AA	AA	AA	AA	AA	AA
12064-2_C2	AA	NA	AA	AA	NA	NA	AA	NA	AA	AA	NA	AA	AA	AA	AA	AA	AA	AA	AA	AA	AA	AA	AA	AA	AA	AA	AA	AA	AA	AA	AA	AA	AA	AA	AA	AA	AA	AA	AA	AA	AA	AA	AA	AA	AA	AA	AA	AA	AA
12065-1_C2	NA	AA	AA	AB	AA	NA	AA	AA	AB	AB	NA	AA	AA	AA	AA	AA	AA	AA	NA	NA	NA	AA	NA	AA	NA	NA	AA	AA	NA	AA	AA	AA	NA	NA	AA	NA	NA	NA	NA	AA	NA	AA	AA	AA	AA	AA	NA	AA	NA
12066-2_C2	AB	AA	NA	NA	NA	NA	NA	NA	NA	NA	AB	NA	AA	NA	NA	NA	NA	NA	NA	NA	NA	NA	NA	NA	NA	NA	AA	AA	NA	AA	NA	AA	NA	NA	AA	NA	NA	NA	NA	NA	NA	AA	NA	AA	AA	AA	AA	AA	NA
12067-2_C2	AA	AA	NA	NA	NA	NA	NA	NA	NA	NA	NA	NA	AA	NA	NA	NA	NA	NA	NA	NA	NA	AA	NA	AA	AA	NA	AA	AA	NA	AA	NA	AA	NA	NA	AA	NA	NA	NA	NA	BB	NA	NA	NA	AA	AA	AA	AA	AA	NA
12068-1_C2	AA	AA	AA	AA	NA	NA	NA	NA	NA	NA	NA	AA	AA	NA	NA	NA	NA	NA	NA	NA	NA	AA	NA	AA	AA	NA	AA	AA	NA	AA	NA	AA	NA	NA	AA	NA	NA	NA	NA	NA	NA	NA	NA	AA	AA	AA	NA	AA	NA
12068-2_C2	NA	AA	AA	AA	AA	NA	AA	AA	AA	AA	NA	AA	AA	AA	AA	AA	NA	AA	AA	NA	NA	AA	NA	AA	AA	NA	AA	AA	NA	AA	NA	AA	NA	NA	AA	NA	AA	NA	NA	AA	NA	AA	NA	AA	AA	AA	AA	AA	NA
12069-2_C2	AB	AA	AA	AA	AA	BB	AA	AA	AA	AA	NA	AA	AA	AB	AA	AB	AB	AB	AA	AB	AB	AA	AB	AA	AA	AB	AA	AA	AB	AA	AB	AA	AB	AB	AA	AB	AB	AB	AB	AB	AB	AA	AB	AB	AB	AB	AA	AB	AB
12070-2_C2	AB	AA	AA	NA	AA	AA	AA	AA	BB	BB	BB	AA	AA	AA	AA	AA	AA	AA	AA	AA	AA	AA	AA	AA	AA	AA	AA	AA	AA	AA	AA	AA	AA	AA	AA	AA	AA	AA	AA	AA	AA	AA	AA	AA	AA	AA	AA	AA	AA
12071-3_C2	AB	AA	AA	AA	AA	AA	AA	AA	AA	AA	BB	AA	AA	AB	AA	AB	AB	AB	AA	AB	AB	AA	AB	AA	AA	AB	AA	AA	AB	AA	AB	AA	AB	AB	AA	AB	AB	AB	AB	AB	AB	AA	AB	AB	AB	AB	AA	AB	AB
12072-2_C2	BB	AA	AA	AA	AA	AA	AA	AA	BB	BB	BB	AA	AA	AA	AA	AA	AA	AA	AA	AA	AA	AA	AA	AA	AA	AA	AA	AA	AA	AA	AA	AA	AA	AA	AA	AA	AA	AA	AA	AA	AA	AA	AA	AA	AA	AA	AA	AA	AA
12072-3_C2	AB	AA	AA	AA	AA	BB	AA	AA	AA	AA	AA	AA	AA	AA	AA	AA	AA	AA	AA	AA	AA	AA	AA	AA	AA	AA	AA	AA	AA	AA	AA	AA	AA	AA	AA	AA	AA	AA	AA	AA	AA	AA	AA	AA	AA	AA	AA	AA	AA
12073-2_C2	AB	AA	AA	AA	AA	AB	AA	AA	AA	AA	AB	AA	AA	AA	AA	AA	AA	AA	AA	AA	AA	AA	AA	AA	AA	AA	AA	AA	AA	AA	AA	AA	AA	AA	AA	AA	AA	AA	AA	AA	AA	AA	AA	AA	AA	AA	AA	AA	AA
12074-2_C2	NA	AA	AA	AA	AA	BB	AA	AA	AA	AA	NA	AA	AA	AB	AA	AB	AB	AB	AA	AB	AB	AA	AB	AA	AA	AB	AA	AA	AB	AA	AB	AA	AB	AB	AA	AB	AB	AB	AB	AB	AB	AB	AA	AA	AA	AA	AB	AA	NA
12074-3_C2	AB	AA	AA	AA	AA	NA	AA	AA	NA	NA	NA	AA	AA	NA	NA	NA	NA	NA	NA	NA	NA	AA	NA	AA	AA	NA	AA	AA	NA	AA	NA	AA	NA	NA	AA	NA	NA	NA	NA	NA	NA	NA	AA	AA	AA	AA	NA	AA	NA
12075-2_C2	AB	AA	AB	AB	AB	AA	AB	AB	AB	AB	AB	AB	AB	AB	AA	AB	AB	AB	AA	AB	AB	AA	AB	AA	AA	AB	AA	AA	AB	AA	AB	AA	AB	AB	AA	AB	AB	AB	AB	AB	AB	AA	AB	AB	AB	AB	AA	AB	AB
12076-1_C2	NA	AA	AA	NA	NA	AA	AA	NA	NA	NA	BB	AA	NA	AB	AA	AB	AB	AB	AA	AB	AB	AA	AB	AA	AA	AB	AA	AA	AB	AA	NA	AA	AB	AB	AA	AB	AB	AB	AB	AB	AB	AA	AB	AB	NA	NA	AA	AB	NA
12076-2_C2	AB	AA	AA	NA	AA	AA	AA	NA	NA	NA	NA	AA	NA	NA	AA	NA	BB	NA	AA	NA	NA	AA	NA	AA	AA	NA	AA	AA	NA	AA	BB	AA	NA	BB	AA	NA	NA	NA	NA	BB	BB	AA	NA	NA	BB	NA	AA	NA	BB
12078-1_C2	BB	AA	AB	AA	AB	AB	AB	AB	AA	AA	NA	AB	AB	NA	NA	BB	BB	BB	AA	BB	BB	AA	BB	AA	AA	BB	AA	AA	BB	AA	BB	AA	BB	BB	AA	BB	BB	BB	BB	BB	BB	AA	BB	BB	BB	BB	AA	BB	BB
12078-2_C2	BB	AA	AB	AA	AB	AB	NA	AB	AA	AA	AA	NA	AB	BB	NA	BB	BB	BB	AA	BB	BB	AA	BB	AA	AA	BB	AA	AA	BB	AA	BB	AA	BB	BB	AA	BB	BB	BB	BB	BB	BB	AA	BB	BB	NA	NA	AA	BB	NA
12082-1_C2	BB	AA	AB	AB	AB	AA	AB	AB	AB	AB	AB	AB	AA	NA	NA	BB	BB	BB	AA	BB	BB	AA	BB	AA	AA	BB	AA	AA	BB	AA	BB	AA	BB	BB	AA	BB	BB	BB	BB	BB	BB	AA	BB	BB	BB	NA	AA	BB	BB
12082-2_C2	BB	AA	AA	NA	AA	AA	AA	AA	BB	BB	BB	AA	AA	AB	AA	AB	AB	AB	AA	AB	AB	AA	AB	AA	AA	AB	AA	AA	AB	AA	AB	AA	AB	AB	AA	AB	AB	AB	AB	AB	AB	AA	AB	AB	AB	AB	AA	AB	AB
12083-3_C2	BB	AA	AA	AA	AA	BB	AA	AA	AA	AA	AA	AA	BB	AB	AA	AB	AB	NA	AA	NA	AB	AA	AB	AA	AA	AB	AA	AA	AB	AA	BB	AA	BB	BB	AA	BB	BB	BB	BB	BB	BB	AA	BB	BB	BB	BB	AA	BB	BB
12084-1_C2	BB	AA	AA	AA	AA	BB	AA	AA	AA	AA	AA	AA	AA	AA	AA	AA	AA	AA	AA	AA	AA	AA	AA	AA	AA	AA	AA	AA	AA	AA	AA	AA	AA	AA	AA	AA	AA	AA	AA	AA	AA	BB	AA	AA	AA	AA	BB	AA	BB
12084-2_C2	BB	AA	AB	AA	NA	AB	AB	AB	AA	AA	AA	NA	AA	BB	NA	BB	BB	BB	AA	BB	BB	AA	BB	AA	AA	BB	AA	AA	BB	AA	BB	AA	BB	BB	AA	BB	BB	BB	BB	BB	BB	AA	BB	BB	BB	BB	AA	BB	BB
12088-1_C2	AB	AA	AA	AB	AA	AA	AA	AA	AB	AB	BB	AA	AA	AA	AB	AB	AA	AA	AB	AB	AB	AA	AB	AA	AA	AA	AB	AA	AA	AA	AA	AB	AA	AB	AB	AB	AB	AA	AA	AA	AA	AB	AA	AA	AA	AA	AB	AA	AB
12090-3_C2	AA	AA	AA	NA	AA	AA	AA	AA	NA	NA	BB	AA	AA	AA	BB	NA	AA	NA	AB	BB	BB	AA	BB	AA	AA	NA	NA	AA	NA	AA	NA	NA	NA	BB	NA	NA	BB	NA	NA	NA	NA	NA	AA	AA	AA	AA	NA	AA	BB
12092-1_C2	AB	AA	AA	AA	AA	AA	AA	AA	NA	NA	BB	AA	AB	NA	NA	NA	BB	NA	AA	BB	BB	AA	BB	AA	AA	BB	AA	AA	NA	AA	BB	AA	NA	BB	AA	BB	BB	NA	NA	BB	BB	AA	NA	NA	BB	NA	AA	NA	BB
12093-2_C2	AB	AA	AA	AB	AB	AA	AA	AB	AB	AB	AB	AA	AB	AA	AA	AA	AA	AA	AA	AA	AA	AA	AA	AA	AA	AA	AA	AA	AA	AA	AA	AA	AA	AA	AA	AA	AA	AA	AA	AA	AA	AA	AA	AA	AA	AA	AA	AA	AA
12094-1_C2	AB	BB	AA	AA	BB	AA	AA	BB	AA	AA	NA	AA	BB	AA	AA	AA	AA	AA	AA	AA	AA	AA	AA	AA	AA	AA	AA	AA	AA	AA	AA	AA	AA	AA	AA	AA	AA	AA	AA	AA	AA	AA	AA	AA	AA	AA	AA	AA	AA
12095-2_C2	AA	AB	AA	AA	NA	AA	AA	AB	AA	AA	AB	AA	BB	AA	AA	AA	AA	AA	AA	AA	AA	AA	AA	AA	AA	AA	AA	AA	AB	AA	AB	AA	AB	AB	AA	AB	AB	AB	AB	AB	AB	AA	AB	AB	AB	AB	AA	AB	AB
12096-1_C2	BB	AA	AA	BB	AA	AA	AA	AA	BB	BB	BB	AA	AA	AA	AA	AA	AA	AA	AA	AA	AA	AA	AA	AA	AA	AA	AA	AA	AA	AA	AA	AA	AA	AA	AA	AA	AA	AA	AA	AA	AA	AA	AA	AA	AA	AA	AA	AA	AA
12098-1_C2	BB	AB	AA	NA	NA	AA	AA	NA	NA	NA	AB	AA	AA	AB	AA	NA	AB	AB	AA	AB	AB	AA	AB	AA	AA	AB	AA	AA	AB	AA	AA	AA	AA	AA	AA	AA	AA	AA	AA	AA	AA	AA	AA	AA	AA	AA	AA	AA	AA
12099-1_C2	BB	NA	AA	AA	NA	AA	AA	BB	AA	AA	AA	AA	AA	AA	AA	AA	AA	AA	AA	AA	AA	AA	AA	AA	AA	AA	AA	AA	AA	AA	AA	AA	AA	AA	AA	AA	AA	AA	AA	AA	AA	AA	AA	AA	AA	AA	AA	AA	AA
12099-2_C2	BB	NA	AA	AA	NA	AA	AA	BB	AA	AA	AA	AA	AA	AA	AA	AA	AA	AA	AA	AA	AA	AA	AA	AA	AA	AA	AA	AA	AA	AA	AA	AA	AA	AA	AA	AA	AA	AA	AA	AA	AA	AA	AA	AA	AA	AA	AA	AA	AA
12100-3_C2	BB	NA	AA	AA	NA	AA	AA	BB	AA	AA	AA	AA	AA	AA	AA	AA	AA	AA	AA	AA	AA	AA	AA	AA	AA	AA	AA	AA	AA	AA	AA	AA	AA	AA	AA	AA	AA	AA	AA	AA	AA	AA	AA	AA	AA	AA	AA	AA	AA
12101-2_C2	BB	BB	AA	AA	BB	AA	AA	NA	AA	AA	NA	AA	AA	AA	AA	AA	AA	AA	AA	AA	AA	AA	AA	AA	AA	AA	AA	AA	AA	AA	AA	AA	AA	NA	AA	AA	AA	AA	AA	AA	AA	AA	AA	AA	AA	AA	AA	AA	AA
12103-3_C2	BB	AA	AA	BB	AA	AA	AA	AA	BB	BB	BB	AA	AA	AB	AA	AB	AB	AB	AA	AB	AB	AA	AB	AA	AA	AB	AA	AA	AB	AA	AB	AA	AB	AB	AA	AB	AB	AB	AB	AB	AB	AA	AB	AB	AB	AB	AA	AB	AB
12104-1_C2	AA	AA	AA	BB	AA	AA	AA	AA	BB	BB	BB	AA	AA	AA	AA	AA	AA	AA	AA	AA	AA	AA	AA	AA	AA	AA	AA	AA	AA	AA	AA	AA	AA	AA	AA	AA	AA	AA	AA	AA	AA	AA	AA	AA	AA	AA	AA	AA	AA
12104-3_C2	AA	AA	AA	BB	AA	AA	AA	AA	BB	BB	BB	AA	AB	AA	AA	AA	AA	AA	AA	AA	AA	AA	AA	AA	AA	AA	AA	AA	AA	AA	AA	AA	AA	AA	AA	AA	AA	AA	AA	AA	AA	AA	AA	AA	AA	AA	AA	AA	AA
12106-1_C2	BB	BB	AA	AA	BB	AA	AA	BB	AA	AA	AA	AA	AA	AA	AA	AA	AA	AA	AA	AA	AA	AA	AA	AA	AA	AA	AA	AA	AA	AA	AA	AA	AA	AA	AA	AA	AA	AA	AA	AA	AA	AA	AA	AA	AA	AA	AA	AA	AA
12106-3_C2	BB	NA	AA	NA	NA	AA	AA	AB	AB	AB	NA	AA	AA	AA	AA	AA	AA	AA	AA	AA	AA	AA	AA	AA	AA	AA	AA	AA	AA	AA	AA	AA	AA	AA	AA	AA	AA	AA	AA	AA	AA	AA	AA	AA	AA	AA	AA	AA	AA
12107-2_C2	BB	AA	AA	BB	AA	AA	AA	AA	BB	BB	BB	AA	AA	NA	AA	NA	AB	NA	AA	NA	AB	AA	AB	AA	AA	NA	AA	AA	AB	AA	AB	AA	AB	AB	AA	AB	AB	AB	AB	AB	NA	AA	AB	NA	NA	NA	AA	AB	AB
12107-3_C2	BB	AA	AA	BB	AA	AA	AA	AA	BB	BB	BB	AA	AA	AA	AA	AA	AA	AA	AA	AA	AA	AA	AA	AA	AA	AA	AA	AA	AA	AA	AA	AA	AA	AA	AA	AA	AA	AA	AA	AA	AA	AA	AA	AA	AA	AA	AA	AA	AA
12110-1_C2	BB	AA	AA	AA	AA	AB	AA	AA	AA	AA	AB	AA	AA	AA	AA	AA	AA	AA	AA	AA	AA	AA	AA	AA	AA	AA	AA	AA	AA	AA	AA	AA	AA	AA	AA	AA	AA	AA	AA	AA	AA	AA	AA	AA	AA	AA	AA	AA	AA
12111-1_C2	AB	AA	AA	AA	AA	AA	AA	AA	AA	AA	BB	AA	AB	AA	AA	AA	AA	AA	AA	AA	AA	AA	AA	AA	AA	AA	AA	AA	AA	AA	AA	AA	AA	AA	AA	AA	AA	AA	AA	AA	AA	AA	AA	AA	AA	AA	AA	AA	BB
12111-3_C2	NA	AA	AA	NA	AA	AA	AA	AA	AB	AB	BB	AA	AB	AA	AA	AA	AA	AA	AA	AA	AA	AA	AA	AA	AA	AA	AA	AA	AA	AA	AA	AA	AA	AA	AA	AA	AA	AA	AA	AA	AA	AA	AA	AA	AA	AA	AA	AA	BB
12112-1_C2	AB	AA	AA	BB	AA	AA	AA	AA	BB	BB	BB	AA	AA	AA	AA	AA	AA	AA	AA	AA	AA	AA	AA	AA	AA	AA	AA	AA	AA	AA	AA	AA	AA	AA	AA	AA	AA	AA	AA	AA	AA	AA	AA	AA	AA	AA	AA	AA	AA
12112-2_C2	AA	AA	AA	BB	AA	AA	AA	AA	BB	BB	BB	AA	AA	AA	AA	AA	AA	AA	AA	AA	AA	AA	AA	AA	AA	AA	AA	AA	AA	AA	AA	AA	AA	AA	AA	AA	AA	AA	AA	AA	AA	AA	AA	AA	AA	AA	AA	AA	AA
12112-3_C2	AA	AA	AA	NA	AA	AA	AA	AA	BB	BB	BB	AA	AA	AA	BB	NA	AA	AA	AB	NA	BB	AA	NA	AA	AA	NA	NA	AA	AA	AA	AA	NA	AA	NA	NA	NA	BB	AA	AA	AA	AA	NA	AA	AA	AA	AA	NA	AA	NA
12113-1_C2	BB	AB	AA	AB	AB	AA	AA	AB	AA	AA	AB	AA	AA	AA	AA	AA	AA	AA	AA	AA	AA	AA	AA	AA	AA	AA	AA	AA	AA	AA	AA	AA	AA	AA	AA	AA	AA	AA	AA	AA	AA	AA	AA	AA	AA	AA	AA	AA	AA
12113-2_C2	NA	NA	AA	NA	NA	AA	AA	NA	NA	NA	NA	AA	AA	AA	AA	AA	AA	AA	AA	AA	AA	AA	AA	AA	AA	AA	AA	AA	AA	AA	AA	AA	AA	AA	AA	AA	AA	AA	AA	AA	AA	AA	AA	AA	AA	AA	AA	AA	AA
12114-1_C2	BB	BB	AA	AA	BB	AA	AA	BB	AA	AA	AA	AA	AA	AA	AA	AA	AA	AA	AA	AA	AA	AA	AA	AA	AA	AA	AA	AA	AA	AA	AA	AA	AA	AA	AA	AA	AA	AA	AA	AA	AA	AA	AA	AA	AA	AA	AA	AA	AA
12114-3_C2	BB	AA	AA	AA	AA	AA	AA	AA	AA	AA	BB	AA	AA	AA	AA	AA	AA	AA	AA	AA	AA	AA	AA	AA	AA	AA	AA	AA	AA	AA	AA	AA	AA	AA	AA	AA	AA	AA	AA	AA	AA	AA	AA	AA	AA	AA	AA	AA	AA
12118-1_C2	BB	AA	AA	BB	AA	AA	AA	AA	BB	BB	BB	AA	AA	AA	AB	NA	AA	AA	AB	AB	AB	AA	AB	AA	AA	AA	AB	AA	AA	AA	AA	AB	AA	AB	AB	NA	AB	AA	AA	AA	AA	AB	AA	AA	AA	AA	AB	AA	AB
12123-2_C2	AA	AA	AA	AA	AA	BB	AA	AA	AA	AA	AA	AA	AA	AA	AA	AA	AA	AA	AA	AA	AA	AA	AA	AA	AA	AA	AA	AA	AA	AA	AA	AA	AA	AA	AA	AA	AA	AA	AA	AA	AA	AA	AA	AA	AA	AA	AA	AA	AA
12124-1_C2	AA	AA	AA	AA	AA	BB	AA	AA	AA	AA	AA	AA	AA	AA	AA	AA	AA	AA	AA	AA	AA	AA	AA	AA	AA	AA	AA	AA	AA	AA	AA	AA	AA	AA	AA	AA	AA	AA	AA	AA	AA	AA	AA	AA	AA	AA	AA	AA	AA
12124-2_C2	AA	AB	AA	AA	AB	AB	AA	AB	AA	AA	NA	AA	AA	AA	AA	AA	AA	AA	AA	AA	AA	AA	AA	AA	AA	AA	AA	AA	AA	AA	AA	AA	AA	AA	AA	AA	AA	AA	AA	AA	AA	AA	AA	AA	AA	AA	AA	AA	AA
12126-1_C2	BB	AA	AA	BB	AA	AA	AA	AA	BB	BB	BB	AA	AA	BB	NA	BB	BB	BB	AA	BB	BB	AA	BB	AA	AA	BB	AA	AA	BB	AA	BB	AA	BB	BB	AA	BB	BB	BB	BB	BB	BB	AA	BB	BB	BB	BB	AA	BB	BB
12128-1_C2	AB	NA	AA	AA	NA	NA	AA	AB	AA	AA	AA	AA	AA	BB	NA	BB	BB	BB	AA	BB	BB	AA	BB	AA	AA	BB	AA	AA	BB	AA	BB	AA	BB	BB	AA	BB	BB	BB	BB	BB	BB	AA	BB	BB	BB	BB	AA	BB	BB
12129-2_C2	AB	AB	AA	AB	AB	AA	AA	AB	AB	NA	AB	AA	AA	NA	BB	BB	NA	AB	AB	BB	BB	AA	BB	AA	AA	BB	AB	AA	AB	AA	AB	AB	AB	BB	AB	BB	BB	AB	AB	AB	AB	AB	AB	AB	NA	AB	AB	AB	BB
12130-1_C2	BB	AA	AA	BB	AA	AA	AA	AA	BB	BB	BB	AA	AA	BB	NA	BB	BB	BB	AA	BB	BB	AA	BB	AA	AA	BB	AA	AA	BB	AA	BB	AA	BB	BB	AA	BB	BB	BB	BB	BB	BB	AA	BB	BB	BB	BB	AA	BB	BB
12130-3_C2	BB	AB	AA	NA	AB	AA	AA	AB	AB	AB	NA	AA	AA	BB	NA	BB	BB	BB	AA	BB	BB	AA	BB	AA	AA	BB	AA	AA	BB	AA	BB	AA	BB	BB	AA	BB	BB	BB	BB	BB	BB	AA	BB	BB	BB	BB	AA	BB	BB
12131-1_C2	BB	AB	AA	AB	NA	AA	AA	AB	AB	AB	AB	AA	AA	BB	NA	BB	BB	BB	AA	BB	BB	AA	BB	AA	AA	BB	AA	AA	BB	AA	BB	AA	BB	BB	AA	BB	BB	BB	BB	BB	BB	AA	BB	BB	BB	BB	AA	BB	BB
12132-3_C2	NA	AA	AA	AA	AA	BB	AA	AA	AA	AA	AA	AA	AB	AB	AA	AB	AB	AB	AA	AB	AB	AA	AB	AA	AA	AB	AA	AA	AB	AA	AB	AA	AB	AB	AA	AB	AB	AB	AB	AB	AB	AA	AB	AB	AB	AB	AA	AB	AB
12133-2_C2	AA	AA	AA	AA	AA	BB	AA	AA	AA	AA	AA	AA	BB	AA	AA	AA	AA	AA	AA	AA	AA	AA	AA	AA	AA	AA	AA	AA	AA	AA	AA	AA	AA	AA	AA	AA	AA	AA	AA	AA	AA	AA	AA	AA	AA	AA	AA	AA	AA
12133-3_C2	AB	AA	AA	AA	AA	BB	AA	AA	AA	AA	AA	AA	BB	AA	AA	AA	AA	AA	AA	AA	AA	AA	AA	AA	AA	AA	AA	AA	AA	AA	AA	AA	AA	AA	AA	AA	AA	AA	AA	AA	AA	AA	AA	AA	AA	AA	AA	AA	AA
12135-2_C2	BB	AA	AA	AA	AA	BB	AA	AA	AA	AA	AA	AA	AB	AB	AA	AB	AB	AB	AA	AB	AB	AA	AB	AA	AA	AB	AA	AA	AB	AA	AB	AA	AB	AB	AA	AB	AB	AB	AB	AB	AB	AA	AB	AB	AB	AB	AA	AB	AB
12136-1_C2	BB	AA	AA	AA	AA	BB	AA	AA	AA	AA	AA	AA	AA	AA	AA	AA	AA	AA	AA	AA	AA	AA	AA	AA	AA	AA	AA	AA	AA	AA	AA	AA	AA	AA	AA	AA	AA	AA	AA	AA	AA	AA	BB	BB	BB	BB	AA	BB	BB
12136-2_C2	BB	AA	AA	AA	AA	BB	AA	AA	AA	AA	AA	AA	AA	AA	AA	AA	AA	AA	AA	AA	AA	AA	AA	AA	AA	AA	AA	AA	AA	AA	AA	AA	AA	AA	AA	AA	AA	AA	AA	AA	AA	AA	AB	AB	AB	AB	AA	AB	AB
12137-1_C2	BB	AA	AA	AA	AA	AB	AA	AA	AA	AA	AB	AA	BB	AA	BB	BB	AA	AA	NA	BB	AA	BB	BB	BB	AB	BB	AA	BB	NA	BB	AA	AA	BB	BB	AA	BB	BB	AA	AA	AA	AA	AA	AA	AA	AA	AA	BB	AA	BB
12137-2_C2	AB	AA	AA	AA	AA	AB	AA	AA	AA	AA	AB	AA	AB	AA	BB	NA	AA	AA	NA	BB	AA	NA	NA	NA	AB	NA	AA	BB	NA	NA	AA	AA	NA	BB	AA	BB	BB	AA	AA	AA	AA	AA	AA	AA	AA	AA	NA	AA	BB
12138-2_C2	BB	AA	AA	AA	AA	AB	AA	AA	AA	AA	AB	AA	NA	AA	BB	BB	AA	AA	NA	BB	AA	BB	BB	BB	AB	BB	AA	BB	NA	BB	AA	AA	BB	BB	AA	BB	BB	AA	AA	AA	AA	AA	AA	AA	AA	AA	BB	AA	BB
12140-2_C2	BB	AA	AA	AA	AA	BB	AA	AA	AA	AA	AA	AA	BB	AA	AA	AA	AA	AA	AA	AA	AA	AA	AA	AA	AA	AA	AA	AA	AA	AA	AA	AA	AA	AA	AA	AA	AA	AA	AA	AA	AA	AA	AA	AA	AA	AA	AA	AA	AA
12141-2_C2	BB	AA	AA	AB	AA	AA	AA	AA	AB	AB	BB	AA	NA	BB	NA	BB	BB	BB	AA	BB	BB	AA	BB	AA	AA	BB	AA	AA	BB	AA	BB	AA	BB	BB	AA	BB	BB	BB	BB	BB	BB	AA	BB	BB	BB	BB	AA	BB	BB
12144-1_C2	AB	AA	AA	BB	AA	AA	AA	AA	BB	BB	BB	AA	AA	AB	AA	AB	AB	AB	AA	AB	AB	AA	AB	AA	AA	AB	AA	AA	AA	AA	AA	AA	AA	AA	AA	AA	AA	AA	AA	AA	AA	AA	AA	AA	AA	AA	AA	AA	AA
12148-1_C2	BB	AA	AA	AA	AA	AA	AA	AA	AA	NA	BB	AA	AA	AB	AA	AB	AB	AB	AA	AB	AB	AA	AB	AA	AA	AB	AA	AA	AB	AA	AB	AA	AB	AB	AA	AB	AB	AB	AB	AB	AB	AA	AB	AB	AB	AB	AA	AB	AB
12149-1_C2	BB	AA	AA	NA	AA	AB	AA	AA	AB	AB	AB	AA	AB	AB	AA	AB	AB	AB	AA	AB	AB	AA	AB	AA	AA	AB	AA	AA	AB	AA	AB	AA	AB	AB	AA	AB	AB	AB	AB	AB	AB	AA	AB	AB	AB	AB	AA	AB	AB
12149-2_C2	BB	AA	AA	NA	AA	NA	AA	AA	NA	NA	NA	AA	BB	NA	AA	NA	NA	AB	AA	NA	NA	AA	NA	AA	AA	NA	AA	AA	NA	AA	NA	AA	AB	AB	AA	NA	NA	AB	NA	NA	AB	AA	AB	AB	NA	AB	AA	AB	NA
12152-1_C2	AA	AA	AA	AB	AA	AA	AA	AA	AB	AB	BB	AA	AA	AA	AA	AA	AA	AA	AA	AA	AA	AA	AA	AA	AA	AA	AA	AA	AA	AA	AA	AA	AA	AA	AA	AA	AA	AA	AA	AA	AA	AA	AA	AA	AA	AA	AA	AA	AA
12152-3_C2	AA	AA	AA	AB	AA	AA	AA	AA	AB	NA	BB	AA	AA	AA	AA	AA	AA	AA	AA	AA	AA	AA	AA	AA	AA	AA	AA	AA	AA	AA	AA	AA	AA	AA	AA	AA	AA	AA	AA	AA	AA	AA	AA	AA	AA	AA	AA	AA	AA
12154-1_C2	BB	AA	AA	AA	AA	AA	AA	AA	AA	AA	BB	AA	AA	AA	AA	AA	AA	AA	AA	AA	AA	AA	AA	AA	AA	AA	AA	AA	AA	AA	AA	AA	AA	AA	AA	AA	AA	AA	AA	AA	AA	AA	AA	AA	AA	AA	AA	AA	AA
12154-2_C2	AA	AA	AA	AA	AA	AA	AA	AA	AA	AA	BB	AA	AA	AA	AA	AA	AA	AA	AA	AA	AA	AA	AA	AA	AA	AA	AA	AA	AA	AA	AA	AA	AA	AA	AA	AA	AA	AA	AA	AA	AA	AA	AA	AA	AA	AA	AA	AA	AA
12155-2_C2	AB	AA	AA	AA	AA	AA	AA	AA	AA	NA	BB	AA	AA	AA	AA	AA	NA	AA	AA	AA	AA	AA	AA	AA	AA	AA	AA	AA	AA	AA	AA	AA	AA	AA	AA	AA	AA	AA	AA	AA	AA	AA	AA	AA	AA	AA	AA	AA	AA
12158-1_C2	AB	AA	AA	AA	AA	AA	AA	AA	AA	AA	BB	AA	BB	AA	AA	AA	AA	AA	AA	AA	AA	AA	AA	AA	AA	AA	AA	AA	AA	AA	AA	AA	AA	AA	AA	AA	AA	AA	AA	AA	AA	AA	AA	AA	AA	AA	AA	AA	AA
12158-2_C2	NA	AA	AA	AA	AA	AA	AA	AA	AA	AA	BB	AA	NA	AA	AA	AA	AA	AA	AA	AA	AA	AA	AA	AA	AA	AA	AA	AA	AA	AA	BB	AA	BB	BB	AA	BB	BB	BB	BB	BB	BB	AA	BB	BB	BB	BB	AA	BB	BB
12162-1_C2	BB	AA	NA	AA	NA	NA	NA	NA	AA	AA	AA	NA	AA	NA	AA	NA	NA	NA	AA	NA	NA	AA	NA	AA	AA	NA	AA	AA	NA	AA	NA	AA	NA	NA	AA	NA	NA	NA	NA	NA	NA	AA	NA	NA	NA	NA	AA	NA	NA
12163-3_C2	BB	AA	BB	AA	BB	AA	BB	BB	AA	AA	AA	NA	AA	AB	AA	AB	AB	AB	AA	AB	AB	AA	AB	AA	AA	AB	AA	AA	AB	AA	AB	AA	AB	AB	AA	AB	AB	AB	AB	AB	AB	AA	AB	AB	AB	AB	AA	AB	AB
12164-2_C2	AB	AA	AA	AB	AA	NA	AA	AA	AB	AB	AB	AA	AA	AA	AA	AA	AA	AA	AA	AA	AA	AA	AA	AA	AA	AA	AA	AA	AA	AA	AA	AA	AA	AA	AA	AA	AA	AA	AA	AA	AA	AA	AA	AA	AA	AA	AA	AA	AA
12165-1_C2	BB	AA	AA	NA	AA	AB	AA	AA	AB	AB	AB	AA	AA	NA	AA	NA	NA	NA	AA	NA	NA	AA	NA	AA	AA	NA	AA	AA	NA	AA	NA	AA	AB	AB	AA	NA	NA	AB	NA	NA	AB	AA	AB	AB	NA	NA	AA	NA	NA
12165-3_C2	BB	AA	AA	BB	AA	AA	AA	AA	BB	BB	BB	AA	AA	AB	AA	AB	AB	AB	AA	AB	AB	AA	AB	AA	AA	AB	AA	AA	AB	AA	AB	AA	AB	AB	AA	AB	AB	AB	AB	AB	AB	AA	AB	AB	AB	AB	AA	AB	AB
12166-1_C2	BB	AB	AB	AA	BB	AA	AB	BB	AA	AA	AA	AB	AA	NA	AA	NA	AB	AB	AA	NA	AB	AA	AB	AA	AA	AB	AA	AA	AB	AA	AB	AA	NA	AB	AA	AB	AB	NA	AB	AB	AB	AA	AB	AB	AB	AB	AA	AB	AB
12167-1_C2	AA	AA	AA	AA	AA	AB	AA	AA	AB	AB	AB	AA	AB	AA	AA	AA	AA	AA	AA	AA	AA	AA	AA	AA	AA	AA	AA	AA	AA	AA	AA	AA	AA	AA	AA	AA	AA	AA	AA	AA	AA	AA	AA	AA	AA	AA	AA	AA	AA
12167-2_C2	BB	AA	AA	AB	AA	NA	AA	AA	AB	NA	NA	AA	AB	AA	AA	AA	AA	AA	AA	AA	AA	AA	AA	AA	AA	AA	AA	AA	AA	AA	AA	AA	AA	AA	AA	AA	AA	AA	AA	AA	AA	AA	AA	AA	AA	AA	AA	AA	AA
12167-3_C2	AB	AA	AA	AB	AA	AB	AA	AA	AB	AB	AB	AA	BB	AA	AA	AA	AA	AA	AA	AA	AA	AA	AA	AA	AA	AA	AA	AA	AA	AA	AA	AA	AA	AA	AA	AA	AA	AA	AA	AA	AA	AA	AA	AA	AA	AA	AA	AA	AA
12168-1_C2	AB	AB	AA	AA	AB	AB	AA	AB	AA	AA	AA	AA	AA	AA	AA	AA	AA	AA	AA	AA	AA	AA	AA	AA	AA	AA	AA	AA	AA	AA	AA	AA	AA	AA	AA	AA	AA	AA	AA	AA	AA	AA	AA	AA	AA	AA	AA	AA	AA
12169-1_C2	BB	BB	AA	AA	BB	AA	AA	BB	AA	AA	AA	AA	AA	AA	AA	AA	AA	AA	AA	AA	AA	AA	AA	AA	AA	AA	AA	AA	AA	AA	AA	AA	AA	AA	AA	AA	AA	AA	AA	AA	AA	AA	AA	AA	AA	AA	AA	AA	AA
12169-2_C2	NA	NA	AA	NA	NA	AA	AA	NA	NA	NA	NA	AA	AA	AA	AA	AA	AA	AA	AA	AA	AA	AA	AA	AA	AA	AA	AA	AA	AA	AA	AA	AA	AA	AA	AA	AA	AA	AA	AA	AA	AA	AA	AA	AA	AA	AA	AA	AA	AA
12170-2_C2	AB	AA	AA	AA	AA	BB	AA	AA	AA	AA	AA	AA	AB	AA	AA	AA	AA	AA	AA	AA	AA	AA	AA	AA	AA	AA	AA	AA	AA	AA	AA	AA	AA	AA	AA	AA	AA	AA	AA	AA	AA	AA	AA	AA	AA	AA	AA	AA	AA
12171-1_C2	BB	AB	AA	AA	AB	AB	AA	AB	AA	AA	AA	AA	AA	AA	AA	AA	AA	AA	AA	AA	AA	AA	AA	AA	AA	AA	AA	AA	AA	AA	AA	AA	AA	AA	AA	AA	AA	AA	AA	AA	AA	AA	AA	AA	AA	AA	AA	AA	AA
12172-2_C2	AA	BB	AA	AA	BB	AA	AA	BB	AA	AA	AA	AA	AA	AA	AA	AA	AA	AA	AA	AA	AA	AA	AA	AA	AA	AA	AA	AA	AA	AA	AA	AA	AA	AA	AA	AA	AA	AA	AA	AA	AA	AA	AA	AA	AA	AA	AA	AA	AA
12176-1_C2	AB	AB	AA	AA	AB	AA	AA	AB	AA	AA	AB	AA	AB	AA	AA	AA	AA	AA	AA	AA	AA	AA	AA	AA	AA	AA	AA	AA	AA	AA	AA	AA	AA	AA	AA	AA	AA	AA	AA	AA	AA	AA	AA	AA	AA	AA	AA	AA	AA
12176-2_C2	AB	AB	AA	AA	AB	AA	AA	AB	AA	AA	AB	AA	AB	AA	AA	AA	AA	AA	AA	AA	AA	AA	AA	AA	AA	AA	AA	AA	AA	AA	AA	AA	AA	AA	AA	AA	AA	AA	AA	AA	AA	AA	AA	AA	AA	AA	AA	AA	AA
12179-2_C2	AB	AA	AA	AA	AA	BB	AA	AA	AA	AA	AA	AA	AA	AB	AA	AB	AB	AB	AA	AB	AB	AA	AB	AA	AA	AB	AA	AA	AB	AA	AB	AA	AB	AB	AA	NA	AB	AB	AB	NA	AB	AA	AB	BB	BB	BB	AA	BB	BB
12181-1_C2	BB	AB	AB	AA	BB	AA	AB	BB	AA	AA	AA	AB	AA	BB	NA	BB	BB	BB	AA	BB	BB	AA	BB	AA	AA	BB	AA	AA	BB	AA	BB	AA	BB	BB	AA	BB	BB	BB	BB	BB	BB	AA	BB	BB	BB	BB	AA	BB	BB
12183-1_C2	NA	AA	AA	AA	AA	NA	AA	AA	AA	AA	NA	AA	AA	AA	BB	BB	AA	AA	AB	BB	BB	AA	BB	AA	AA	NA	BB	AA	AA	AA	AA	BB	AA	BB	BB	BB	BB	AA	AA	AA	AA	BB	AA	AA	AA	AA	BB	AA	BB
12183-2_C2	AA	AA	AA	AA	AA	AA	AA	AA	AA	AA	BB	AA	AA	AA	AA	AA	AA	AA	AA	AA	AA	AA	AA	AA	AA	AA	AA	AA	AA	AA	AA	AA	AA	AA	AA	AA	AA	AA	AA	AA	AA	AA	AA	AA	AA	AA	AA	AA	AA
12184-2_C2	NA	AA	AA	AA	AA	BB	AA	AA	AA	AA	AA	AA	AA	AA	AA	AA	AA	AA	AA	AA	AA	AA	AA	AA	AA	AA	AA	AA	AA	AA	AA	AA	AA	AA	AA	AA	AA	AA	AA	AA	AA	AA	AA	AA	AA	AA	AA	AA	AA
12185-2_C2	BB	BB	AA	AA	BB	AA	AA	BB	AA	AA	AA	AA	AA	AB	AA	AB	AB	AB	AA	AB	AB	AA	AB	AA	AA	AB	AA	AA	AB	AA	AB	AA	AB	AB	AA	AB	AB	AB	AB	NA	NA	AA	AB	NA	NA	NA	AA	NA	NA
12186-1_C2	BB	BB	AA	AA	BB	AA	AA	BB	AA	AA	AA	AA	AA	AA	AA	AA	AA	AA	AA	AA	AA	AA	AA	AA	AA	AA	AA	AA	AA	AA	AA	AA	AA	AA	AA	AA	AA	AA	AA	AA	AA	AA	AA	AA	AA	AA	AA	AA	AA
12186-2_C2	BB	AA	BB	AA	BB	AA	BB	BB	AA	AA	AA	BB	AA	AA	AA	AA	AA	AA	AA	AA	AA	AA	AA	AA	AA	AA	AA	AA	AA	AA	AA	AA	AA	AA	AA	AA	AA	AA	AA	AA	AA	AA	AA	AA	AA	AA	AA	AA	AA
40236-1_C3	AA	AA	AA	NA	AA	AB	NA	AA	AB	AB	AB	AA	BB	AA	AA	AA	AA	AA	AA	AA	AA	AA	AA	AA	AA	AA	AA	AA	AA	AA	AA	AA	AA	AA	AA	AA	AA	AA	AA	AA	AA	AA	AA	AA	AA	AB	AA	AA	NA
40262-1_C3	NA	BB	AA	AA	BB	AA	AA	BB	AA	AA	AA	AA	AA	AA	AA	AA	AA	AA	AA	AA	AA	AA	AA	AA	AA	AA	AA	AA	AA	AA	AA	AA	AA	AA	AA	AA	AA	AA	AA	AA	AA	AA	AA	AA	AA	AA	AA	AA	AA
40264-1_C3	NA	AB	AA	AA	AB	AB	AA	AB	AA	AA	AA	AA	BB	AA	AA	AA	AA	AA	NA	AA	AA	AA	AA	AA	AA	AA	AA	AA	AA	AA	AA	AA	AA	AA	AA	AA	AA	AA	AA	AA	AA	AA	AA	AA	AA	AA	AA	AA	AA
40025-2_C3	NA	AA	AA	AA	AA	BB	AA	AA	AA	AA	AA	AA	AA	AA	AA	AA	AA	AA	AA	AA	AA	AA	AA	AA	AA	AA	AA	AA	AA	AA	AA	AA	AA	AA	AA	AA	AA	AA	AA	AA	AA	AA	AA	AA	AA	AA	AA	AA	AA
40065-1_C3	AB	AA	AA	AB	AA	AB	NA	AA	AB	AB	AB	AA	BB	AA	AA	AA	AA	AA	AA	AA	AA	AA	AA	AA	AA	AA	AA	AA	AA	AA	NA	AA	AB	AB	AA	AB	AB	AB	NA	NA	NA	AA	AB	NA	NA	BB	AA	NA	BB
40103-1_C3	AA	AA	AA	BB	AA	AA	AA	AA	BB	BB	BB	AA	AA	AA	BB	BB	AA	AA	AB	BB	BB	AA	BB	AA	AA	NA	BB	AA	AA	AA	AA	BB	AA	BB	BB	BB	BB	AA	AA	AA	AA	BB	AA	AA	AA	AA	BB	AA	BB
40116-1_C3	AB	AA	AA	BB	AA	AA	NA	AA	BB	BB	BB	AA	AA	AA	AA	AA	AA	AA	AA	AA	AA	AA	AA	AA	AA	AA	AA	AA	AA	AA	AA	AA	AA	AA	AA	AA	AA	AA	AA	AA	AA	AA	AA	AA	AA	AA	AA	AA	AA
40123-1_C3	AB	AA	AA	AB	AA	AB	AA	AA	AB	AB	AB	AA	NA	AA	BB	NA	AA	AA	AB	NA	NA	NA	NA	NA	AB	NA	AA	NA	NA	NA	AA	AA	NA	NA	AA	NA	NA	AA	AA	AA	AA	AA	AA	AA	AA	AA	NA	AA	NA
40124-2_C3	AB	AA	AB	AB	AB	AA	AB	AB	AB	AB	AB	AB	AA	BB	NA	BB	BB	BB	AA	BB	BB	AA	BB	AA	AA	BB	AA	AA	BB	AA	BB	AA	BB	BB	AA	BB	BB	BB	BB	BB	BB	AA	BB	AA	AA	AA	AA	AA	AA
40136-1_C3	AA	AB	AB	AA	BB	AA	AB	BB	AA	AA	AA	AB	AA	AA	AA	AA	AA	AA	AA	AA	AA	AA	AA	AA	AA	AA	AA	AA	AA	AA	AA	AA	AA	AA	AA	AA	AA	AA	AA	AA	AA	AA	AA	AA	AA	AA	AA	AA	AA
40146-1_C3	AA	AA	NA	NA	NA	AA	AB	NA	AB	NA	NA	AB	AB	AB	AA	AB	AB	AB	AA	AB	AB	AA	AB	AA	AA	AB	AA	AA	AB	AA	AB	AA	AB	AB	AA	AB	AB	AB	AB	AB	AB	AA	AB	AA	AA	AA	AA	AA	AA
40216-2_C3	AB	BB	AA	AA	BB	AA	AA	BB	AA	AA	AA	AA	AA	AA	AA	AA	AA	AA	AA	AA	AA	AA	AA	AA	AA	AA	AA	AA	AA	AA	AA	AA	AA	AA	AA	AA	AA	AA	AA	AA	AA	AA	AA	NA	NA	NA	AA	NA	NA
40258-1_C3	BB	AB	AA	AA	NA	AB	AA	AB	AA	AA	AA	AA	BB	AA	AA	AA	AA	AA	AA	AA	AA	AA	AA	AA	AA	AA	AA	AA	AA	AA	AA	AA	AA	AA	AA	AA	AA	AA	AA	AA	AA	AA	AA	AA	AA	AA	AA	AA	AA
40277-1_C3	AB	AA	AA	AA	AA	BB	AA	AA	AA	AA	AA	AA	BB	AA	AA	AA	AA	AA	AA	AA	AA	AA	AA	AA	AA	AA	AA	AA	AA	AA	AA	AA	AA	AA	AA	AA	AA	AA	AA	AA	AA	AA	AA	AA	AA	AA	AA	AA	AA
40006-1_C3	AA	AA	AA	AB	AA	AB	AA	AA	AB	AB	AB	AA	BB	AA	AA	AA	AA	AA	AA	AA	AA	AA	AA	AA	AA	AA	AA	AA	AA	AA	AA	AA	AA	AA	AA	AA	AA	AA	AA	AA	AA	AA	AA	AA	AA	AA	AA	AA	AB
40007-1_C3	BB	NA	AA	AA	NA	NA	AA	NA	AA	AA	AA	AA	AB	AA	AA	AA	AA	AA	AA	AA	AA	AA	AA	AA	AA	AA	AA	AA	AA	AA	AA	AA	AA	AA	AA	AA	AA	AA	AA	AA	AA	AA	AA	AA	AA	AA	AB	AA	NA
40008-1_C3	BB	AA	AA	BB	AA	AA	AA	AA	BB	BB	BB	AA	BB	AA	AA	AA	AA	AA	AA	AA	AA	AA	AA	AA	AA	AA	AA	AA	AA	AA	AA	AA	AA	AA	AA	AA	AA	AA	AA	AA	AA	AA	AA	AA	AA	AA	AA	AA	AA
40009-2_C3	BB	BB	AA	AA	BB	AA	NA	BB	AA	AA	AA	AA	AA	AA	AA	AA	AA	AA	AA	AA	AA	AA	AA	AA	AA	AA	AA	AA	AA	AA	AA	AA	AA	AA	AA	AA	AA	AA	AA	AA	AA	AA	AA	AA	AA	AA	BB	AA	BB
40010-1_C3	BB	BB	AA	AA	BB	AA	NA	BB	AA	AA	AA	AA	AA	NA	AA	NA	NA	NA	AA	NA	NA	AA	AB	AA	AA	AB	AA	AA	AB	AA	NA	AA	NA	AB	AA	AB	NA	AB	AB	AB	NA	AA	NA	AB	NA	NA	AB	AB	BB
40011-2_C3	BB	AB	AA	AA	AB	AB	NA	AB	AA	AA	AA	AA	AB	AA	AA	AA	AA	AA	AA	AA	AA	AA	AA	AA	AA	AA	AA	AA	AA	AA	AA	AA	AA	AA	AA	AA	AA	AA	AA	AA	AA	AA	AA	AA	AA	AA	AA	AA	AA
40016-1_C3	BB	AB	AA	AA	AB	AB	AA	AB	AA	AA	AA	AA	NA	AA	AA	AA	AA	AA	AA	AA	AA	AA	AA	AA	AA	AA	AA	AA	AA	AA	AA	AA	AA	AA	AA	AA	AA	AA	AA	AA	AA	AA	AA	AA	AA	AA	AA	AA	AA
40001-1_C3	AA	NA	AA	AA	NA	AA	AA	AB	AA	AA	AB	AA	AB	AA	AA	AA	AA	AA	AA	AA	AA	AA	AA	AA	AA	AA	AA	AA	AA	AA	AA	AA	AA	AA	AA	AA	AA	AA	AA	AA	AA	AA	AA	AA	AA	AA	AA	AA	AA
40005-1_C3	BB	AA	AA	AA	AA	AA	AA	AA	AA	AA	BB	AA	AB	NA	AA	NA	NA	NA	AA	NA	NA	AA	NA	AA	AA	NA	AA	AA	NA	AA	NA	AA	NA	NA	AA	NA	NA	NA	NA	NA	NA	AA	NA	NA	NA	NA	AA	NA	NA
40014-2_C3	NA	AA	AA	NA	AA	AB	AA	AA	AB	AB	AB	AA	BB	AA	AA	AA	AA	AA	AA	AA	AA	AA	AA	AA	AA	AA	AA	AA	AA	AA	AA	AA	AA	AA	AA	AA	AA	AA	AA	AA	AA	AA	AA	AA	AA	AA	AB	AA	AB
40019-1_C3	BB	NA	AA	AA	NA	NA	AA	NA	AA	AA	AA	AA	AA	AA	AA	AA	AA	AA	AA	AA	AA	AA	AA	AA	AA	AA	AA	AA	AA	AA	AA	AA	AA	AA	AA	AA	AA	AA	AA	AA	AA	AA	AA	AA	AA	AA	AA	AA	AA
40023-3_C3	BB	BB	AA	AA	BB	AA	AA	BB	AA	AA	AA	AA	AA	AA	AA	AA	AA	AA	AA	AA	AA	AA	AA	AA	AA	AA	AA	AA	AA	AA	AA	AA	AA	AA	AA	AA	AA	AA	AA	AA	AA	AA	AA	AA	AA	AA	AA	AA	AA
40024-1_C3	AB	BB	AA	AA	BB	AA	AA	BB	AA	AA	AA	AA	AB	AA	AA	AA	AA	AA	AA	AA	AA	AA	AA	AA	AA	AA	AA	AA	AA	AA	AA	AA	AA	AA	AA	AA	AA	AA	AA	AA	AA	AA	AA	AA	AA	AA	AA	AA	AA
40025-1_C3	NA	NA	AA	AA	NA	NA	AA	NA	AA	AA	AA	AA	AA	AA	AA	AA	AA	AA	AA	AA	AA	AA	AA	AA	AA	AA	AA	AA	AA	AA	AA	AA	AA	AA	AA	AA	AA	AA	AA	AA	AA	AA	AA	AA	AA	AA	AA	AA	AA
40026-1_C3	AB	AB	AA	NA	AB	AA	AA	AB	AB	AB	NA	AA	AA	AA	AA	AA	AA	AA	AA	AA	AA	AA	AA	AA	AA	AA	AA	AA	AA	AA	AA	AA	AA	AA	AA	AA	AA	AA	AA	AA	AA	AA	AA	AA	AA	AA	AA	AA	AA
40033-1_C3	BB	AA	AA	AA	AA	BB	AA	AA	AA	AA	AA	AA	AA	AB	NA	AB	AB	AB	NA	AB	NA	AA	AB	AA	AA	AB	AA	AA	NA	AA	BB	AA	BB	BB	AA	BB	BB	BB	BB	BB	BB	AA	BB	BB	BB	BB	AA	BB	BB
40040-3_C3	AA	AA	AB	AA	NA	AB	AB	AB	AA	AA	AA	AB	AA	AB	AA	AB	AB	AB	AA	AB	AB	AA	AB	AA	AA	AB	AA	AA	AB	AA	AB	AA	AB	AB	AA	AB	AB	AB	AB	AB	AB	AA	AB	AA	AA	AA	AA	AA	AA
40047-3_C3	BB	AA	AA	AA	AA	BB	AA	AA	AA	AA	AA	AA	AA	BB	NA	BB	BB	BB	AA	BB	BB	AA	BB	AA	AA	BB	AA	AA	BB	AA	BB	AA	BB	BB	AA	BB	BB	BB	BB	BB	BB	AA	BB	BB	BB	BB	AA	BB	BB
40064-1_C3	BB	BB	AA	AA	BB	AA	AA	BB	AA	AA	AA	AA	BB	AB	AA	AB	AB	AB	AA	AB	AB	AA	AB	AA	AA	AB	AA	AA	AB	AA	AB	AA	AB	AB	AA	AB	AB	AB	AB	AB	AB	AA	AB	AB	NA	NA	AA	AB	NA
40071-1_C3	BB	AA	AA	AB	AA	AA	AA	AA	AB	AB	BB	AA	BB	BB	NA	BB	BB	BB	AA	BB	BB	AA	BB	AA	AA	BB	AA	AA	BB	AA	BB	AA	BB	BB	AA	BB	BB	BB	BB	BB	BB	AA	BB	BB	BB	BB	AA	BB	BB
40074-3_C3	NA	AA	AA	BB	AA	AA	AA	AA	BB	BB	BB	AA	BB	AB	AA	AB	AB	AB	AA	AB	AB	AA	AB	AA	AA	AB	AA	AA	AB	AA	AB	AA	AB	AB	AA	AB	AB	AB	AB	NA	AB	AA	AB	AB	AB	BB	AA	AB	BB
40105-2_C3	AA	AA	AA	BB	AA	AA	AA	AA	BB	BB	BB	AA	AA	AA	AB	AB	AA	AA	AB	AB	AB	AA	AB	AA	AA	AA	AB	AA	AA	AA	AA	AB	AA	AB	AB	AB	AB	AA	AA	AA	AA	AB	AA	AA	AA	AA	AB	AA	AB
40108-2_C3	AA	AA	AA	AB	AA	AA	AA	AA	NA	NA	BB	AA	NA	AA	AA	AA	AA	AA	AA	AA	AA	AA	AA	AA	AA	AA	AA	AA	AA	AA	AA	AA	AA	AA	AA	AA	AA	AA	AA	AA	AA	AA	AA	AA	AA	AA	AA	AA	AA
40109-2_C3	AA	AA	AA	AB	AA	AB	AA	AA	AB	AB	AB	AA	NA	AA	AB	AB	AA	AA	AB	AB	AB	AA	AB	AA	AA	AA	AB	AA	AA	AA	AA	AB	AA	AB	AB	NA	AB	AA	AA	AA	AA	AB	AA	AA	AA	AA	AB	AA	AB
40112-2_C3	AA	AA	AA	AA	AA	BB	AA	AA	AA	AA	AA	AA	AA	AA	BB	BB	AA	AA	AB	BB	BB	AA	BB	AA	AA	NA	BB	AA	AA	AA	AA	BB	AA	BB	BB	BB	BB	AA	AA	AA	AA	BB	AA	AA	AA	AA	BB	AA	AB
40119-1_C3	AA	AA	AA	AA	AA	BB	AA	AA	AA	AA	AA	AA	AA	AA	AA	AA	AA	AA	AB	AB	AB	AA	AB	AA	AA	AA	AB	AA	AA	AA	AA	BB	AA	BB	BB	BB	BB	AA	AA	AA	AA	BB	AA	AA	AA	AA	BB	AA	BB
40122-1_C3	AA	AA	AA	NA	AA	AB	AA	AA	AB	NA	AB	AA	AB	AA	AA	AA	AA	AA	AA	AA	AA	AA	AA	AA	AA	AA	AA	AA	AA	AA	AA	AA	AA	AA	AA	AA	AA	AA	AA	AA	AA	AA	AA	AA	AA	AA	AA	AA	AA
40132-1_C3	AB	AA	AA	AB	AA	NA	AA	AA	NA	NA	NA	AA	AA	AA	BB	BB	AA	AA	NA	BB	AA	BB	BB	BB	NA	BB	AA	BB	NA	BB	AA	AA	AB	AB	AA	AB	AB	AA	AA	AA	AA	AA	AA	AA	AA	AA	AB	AA	AB
40135-1_C3	AA	AA	AA	AA	AA	BB	AA	AA	AA	AA	AA	AA	BB	AA	BB	BB	AA	AA	AB	BB	AA	BB	BB	BB	NA	BB	AA	BB	NA	BB	AA	AA	BB	BB	AA	BB	BB	AA	AA	AA	AA	AA	AA	AA	AA	AA	BB	AA	BB
40137-1_C3	BB	AA	AA	AA	AA	BB	AA	AA	AA	AA	AA	AA	AA	AB	AA	AB	AB	AB	AA	AB	AB	AA	AB	AA	AA	AB	AA	AA	AB	AA	AB	AA	AB	AB	AA	AB	AB	AB	AB	AB	AB	AA	AB	AA	AA	AA	AA	AA	AA
40138-1_C3	AB	AA	BB	AA	BB	AA	BB	BB	AA	AA	AA	BB	AA	AA	AA	AA	AA	AA	AA	AA	AA	AA	AA	AA	AA	AA	AA	AA	AA	AA	AA	AA	AA	AA	AA	AA	AA	AA	AA	AA	AA	AA	AA	AA	AA	AA	AA	AA	AA
40139-1_C3	AA	AA	AB	AB	AB	AA	AB	AB	AB	AB	AB	AB	AB	BB	NA	BB	BB	BB	AA	BB	BB	AA	BB	AA	AA	BB	AA	AA	BB	AA	BB	AA	BB	BB	AA	BB	BB	BB	BB	BB	BB	AA	BB	AA	AA	AA	AA	AA	AA
40140-1_C3	AA	AA	NA	NA	NA	AA	NA	NA	AB	NA	NA	NA	AB	AA	AA	AA	AA	AA	AA	AA	AA	AA	AA	AA	AA	AA	AA	AA	AA	AA	AA	AA	AA	AA	AA	AA	AA	AA	AA	AA	AA	AA	AA	AA	AA	AA	AA	AA	AA
40141-1_C3	AA	AA	AA	AA	AA	BB	AA	AA	AA	AA	AA	AA	AA	AB	BB	BB	AB	AB	AB	BB	BB	AA	BB	AA	AA	BB	AB	AA	AB	AA	AB	AB	AB	BB	AB	BB	BB	AB	AB	AB	AB	AB	AB	AA	AA	AA	NA	AA	AB
40142-1_C3	AB	AA	AB	AA	AB	AB	NA	AB	AA	AA	AA	NA	AB	AA	AA	AA	AA	AA	AA	AA	AA	AA	AA	AA	AA	AA	AA	AA	AA	AA	AA	AA	AA	AA	AA	AA	AA	AA	AA	AA	AA	AA	AA	AA	AA	BB	AA	AA	BB
40143-1_C3	BB	AA	AB	AA	NA	AB	AB	NA	AA	AA	AA	NA	AA	BB	NA	BB	BB	BB	AA	BB	BB	AA	BB	AA	AA	BB	AA	AA	BB	AA	BB	AA	BB	BB	AA	BB	BB	BB	BB	BB	BB	AA	BB	AA	AA	AA	AA	AA	AA
40144-1_C3	AB	BB	AA	AA	BB	AA	AA	BB	AA	AA	AA	AA	AA	BB	NA	BB	BB	BB	AA	BB	BB	AA	BB	AA	AA	BB	AA	AA	BB	AA	BB	AA	BB	BB	AA	BB	BB	BB	BB	BB	BB	AA	BB	AA	AA	AA	AA	AA	AA
40156-1_C3	NA	AA	AA	BB	AA	AA	AA	AA	BB	BB	BB	AA	AA	AA	AA	AA	AA	AA	AA	AA	AA	AA	AA	AA	AA	AA	AA	AA	AA	AA	AA	AA	AA	AA	AA	AA	AA	AA	AA	AA	AA	AA	AA	AA	AA	AA	AA	AA	AA
40167-1_C3	AA	AA	AA	BB	AA	AA	AA	AA	BB	BB	BB	AA	AB	AA	AB	AB	AA	AA	AB	AB	AB	AA	AB	AA	AA	AA	AB	AA	AA	AA	AA	BB	AA	BB	BB	NA	BB	AA	AA	AA	AA	BB	AA	AA	AA	AA	BB	AA	BB
40172-1_C3	NA	AA	AA	BB	AA	AA	AA	AA	BB	BB	BB	AA	AA	AA	AB	NA	AA	AA	AB	AB	AA	NA	NA	NA	AB	NA	AA	NA	AA	NA	AA	AA	AA	AA	AA	AA	AA	AA	AA	AA	AA	AA	AA	AA	AA	AA	AA	AA	AA
40176-1_C3	BB	AA	AA	NA	AA	AA	AA	AA	BB	BB	BB	AA	AA	AA	AA	AA	AA	AA	AA	AA	AA	AA	AA	AA	AA	AA	AA	AA	AA	AA	AA	AA	AA	AA	AA	AA	AA	AA	AA	AA	AA	AA	AA	AA	AA	AA	AA	AA	AA
40177-1_C3	BB	AA	AA	BB	AA	AA	AA	AA	BB	BB	BB	AA	AB	AA	NA	NA	AA	AA	NA	NA	NA	AA	NA	AA	AA	AA	NA	AA	AA	AA	AA	NA	AA	NA	NA	NA	NA	AA	AA	AA	AA	AA	AA	AA	AA	AA	AA	AA	AA
40179-1_C3	BB	AA	AA	BB	AA	AA	AA	AA	BB	BB	BB	AA	NA	BB	NA	BB	BB	BB	AA	BB	BB	AA	BB	AA	AA	BB	AA	AA	BB	AA	BB	AA	BB	BB	AA	BB	BB	BB	BB	BB	BB	AA	BB	BB	BB	BB	AA	BB	BB
40180-1_C3	BB	AA	AA	AA	AA	AA	AA	AA	AA	AA	BB	AA	AB	AA	BB	BB	AA	AA	AB	BB	BB	AA	BB	AA	AA	NA	BB	AA	AA	AA	AA	BB	AA	BB	BB	BB	BB	AA	AA	AA	AA	AA	AA	AA	AA	AA	AA	AA	AA
40181-1_C3	BB	AA	AA	AA	AA	BB	AA	AA	AA	AA	AA	AA	AA	AA	BB	BB	AA	AA	NA	BB	AA	BB	BB	BB	NA	BB	AA	BB	NA	BB	AA	AA	AA	AA	AA	AA	AA	AA	AA	AA	AA	AA	AA	AA	AA	AA	AA	AA	AA
40182-1_C3	BB	AA	AA	AA	AA	AB	AA	AA	AA	AA	AB	AA	AA	AA	BB	BB	AA	AA	AB	BB	BB	AA	BB	AA	AA	NA	BB	AA	AA	AA	AA	BB	AA	BB	BB	BB	BB	AA	AA	AA	AA	BB	AA	AA	AA	AA	BB	AA	BB
40186-1_C3	BB	AA	AA	AA	AA	BB	AA	AA	AA	AA	AA	AA	NA	AA	AB	AB	AA	AA	AB	AB	AA	AB	AB	AB	AB	NA	AA	AB	AA	AB	AA	AA	AB	AB	AA	AB	AB	AA	AA	AA	AA	AA	AA	AA	AA	AA	NA	AA	NA
40188-1_C3	BB	AA	AA	AA	AA	BB	AA	AA	AA	AA	AA	AA	AA	AA	AA	AA	AA	AA	AA	AA	AA	AA	AA	AA	AA	AA	AA	AA	AA	AA	AA	AA	AA	AA	AA	AA	AA	AA	AA	AA	AA	AA	AA	AA	AA	AA	AA	AA	AA
40191-1_C3	BB	AA	AA	AA	AA	BB	AA	AA	AA	AA	AA	AA	AA	AA	AB	NA	AA	AA	AB	AB	AA	NA	AB	AB	AB	NA	AA	NA	AA	NA	AA	AA	AA	AA	AA	AA	AA	AA	AA	AA	AA	AA	AA	AA	AA	AA	AA	AA	AA
40202-1_C3	AA	AA	AA	AA	AA	BB	AA	AA	AA	AA	AA	AA	BB	AA	AA	AA	AA	AA	AA	AA	AA	AA	AA	AA	AA	AA	AA	AA	AA	AA	AA	AA	AA	AA	AA	AA	AA	AA	AA	AA	AA	AA	AA	AA	AA	AA	AA	AA	AA
40211-1_C3	AA	AA	AA	AA	AA	AA	AA	AA	AA	NA	BB	AA	AB	AA	AB	AB	AA	AA	AB	AB	AA	AB	AB	AB	AB	NA	AA	AB	AA	AB	AA	AA	AB	AB	AA	AB	AB	AA	AA	AA	AA	AA	AA	AA	AA	AA	NA	AA	NA
40212-1_C3	BB	AA	AA	AA	AA	BB	AA	AA	AA	AA	AA	AA	AB	AB	AA	AB	AB	AB	AA	AB	AB	AA	AB	AA	AA	AB	AA	AA	AB	AA	AB	AA	AB	AB	AA	AB	AB	AB	AB	AB	AB	AA	AB	AB	AB	AB	AA	AB	NA
40213-1_C3	AB	AA	AA	AA	AA	BB	AA	AA	AA	AA	AA	AA	AB	AB	AA	AB	AB	AB	AA	AB	AB	AA	AB	AA	AA	AB	AA	AA	AB	AA	AB	AA	AB	AB	AA	AB	AB	AB	AB	AB	AB	AA	AB	AB	AB	AB	AA	AB	AB
40217-1_C3	NA	AA	AA	AA	AA	AA	AA	AA	NA	NA	BB	AA	AB	AA	AB	AB	AA	AA	AB	AB	AA	AB	AB	AB	AB	NA	AA	AB	AA	AB	AA	AA	AB	AB	AA	AB	AB	AA	AA	AA	AA	AA	AA	AA	AA	AA	AB	AA	AB
40219-1_C3	AB	AA	AA	AA	AA	BB	AA	AA	AA	AA	AA	AA	NA	BB	NA	BB	BB	BB	AA	BB	BB	AA	BB	AA	AA	BB	AA	AA	BB	AA	BB	AA	BB	BB	AA	BB	BB	BB	BB	BB	BB	AA	BB	AA	AA	AA	AA	AA	AA
40222-1_C3	AB	AB	AA	AA	AB	AA	AA	AB	AA	AA	AB	AA	BB	AA	AB	AB	AA	AA	AB	AB	AA	AB	AB	AB	AB	NA	AA	AB	AA	AB	AA	AA	AB	AB	AA	AB	AB	AA	AA	AA	AA	AA	AA	AA	AA	AA	AB	AA	AB
40225-1_C3	NA	AA	AA	AA	AA	AA	AA	AA	AA	AA	BB	AA	AA	AA	AB	AB	AA	AA	AB	AB	AA	AB	AB	AB	AB	NA	AA	AB	AA	AB	AA	AA	AB	AB	AA	AB	AB	AA	AA	AA	AA	AA	AA	AA	AA	AA	NA	AA	AB
40227-1_C3	AB	AA	AA	AA	AA	BB	AA	AA	AA	AA	AA	AA	AA	AA	AA	AA	AA	AA	AA	AA	AA	AA	AA	AA	AA	AA	AA	AA	AA	AA	AA	AA	AA	AA	AA	AA	AA	AA	AA	AA	AA	AA	AA	AA	AA	AB	AA	AA	AB
40259-1_C3	AA	AA	AA	AB	AA	AB	AA	AA	AB	AB	AB	AA	BB	AA	AA	AA	AA	AA	AA	AA	AA	AA	AA	AA	AA	AA	AA	AA	AA	AA	AA	AA	AA	AA	AA	AA	AA	AA	AA	AA	AA	AA	AA	AA	AA	AA	AA	AA	AA
40267-1_C3	AA	AA	AA	AA	AA	BB	AA	AA	AA	AA	AA	AA	NA	AA	AA	AA	AA	AA	AA	AA	AA	AA	AA	AA	AA	AA	AA	AA	AA	AA	AA	AA	AA	AA	AA	AA	AA	AA	AA	AA	AA	AA	AA	AA	AA	AA	AA	AA	AA
40268-1_C3	AA	AA	AA	NA	AA	AB	AA	AA	NA	NA	NA	AA	BB	AA	AA	AA	AA	AA	NA	AA	AA	AA	AA	AA	AA	AA	AA	AA	AA	AA	AA	AA	AA	AA	AA	AA	AA	AA	AA	AA	AA	AA	AA	AA	AA	AA	AA	AA	AA
40269-1_C3	NA	AA	AA	AA	AA	BB	AA	AA	AA	AA	AA	AA	BB	AA	NA	AB	AA	AA	AB	AB	AB	AA	AB	AA	AA	AA	AB	AA	AA	AA	AA	AB	AA	AB	AB	NA	AB	AA	AA	AA	AA	AA	AA	AA	AA	AA	AA	AA	AA
40271-1_C3	AA	AA	AA	AA	AA	BB	AA	AA	AA	AA	AA	AA	AB	AA	AA	AA	AA	AA	AA	AA	AA	AA	AA	AA	AA	AA	AA	AA	AA	AA	AA	AA	AA	AA	AA	AA	AA	AA	AA	AA	AA	AA	AA	AA	AA	AA	AA	AA	AA
40276-1_C3	BB	AA	AA	AA	AA	AA	AA	AA	AA	AA	BB	AA	AA	AA	AA	AA	AA	AA	AA	AA	AA	AA	AA	AA	AA	AA	AA	AA	AA	AA	AA	AA	AA	AA	AA	AA	AA	AA	AA	AA	AA	AA	AA	AA	AA	AA	AA	AA	AA
40278-1_C3	AA	AA	NA	AA	NA	AA	NA	NA	AA	AA	NA	NA	AA	BB	NA	BB	BB	BB	AA	BB	BB	AA	BB	AA	AA	BB	AA	AA	BB	AA	BB	AA	BB	BB	AA	BB	BB	BB	BB	BB	BB	AA	BB	AA	AA	AA	AA	AA	AA
40279-1_C3	NA	AA	AA	AA	AA	BB	AA	AA	AA	AA	AA	AA	AB	AA	AA	AA	AA	AA	AA	AA	AA	AA	AA	AA	AA	AA	AA	AA	AA	AA	AA	AA	NA	AA	AA	AA	AA	AA	AA	AA	AA	AA	AA	AA	AA	AA	NA	AA	NA
40281-1_C3	AA	AA	AA	AA	AA	BB	AA	AA	AA	AA	NA	AA	AB	AA	AA	AA	AA	AA	AA	AA	AA	AA	AA	AA	AA	AA	AA	AA	AA	AA	AA	AA	AA	AA	AA	AA	AA	AA	AA	AA	AA	AA	AA	AA	AA	NA	AA	AA	NA
40282-1_C3	AB	AA	AA	AA	AA	NA	AA	AA	AA	AA	BB	AA	AA	AA	AA	AA	AA	AA	AA	AA	AA	AA	AA	AA	AA	AA	AA	AA	AA	AA	AA	AA	AA	AA	AA	AA	AA	AA	AA	AA	AA	AA	AA	AA	AA	AA	AA	AA	AA
40285-1_C3	NA	AA	AA	AA	AA	NA	AA	NA	AA	AA	AA	AA	NA	AA	AA	NA	AA	NA	AA	NA	NA	AA	AA	AA	AA	NA	AA	AA	NA	AA	NA	AA	NA	NA	AA	NA	NA	NA	NA	AA	NA	AA	NA	NA	AA	AA	NA	AA	NA
40297-1_C3	AB	AB	AA	AA	NA	AB	AA	AB	AA	AA	AA	AA	AB	NA	AA	NA	NA	NA	AA	NA	NA	AA	NA	AA	AA	NA	AA	AA	NA	AA	NA	AA	NA	NA	AA	NA	NA	NA	NA	NA	NA	AA	NA	NA	NA	NA	AA	NA	NA
40299-1_C3	NA	AA	AA	AA	AA	NA	AA	NA	NA	NA	NA	AA	NA	AB	AA	AB	AB	AB	AA	AB	AB	AA	AB	AA	AA	AB	AA	AA	AB	AA	AB	AA	AB	AB	AA	AB	AB	AB	AB	AB	AB	AA	AB	AB	AB	AB	AA	AB	AB
40272-1_C3	BB	AA	AB	AA	AB	NA	NA	AB	AA	AA	AA	AB	AA	AB	BB	BB	AB	AB	AB	BB	NA	AB	BB	AB	AB	BB	AA	NA	BB	AB	AB	AA	AB	AB	AA	NA	AB	AB	AB	AB	AB	AA	AB	AA	AA	AA	AA	AA	AA
40274-1_C3	AA	AA	AA	AA	AA	BB	NA	AA	AA	AA	AA	AA	NA	AA	AA	AA	AA	AA	AA	AA	AA	AA	AA	AA	AA	AA	AA	AA	AA	AA	AA	AA	AA	AA	AA	AA	AA	AA	AA	AA	AA	AA	AA	AA	AA	AA	AA	AA	AA
40275-1_C3	AB	AA	AA	AA	AA	NA	NA	AA	AA	AA	AB	AA	AA	AB	BB	BB	AB	AB	NA	BB	AB	AB	BB	AB	AB	BB	AA	NA	NA	AB	NA	AA	AB	AB	AA	AB	AB	AB	AB	NA	AB	AA	AB	NA	NA	NA	AA	NA	AB
80112-1_C4	AA	AA	AA	BB	AA	AA	AA	AA	BB	BB	BB	AA	AA	AB	BB	BB	AB	AB	AB	BB	BB	AA	BB	AA	AA	BB	AB	AA	AB	AA	AB	AB	AB	BB	AB	BB	BB	AB	AB	AB	AB	AB	AB	AA	AA	AA	NA	AA	AA
80033-1_C4	AB	AA	AA	AA	AA	BB	NA	AA	AA	AA	AA	AA	AA	AA	BB	BB	AA	AA	AB	BB	BB	AA	BB	AA	AA	NA	BB	AA	AA	AA	AA	BB	AA	BB	BB	BB	BB	AA	AA	AA	AA	BB	AA	AA	AA	AA	AB	AA	AA
80035-2_C4	AB	AA	AA	AA	AA	BB	AA	AA	AA	AA	AA	AA	AA	AA	BB	BB	AA	AA	AB	BB	BB	AA	BB	AA	AA	NA	BB	AA	AA	AA	AA	BB	AA	BB	BB	BB	BB	AA	AA	AA	AA	BB	AA	AA	AA	AA	BB	AA	BB
80050-1_C4	AA	AA	AA	AB	AA	AB	NA	AA	AB	AB	AB	AA	BB	AA	AB	AB	AA	AA	AB	AB	AA	AB	AB	AB	AB	AB	AA	AB	NA	AB	AA	AA	AB	AB	AA	NA	AB	AA	AA	AA	AA	AA	AA	AA	AA	AA	BB	AA	BB
80081-2_C4	AA	AA	AA	BB	AA	AA	AA	AA	BB	BB	BB	AA	AA	AA	BB	BB	AA	AA	NA	BB	AA	BB	BB	BB	AB	BB	AA	BB	NA	BB	AA	AA	BB	BB	AA	BB	BB	AA	AA	AA	AA	AA	AA	AA	AA	AA	BB	AA	BB
80086-2_C4	AA	AA	AA	BB	AA	AA	AA	AA	BB	BB	BB	AA	AA	AA	AA	AA	AA	AA	AA	AA	AA	AA	AA	AA	AA	AA	AA	AA	AA	AA	AA	AA	AA	AA	AA	AA	AA	AA	AA	AA	AA	AA	AA	AA	AA	AA	AA	AA	AA
80102-2_C4	AA	AA	AA	AA	AA	BB	AA	AA	AA	AA	AA	AA	BB	AA	AA	AA	AA	AA	AA	AA	AA	AA	AA	AA	AA	AA	AA	AA	AA	AA	AA	AA	AA	AA	AA	AA	AA	AA	AA	AA	AA	AA	AA	AA	AA	AA	AA	AA	AA
80123-2_C4	AB	BB	AA	AA	BB	AA	AA	BB	AA	AA	AA	AA	NA	AA	AA	AA	AA	AA	AA	AA	AA	AA	AA	AA	AA	AA	AA	AA	AA	AA	AA	AA	AA	AA	AA	AA	AA	AA	AA	AA	AA	AA	AA	AA	AA	AA	AA	AA	AA
80123-3_C4	NA	BB	AA	AA	BB	AA	AA	BB	AA	AA	AA	AA	AB	AA	AA	AA	AA	AA	AA	AA	AA	AA	AA	AA	AA	AA	AA	AA	AA	AA	AA	AA	AA	AA	AA	AA	AA	AA	AA	AA	AA	AA	AA	AA	AA	AA	AA	AA	AA
80124-1_C4	AA	AA	BB	AA	BB	AA	BB	BB	AA	AA	AA	BB	AA	AA	AA	AA	AA	AA	AA	AA	AA	AA	AA	AA	AA	AA	AA	AA	AA	AA	AA	AA	AA	AA	AA	AA	AA	AA	AA	AA	AA	AA	AA	AA	AA	AA	AA	AA	AA
80124-4_C4	AA	AA	BB	AA	BB	AA	BB	BB	AA	AA	AA	BB	AA	AA	AA	AA	AA	AA	AA	AA	AA	AA	AA	AA	AA	AA	AA	AA	AA	AA	AA	AA	AA	AA	AA	AA	AA	AA	AA	AA	AA	AA	AA	AA	AA	AA	AA	AA	AA
80135-2_C4	AA	AA	AA	BB	AA	AA	AA	AA	BB	BB	BB	AA	AA	AA	AA	AA	AA	AA	AA	AA	AA	AA	AA	AA	AA	AA	AA	AA	AA	AA	AA	NA	AA	NA	NA	NA	NA	AA	AA	AA	AA	NA	AA	AA	AA	AA	NA	AA	NA
80141-2_C4	AB	AA	AA	BB	AA	AA	AA	AA	BB	BB	BB	AA	AA	AA	AA	AA	AA	AA	AA	AA	AA	AA	AA	AA	AA	AA	AA	AA	AA	AA	AA	AB	AA	AB	AB	NA	AB	AA	AA	AA	AA	AB	AA	AA	AA	AA	AB	AA	NA
80150-3_C4	AA	AB	AA	AA	AB	AB	NA	AB	AA	AA	AA	AA	NA	AA	AA	AA	AA	AA	AA	AA	AA	AA	AA	AA	AA	AA	AA	AA	AA	AA	AA	AA	AA	AA	AA	AA	AA	AA	AA	AA	AA	AA	AA	BB	BB	BB	AA	BB	BB
80002-1_C4	AB	AB	AA	AA	AB	AB	NA	NA	AA	AA	AA	AA	AB	AA	AA	AA	AA	AA	AA	AA	AA	AA	AA	AA	AA	AA	AA	AA	AA	AA	AA	AA	AA	AA	AA	AA	AA	AA	AA	AA	AA	AA	AA	AA	AA	AA	AA	AA	AA
80003-1_C4	AB	AA	NA	NA	NA	AA	NA	NA	AB	NA	AB	NA	AB	AA	AA	AA	AA	AA	AA	AA	AA	AA	AA	AA	AA	AA	AA	AA	AA	AA	AA	AA	AA	AA	AA	AA	AA	AA	AA	AA	AA	AA	AA	AA	AA	AA	AA	AA	AA
80003-2_C4	AB	AA	BB	AA	BB	AA	BB	BB	AA	AA	AA	BB	BB	BB	NA	BB	BB	BB	AA	BB	BB	AA	BB	AA	AA	BB	AA	AA	BB	AA	BB	AA	BB	BB	AA	BB	BB	BB	BB	BB	BB	AA	BB	AA	AA	AA	AA	AA	AA
80005-1_C4	AA	AA	AA	BB	AA	AA	AA	AA	BB	BB	BB	AA	BB	AB	AA	AB	AB	AB	AA	AB	AB	AA	AB	AA	AA	AB	AA	AA	AB	AA	AB	AA	AB	AB	AA	AB	AB	AB	AB	AB	AB	AA	AB	AA	AA	AA	AA	AA	AA
80005-2_C4	AB	AA	AB	AB	AB	AA	AB	AB	AB	AB	AB	AB	BB	AB	AA	AB	AB	AB	AA	AB	AB	AA	AB	AA	AA	AB	AA	AA	AB	AA	AB	AA	AB	AB	AA	AB	AB	AB	AB	AB	NA	AA	AB	AA	AA	AA	AA	AA	AA
80006-1_C4	AA	AA	AA	AA	AA	BB	NA	AA	AA	AA	AA	AA	BB	AA	AA	AA	AA	AA	AA	AA	AA	AA	AA	AA	AA	AA	AA	AA	AA	AA	AA	AA	AA	AA	AA	AA	AA	AA	AA	AA	AA	AA	AA	AA	AA	AA	AA	AA	AA
80006-2_C4	AA	AA	AA	AA	AA	BB	AA	AA	AA	AA	AA	AA	AA	AA	BB	BB	AA	AA	AB	BB	BB	AA	BB	AA	AA	NA	BB	AA	AA	AA	AA	BB	AA	BB	BB	BB	BB	AA	AA	AA	AA	BB	AA	AA	AA	AA	BB	AA	AA
80008-1_C4	AA	AA	AA	AA	AA	BB	AA	AA	AA	AA	AA	AA	AB	AA	AB	AB	AA	AA	AB	AB	AB	AA	AB	AA	AA	NA	AB	AA	AA	AA	AA	AB	AA	AB	AB	NA	AB	AA	AA	AA	AA	AB	AA	AA	AA	AA	AB	AA	AA
80015-2_C4	NA	AA	AA	BB	AA	AA	NA	AA	BB	BB	BB	AA	AA	AA	AA	AA	AA	AA	AA	AA	AA	AA	AA	AA	AA	AA	AA	AA	AA	AA	AA	AA	AA	AA	AA	AA	AA	AA	AA	AA	AA	AA	AA	AA	AA	AA	AA	AA	AA
80088-2_C4	AA	AB	AA	NA	AB	AA	NA	AB	AB	AB	AB	AA	AA	AA	AA	AA	AA	AA	AA	AA	AA	AA	AA	AA	AA	AA	AA	AA	AA	AA	AA	AA	AA	AA	AA	AA	AA	AA	AA	AA	AA	AA	AA	AA	AA	AA	AA	AA	AA
80011-1_C4	NA	AA	AA	NA	AA	AA	AA	AA	BB	BB	BB	AA	BB	AA	AA	AA	AA	AA	AA	AA	AA	AA	AA	AA	AA	AA	AA	AA	AA	AA	AB	AA	AB	AB	AA	AB	AB	AB	AB	AB	AB	AA	AB	AB	AB	AB	AA	AB	AB
80014-2_C4	AA	AB	AA	AA	AB	AB	AA	AB	AA	AA	AA	AA	AA	AA	AA	AA	AA	AA	AA	AA	AA	AA	AA	AA	AA	AA	AA	AA	AA	AA	AA	AA	AA	AA	AA	AA	AA	AA	AA	AA	AA	AA	AA	AA	AA	BB	AA	AA	BB
80015-1_C4	AA	AB	AA	AA	AB	AB	AA	AB	AA	AA	AA	AA	AB	AA	AA	AA	AA	AA	AA	AA	AA	AA	AA	AA	AA	AA	AA	AA	AA	AA	AA	AA	AA	AA	AA	AA	AA	AA	AA	AA	AA	AA	AA	AA	AA	AA	AA	AA	AA
80018-1_C4	NA	AA	AA	AB	AA	AB	AA	NA	AB	AB	AB	AA	NA	NA	AA	NA	NA	NA	AA	NA	NA	AA	NA	AA	AA	NA	AA	AA	NA	AA	BB	AA	NA	NA	AA	NA	NA	NA	NA	BB	NA	AA	NA	AA	AA	AA	AA	AA	AA
80021-1_C4	AA	AA	AA	AA	AA	BB	AA	NA	AA	AA	AA	AA	NA	AA	AA	AA	AA	AA	AA	AA	AA	AA	AA	AA	AA	AA	AA	AA	AA	AA	AA	AA	NA	AA	AA	AA	AA	AA	AA	AA	NA	AA	AA	AA	AA	AA	AA	AA	AA
80021-2_C4	NA	AA	AA	AA	AA	NA	AA	NA	AA	AA	AA	AA	NA	AA	AA	AA	AA	NA	AA	AA	AA	AA	AA	AA	AA	AA	AA	AA	NA	AA	AA	AA	NA	NA	AA	NA	AA	NA	NA	AA	NA	AA	NA	AA	AA	AA	AA	AA	AA
80022-2_C4	NA	AA	AA	AA	NA	NA	AA	NA	AA	AA	AA	AA	NA	AB	AA	NA	NA	AB	AA	AB	AB	AA	NA	AA	AA	NA	AA	AA	AB	AA	NA	AA	AB	AB	AA	AB	AB	NA	AB	AB	NA	AA	AB	AA	AA	AA	AA	AA	NA
80024-1_C4	NA	NA	AA	AA	NA	AB	AA	AB	AA	AA	AA	AA	AA	AA	AA	AA	NA	NA	AA	AA	AA	AA	AA	AA	AA	NA	AA	AA	NA	AA	NA	AA	NA	NA	AA	NA	NA	NA	NA	NA	NA	AA	NA	NA	NA	AA	AA	NA	NA
80024-2_C4	NA	AB	AA	AA	AB	AB	AA	AB	NA	NA	NA	AA	AA	AA	AA	NA	NA	NA	AA	NA	NA	AA	NA	AA	AA	NA	AA	AA	NA	AA	NA	AA	NA	NA	AA	NA	NA	NA	NA	NA	NA	AA	NA	NA	NA	AA	AA	NA	NA
80025-1_C4	NA	AA	AA	NA	AA	NA	AA	AA	NA	NA	NA	AA	AA	AB	AA	AB	AB	AB	AA	AB	AB	AA	AB	AA	AA	AB	AA	AA	AB	AA	AB	AA	AB	AB	AA	AB	AB	AB	AB	AB	AB	AA	AB	NA	NA	AA	AA	AA	NA
80033-2_C4	AB	AA	AA	AA	AA	BB	AA	AA	AA	AA	AA	AA	AA	AA	NA	NA	AA	AA	NA	NA	NA	AA	NA	AA	AA	AA	NA	AA	AA	AA	AA	NA	AA	NA	NA	NA	NA	AA	AA	AA	AA	NA	AA	AA	AA	AA	NA	AA	AA
80035-1_C4	AA	AA	AA	AA	AA	BB	AA	AA	AA	AA	AA	AA	AA	AA	AB	AB	AA	AA	AB	AB	AB	AA	AB	AA	AA	AA	AB	AA	AA	AA	AA	AB	AA	AB	AB	NA	AB	AA	AA	AA	AA	AB	AA	AA	AA	AA	AB	AA	BB
80037-1_C4	AB	BB	AA	AA	NA	AA	AA	BB	AA	AA	AA	AA	AA	AA	AA	AA	AA	AA	AA	AA	AA	AA	AA	AA	AA	AA	AA	AA	AA	AA	AB	AA	AB	AB	AA	AB	AB	AB	AB	AB	AB	AA	AB	AB	NA	AB	AA	AB	AB
80037-2_C4	NA	BB	AA	AA	NA	AA	AA	BB	AA	AA	AA	AA	NA	AA	AA	AA	AA	AA	AA	AA	AA	AA	AA	AA	AA	AA	AA	AA	AA	AA	AB	AA	AB	AB	AA	AB	AB	AB	AB	AB	AB	AA	AB	AB	AB	AB	AA	AB	AB
80040-1_C4	NA	AB	AA	AA	AB	AB	AA	AB	AA	AA	AA	AA	NA	AB	AA	AB	AB	AB	AA	AB	AB	AA	AB	AA	AA	AB	AA	AA	AB	AA	AB	AA	AB	AB	AA	AB	AB	AB	AB	NA	AB	AA	AB	AB	AB	AB	AA	AB	AB
80040-2_C4	NA	NA	NA	AA	AB	AB	NA	AB	AA	AA	AA	NA	NA	AA	AA	AA	AA	AA	AA	AA	NA	AA	AA	AA	AA	AA	AA	AA	NA	AA	NA	AA	NA	NA	AA	NA	NA	NA	NA	NA	NA	AA	NA	NA	NA	NA	AA	NA	NA
80041-1_C4	NA	NA	AA	AA	NA	NA	AA	NA	AA	AA	AA	AA	NA	AA	AA	AA	NA	NA	AA	NA	NA	AA	NA	AA	AA	NA	AA	AA	NA	AA	NA	AA	NA	AB	AA	AB	NA	NA	NA	NA	NA	AA	AB	NA	NA	NA	AA	NA	NA
80044-2_C4	NA	NA	AA	AA	NA	NA	AA	NA	AA	AA	AA	AA	AA	AB	AA	AB	AB	AB	AA	AB	AB	AA	AB	AA	AA	AB	AA	AA	AB	AA	AB	AA	AB	AB	AA	AB	AB	AB	AB	AB	AB	AA	AB	AB	AB	AB	AA	AB	AB
80045-1_C4	NA	AA	AA	AA	NA	NA	NA	NA	NA	NA	NA	AA	AA	AA	AA	NA	AA	NA	AA	NA	NA	AA	AA	AA	AA	AA	AA	AA	AA	AA	AB	AA	AB	AB	AA	AB	AB	AB	AB	AB	AB	AA	AB	AB	AB	AB	AA	AB	AB
80049-2_C4	AA	BB	AA	AA	BB	AA	AA	BB	AA	AA	AA	AA	BB	AA	AA	AA	AA	AA	AA	AA	AA	AA	AA	AA	AA	AA	AA	AA	AA	AA	AA	AA	AA	AA	AA	AA	AA	AA	AA	AA	AA	AA	AA	AA	AA	AA	AA	AA	AA
80050-2_C4	AA	AA	AA	AB	AA	AB	AA	AA	AB	AB	AB	AA	BB	AA	AB	AB	AA	AA	AB	AB	AA	AB	AB	AB	NA	AB	AA	AB	AA	AB	AA	AA	AB	AB	AA	AB	AB	AA	AA	AA	AA	AA	AA	AA	AA	AB	AB	AA	BB
80051-2_C4	AB	AA	AA	AA	NA	NA	AA	NA	AA	AA	AA	AA	NA	AA	AA	AA	AA	AA	NA	AA	AA	AA	AA	AA	AA	AA	AA	AA	AA	AA	AB	AA	AB	AB	AA	AB	AB	AB	AB	AB	AB	AA	AB	AB	AB	AB	AA	AB	AB
80054-1_C4	AB	BB	AA	AA	BB	AA	AA	BB	AA	AA	AA	AA	BB	AA	AA	AA	AA	AA	AA	AA	AA	AA	AA	AA	AA	AA	AA	AA	AA	AA	AA	AA	NA	AA	AA	AA	AA	AA	AA	AA	AA	AA	AA	AA	AA	AA	AA	AA	AA
80054-2_C4	NA	AB	AA	AA	AB	AB	AA	AB	AA	NA	NA	AA	NA	AA	AA	AA	AA	AA	AA	AA	AA	AA	AA	AA	AA	AA	AA	AA	AA	AA	AB	AA	AB	AB	AA	AB	AB	AB	AB	AB	AB	AA	AB	AB	AB	AB	AA	AB	AB
80056-1_C4	NA	AA	NA	NA	NA	NA	NA	NA	NA	NA	NA	NA	AB	AA	NA	NA	AA	NA	NA	NA	NA	AA	NA	AA	AA	NA	NA	AA	NA	AA	NA	AA	NA	NA	AA	NA	NA	NA	NA	NA	NA	AA	NA	NA	NA	NA	AA	NA	NA
80056-2_C4	NA	NA	NA	AA	NA	NA	NA	NA	AA	AA	AA	NA	NA	AB	AA	NA	NA	AB	AA	NA	AB	AA	AB	AA	AA	AB	AA	AA	AB	AA	NA	AA	NA	NA	AA	NA	NA	NA	NA	NA	NA	AA	NA	AB	AB	AB	AA	AB	AB
80057-1_C4	NA	NA	AA	AA	NA	AA	AA	NA	AA	AA	AA	AA	NA	AA	AA	AA	AA	AA	AA	AA	AA	AA	AA	AA	AA	AA	AA	AA	AA	AA	AB	AA	AB	AB	AA	AB	AB	AB	AB	AB	AB	AA	AB	AB	AB	AB	AA	AB	AB
80057-2_C4	NA	AB	AA	AB	AB	NA	AA	AB	NA	NA	NA	AA	AB	AA	NA	AA	AA	AA	NA	NA	NA	AA	NA	AA	AA	AA	NA	AA	AA	AA	NA	AA	NA	NA	AA	NA	NA	NA	NA	AA	NA	AA	NA	NA	NA	AA	AA	NA	NA
80066-2_C4	AB	BB	AA	AA	BB	AA	AA	BB	AA	AA	AA	AA	BB	AA	BB	BB	AA	AA	AB	BB	BB	AA	BB	AA	AA	NA	BB	AA	AA	AA	AA	BB	AA	BB	BB	BB	BB	AA	AA	AA	AA	BB	AA	AA	AA	AA	BB	AA	BB
80069-1_C4	AA	AB	AA	AB	AB	AA	AA	AB	AB	AB	AB	AA	AA	AA	BB	BB	AA	AA	AB	BB	BB	AA	BB	AA	AA	NA	NA	AA	AA	AA	AA	BB	AA	BB	BB	BB	BB	AA	AA	AA	AA	BB	AA	AA	AA	AA	BB	AA	BB
80069-2_C4	AA	AA	AA	NA	AA	AA	AA	NA	NA	NA	BB	AA	AA	AA	BB	NA	AA	AA	AB	BB	BB	AA	BB	AA	AA	NA	NA	AA	AA	AA	AA	BB	AA	BB	NA	BB	BB	AA	AA	AA	AA	BB	AA	AA	AA	AA	BB	AA	BB
80070-1_C4	AA	AA	AB	AB	AB	AA	AB	AB	AB	AB	AB	AB	NA	AA	AB	AB	AA	AA	AB	NA	AB	AA	AB	AA	AA	AA	AB	AA	AA	AA	AA	AB	NA	AB	AB	AB	NA	AA	AA	AA	AA	AB	AA	AA	AA	AA	AB	AA	AB
80070-2_C4	AA	AA	AB	AB	AB	AA	AB	AB	AB	AB	AB	AB	NA	AA	NA	AA	AA	AA	NA	NA	AA	AA	AA	AA	AA	AA	AA	AA	AA	AA	AA	AA	NA	NA	AA	NA	AA	AA	NA	AA	NA	AA	AA	AA	AA	AA	AA	AA	NA
80072-1_C4	AA	AA	NA	NA	NA	NA	NA	NA	NA	NA	NA	AA	NA	NA	NA	NA	NA	AB	AB	NA	NA	AA	NA	AA	AA	AB	AB	AA	NA	AA	AB	AB	AB	NA	AB	NA	NA	AB	AB	AB	AB	AB	AB	NA	NA	AA	AB	NA	AB
80073-1_C4	NA	AA	NA	NA	NA	AB	NA	NA	NA	NA	NA	NA	NA	AA	NA	NA	AA	AA	NA	NA	AA	AA	NA	AA	AA	NA	AA	AA	NA	AA	NA	AA	NA	NA	AA	NA	NA	NA	NA	NA	NA	AA	NA	NA	NA	AA	AA	NA	NA
80074-1_C4	AA	NA	AA	AA	NA	NA	AA	NA	NA	NA	NA	AA	AA	AA	AA	AA	AA	AA	AA	AA	AA	AA	AA	AA	AA	AA	AA	AA	AA	AA	AA	AA	AA	NA	AA	NA	AA	NA	NA	AA	NA	AA	NA	AA	NA	AA	AA	AA	AA
80074-2_C4	AA	BB	AA	AA	NA	AA	AA	BB	AA	AA	AA	AA	AA	AA	AB	NA	AA	AA	AB	AB	NA	AA	AB	AA	AA	AA	AB	AA	AA	AA	AA	NA	AA	AB	AB	NA	AB	AA	AA	AA	AA	NA	AA	AA	AA	AA	NA	AA	AA
80078-1_C4	AA	AA	AB	AA	AB	AB	AB	AB	AA	AA	AA	AB	AA	AB	BB	BB	AB	AB	AB	BB	BB	AA	BB	AA	AA	BB	AB	AA	AB	AA	AB	AB	AB	BB	AB	BB	BB	AB	AB	AB	AB	AB	AB	AA	AA	AA	NA	AA	NA
80078-2_C4	AA	AA	AB	AA	AB	AB	AB	AB	AA	AA	AA	AB	AA	AB	BB	BB	AB	AB	AB	BB	BB	AA	BB	AA	AA	BB	AB	AA	AB	AA	AB	AB	AB	BB	AB	BB	BB	AB	AB	AB	AB	AB	AB	AA	AA	AA	AB	AA	AB
80078-3_C4	AA	AA	AB	AA	AB	AB	AB	AB	AA	AA	AA	AB	AA	NA	BB	BB	NA	AB	AB	BB	BB	AA	BB	AA	AA	NA	AB	AA	NA	AA	NA	NA	AB	BB	AB	BB	BB	NA	NA	AB	AB	AB	AB	AA	AA	AA	AB	AA	AB
80080-1_C4	AB	AA	AA	BB	AA	AA	AA	AA	BB	BB	BB	AA	AA	AB	AA	AB	AB	AB	AA	AB	AB	AA	AB	AA	AA	AB	AA	AA	AB	AA	AB	AA	AB	AB	AA	AB	AB	AB	AB	AB	AB	AA	AB	AA	AA	AA	AA	AA	AA
80081-1_C4	AA	AA	AA	BB	AA	AA	AA	AA	BB	BB	BB	AA	BB	AA	AB	AB	AA	AA	AB	AB	AA	AB	AB	AB	AB	AB	AA	AB	AA	AB	AA	AA	AB	AB	AA	AB	AB	AA	AA	AA	AA	AA	AA	AA	AA	AA	AB	AA	AB
80083-1_C4	AB	AA	AA	NA	AA	AA	AA	AA	BB	BB	BB	AA	AB	AA	BB	NA	AA	AA	NA	BB	AA	NA	NA	NA	AB	NA	AA	NA	NA	NA	AA	AA	NA	BB	AA	BB	BB	AA	AA	AA	AA	AA	AA	AA	AA	AA	BB	AA	BB
80083-2_C4	NA	AA	AA	NA	AA	AA	AA	NA	NA	NA	NA	AA	NA	AA	AB	AB	AA	AA	AB	AB	AA	NA	AB	NA	NA	AB	AA	AB	AA	AB	AA	AA	AB	NA	AA	NA	NA	NA	NA	AA	NA	AA	NA	AA	AA	AA	AB	AA	NA
80086-1_C4	AB	AA	AA	NA	AA	AA	AA	NA	NA	NA	BB	AA	AA	AA	AA	NA	AA	AA	NA	NA	AA	AA	AA	AA	AA	AA	AA	AA	AA	AA	AA	AA	NA	NA	AA	NA	NA	AA	AA	AA	AA	AA	AA	AA	AA	AA	NA	AA	NA
80087-1_C4	AB	AA	AA	NA	AA	AA	AA	NA	NA	NA	BB	AA	AA	AB	NA	AB	AB	AB	NA	AB	AB	AA	AB	AA	AA	AB	AA	AA	AB	AA	AB	AA	AB	AB	AA	AB	AB	AB	NA	AB	NA	AA	AA	AA	AA	AA	NA	AA	AA
80106-2_C4	AA	AA	AA	AB	NA	AB	AA	NA	AB	AB	AB	AA	NA	NA	AB	NA	NA	NA	NA	NA	NA	NA	NA	AA	AA	NA	AA	AA	NA	AA	NA	AA	NA	NA	AA	NA	NA	NA	NA	NA	NA	AA	NA	AA	AA	AA	AA	AA	NA
80106-3_C4	AA	AA	AA	NA	AA	AB	AA	AA	NA	NA	AB	AA	AB	BB	NA	BB	BB	BB	AA	BB	BB	AA	BB	AA	AA	BB	AA	AA	BB	AA	BB	AA	BB	BB	AA	BB	BB	BB	BB	BB	BB	AA	BB	AA	AA	AA	AA	AA	AA
80106-4_C4	AA	AA	AA	AB	AA	AB	AA	AA	AB	AB	AB	AA	BB	AB	BB	BB	AB	AB	AB	BB	AB	AB	BB	AB	AB	BB	AA	AB	NA	AB	AB	AA	BB	BB	AA	BB	BB	AB	AB	AB	AB	AA	AB	AA	AA	AA	AB	AA	AB
80107-1_C4	NA	AA	AA	AA	AA	BB	AA	AA	AA	AA	AA	AA	AB	AA	BB	BB	AA	AA	NA	BB	AA	BB	BB	BB	AB	BB	AA	BB	NA	BB	AA	AA	BB	BB	AA	BB	BB	AA	AA	AA	AA	AA	AA	AA	AA	AA	BB	AA	BB
80107-2_C4	AB	AA	AA	AA	AA	BB	AA	AA	AA	AA	AA	AA	AA	AA	AA	AA	AA	AA	AA	AA	AA	AA	AA	AA	AA	AA	AA	AA	AA	AA	AA	AA	AA	AA	AA	AA	AA	AA	AA	AA	AA	AA	AA	AA	AA	AA	AA	AA	AA
80107-3_C4	AB	AA	AA	AB	AA	AB	AA	AA	AB	AB	AB	AA	BB	AA	AB	AB	AA	AA	AB	AB	AA	AB	AB	AB	AB	AB	AA	AB	AA	AB	AA	AA	AB	AB	AA	AB	AB	AA	AA	AA	AA	AA	AA	AA	AA	AA	AB	AA	BB
80107-4_C4	AB	AA	AA	BB	AA	AA	AA	AA	BB	BB	BB	AA	AA	AA	AA	AA	AA	AA	AA	AA	AA	AA	AA	AA	AA	AA	AA	AA	AA	AA	AA	AA	AA	AA	AA	AA	AA	AA	AA	AA	AA	AA	AA	AA	AA	AA	AA	AA	AA
80111-1_C4	BB	AB	AA	AB	AB	AA	AA	AB	AB	AB	AB	AA	AA	AA	AA	AA	AA	AA	AA	AA	AA	AA	AA	AA	AA	AA	AA	AA	AA	AA	AA	AA	AA	AA	AA	AA	AA	AA	AA	AA	AA	AA	AA	AA	AA	AA	AA	AA	AA
80115-2_C4	AA	AA	AA	BB	AA	AA	AA	AA	BB	BB	BB	AA	AA	AA	BB	BB	AA	AA	AB	BB	BB	AA	BB	AA	AA	NA	BB	AA	AA	AA	AA	BB	AA	BB	BB	BB	BB	AA	AA	AA	AA	BB	AA	AA	AA	AA	BB	AA	AA
80185-2_C4	BB	AB	AA	AA	AA	BB	NA	AA	NA	AA	NA	AA	AA	AA	AA	AA	AA	AA	AA	AA	AA	AA	AA	AA	AA	AA	AA	AA	AA	AA	AB	AA	AB	AB	AA	AB	AB	AB	AB	AB	AB	AA	AB	AB	NA	AB	AA	AB	AB
80188-2_C4	BB	AA	AB	AA	AB	AB	NA	AB	AA	AA	AA	AB	AA	AB	AA	AB	AB	AB	AA	AB	AB	AA	AB	AA	AA	AB	AA	AA	AB	AA	AB	AA	AB	AB	AA	AB	AB	AB	AB	AB	AB	AA	AB	AA	AA	AA	AA	AA	AA
80011-2_C4	AB	AA	AA	AA	AA	BB	NA	AA	AA	AA	AA	AA	AB	AA	AA	AA	AA	AA	AA	AA	AA	AA	AA	AA	AA	AA	AA	AA	AA	AA	NA	AA	NA	NA	AA	NA	NA	NA	NA	NA	NA	AA	NA	NA	BB	NA	AA	NA	NA
80189-1_C4	AA	AA	BB	AA	BB	AA	NA	BB	AA	AA	AA	BB	AA	AA	AA	AA	AA	AA	AA	AA	AA	AA	AA	AA	AA	AA	AA	AA	AA	AA	AA	AA	AA	AA	AA	AA	AA	AA	AA	AA	AA	AA	AA	AA	AA	AA	AA	AA	AA
80025-2_C4	AA	AA	AA	NA	AA	AB	NA	AA	AB	AB	NA	AA	AA	AB	AA	AB	AB	AB	AA	AB	AB	AA	AB	AA	AA	AB	AA	AA	AB	AA	AB	AA	AB	AB	AA	AB	AB	AB	AB	AB	AB	AA	AB	AA	AA	AA	AA	AA	AA
80189-2_C4	AA	AA	BB	AA	BB	AA	NA	BB	AA	AA	AA	BB	AB	AA	AA	AA	AA	AA	AA	AA	AA	AA	AA	AA	AA	AA	AA	AA	AA	AA	AA	AA	AA	AA	AA	AA	AA	AA	AA	AA	AA	AA	AA	AA	AA	AA	AA	AA	AA
80046-2_C4	AA	AA	BB	AA	BB	AA	NA	BB	AA	AA	AA	BB	AA	BB	NA	BB	BB	BB	AA	BB	BB	AA	AA	AA	AA	AA	AA	AA	AA	AA	BB	AA	BB	BB	AA	BB	BB	BB	BB	BB	BB	AA	BB	BB	BB	BB	AA	BB	BB
80191-1_C4	AA	AA	AA	AA	AA	BB	NA	AA	AA	AA	AA	AA	BB	AA	AA	AA	AA	AA	AA	AA	AA	AA	AA	AA	AA	AA	AA	AA	AA	AA	AA	AA	AA	AA	AA	AA	AA	AA	AA	AA	AA	AA	AA	AA	AA	AA	AA	AA	AA
80063-1_C4	AA	AA	AA	BB	AA	AA	NA	AA	BB	BB	BB	AA	AB	AA	BB	BB	AA	AA	AB	BB	BB	AA	BB	AA	AA	NA	BB	AA	AA	AA	AA	BB	AA	BB	BB	BB	BB	AA	AA	AA	AA	BB	AA	AA	AA	AA	BB	AA	BB
80191-2_C4	AA	AA	AA	AA	AA	BB	NA	AA	AA	AA	AA	AA	BB	AA	AA	AA	AA	AA	AA	AA	AA	AA	AA	AA	AA	AA	AA	AA	AA	AA	AA	AA	AA	AA	AA	AA	AA	AA	AA	AA	AA	AA	AA	AA	AA	AA	AA	AA	AA
80074-3_C4	AA	AA	AA	AA	AA	BB	NA	AA	AA	AA	AA	AA	AA	AA	BB	BB	AA	AA	AB	BB	BB	AA	BB	AA	AA	NA	BB	AA	AA	AA	AA	BB	AA	BB	BB	BB	BB	AA	AA	AA	AA	BB	AA	AA	AA	AA	BB	AA	AA
80196-1_C4	AA	AA	AA	AA	AA	BB	NA	AA	AA	AA	AA	AA	BB	AA	AA	AA	AA	AA	AA	AA	AA	AA	AA	AA	AA	AA	AA	AA	AA	AA	AA	AA	AA	AA	AA	AA	AA	AA	AA	AA	AA	AA	AA	AA	AA	AA	AA	AA	AA
80087-2_C4	AB	AA	AA	BB	AA	AA	NA	AA	BB	BB	BB	AA	AA	BB	NA	BB	BB	BB	AA	BB	BB	AA	BB	AA	AA	BB	AA	AA	BB	AA	BB	AA	BB	BB	AA	BB	BB	BB	BB	BB	BB	AA	BB	AA	AA	AA	AA	AA	AA
80196-2_C4	AA	AA	AA	AA	AA	BB	NA	AA	AA	AA	AA	AA	BB	AA	AA	AA	AA	AA	AA	AA	AA	AA	AA	AA	AA	AA	AA	AA	AA	AA	AA	AA	AA	AA	AA	AA	AA	AA	AA	AA	AA	AA	AA	AA	AA	AA	AA	AA	AA
80116-1_C4	AA	AB	AA	AB	AB	AA	NA	AB	AB	AB	AB	AA	AA	AB	AA	AB	AB	AB	AA	AB	AB	AA	AB	AA	AA	AB	AA	AA	AB	AA	AB	AA	AB	AB	AA	AB	AB	AB	AB	AB	AB	AA	AB	AA	AA	AA	AA	AA	AA
80032-1_C4	AA	AA	AA	BB	AA	AA	NA	AA	BB	BB	BB	AA	BB	AA	AA	AA	AA	AA	AA	AA	AA	AA	AA	AA	AA	AA	AA	AA	AA	AA	AA	AA	AA	AA	AA	AA	AA	AA	AA	AA	AA	AA	AA	AA	AA	BB	AA	AA	BB
80032-2_C4	AA	AA	AA	BB	AA	AA	NA	AA	BB	BB	BB	AA	BB	AA	AA	AA	AA	AA	AA	AA	AA	AA	AA	AA	AA	AA	AA	AA	AA	AA	AA	AA	AA	AA	AA	AA	AA	AA	AA	AA	AA	AA	AA	AA	AA	AB	AA	AA	AB
80047-2_C4	BB	AA	AA	BB	AA	AA	NA	AA	BB	BB	BB	AA	AB	AA	AA	AA	AA	AA	AA	AA	AA	AA	AA	AA	AA	AA	AA	AA	AA	AA	AA	AA	AA	AA	AA	AA	AA	AA	AA	AA	AA	AA	AA	AA	AA	AA	AB	AA	AB
80049-1_C4	AA	AA	AA	NA	AA	AA	NA	AA	NA	BB	BB	AA	AA	AA	AA	AA	AA	AA	NA	NA	AA	AA	NA	AA	AA	NA	AA	AA	AA	AA	AA	AA	AA	AA	AA	AA	AA	AA	AA	AA	NA	AA	AA	AA	NA	AA	NA	AA	BB
80063-2_C4	AA	AA	AA	BB	AA	AA	NA	AA	BB	BB	BB	AA	AB	AA	AB	NA	AA	AA	AB	AB	AB	AA	AB	AA	AA	AA	AB	AA	AA	AA	NA	AB	AB	BB	AB	BB	BB	AB	AB	NA	NA	AB	AB	AB	BB	AB	NA	AB	BB
80066-1_C4	AB	BB	AA	AA	BB	AA	NA	BB	AA	AA	AA	AA	AA	AA	AB	NA	AA	AA	AB	AB	AB	AA	AB	AA	AA	AA	AB	AA	AA	AA	AA	AB	AA	AB	AB	NA	AB	AA	AA	AA	AA	AB	AA	AA	AA	AA	NA	AA	NA
80076-2_C4	AA	AA	AA	AA	AA	BB	NA	AA	AA	AA	AA	AA	AA	AB	BB	BB	AB	AB	AB	BB	BB	AA	BB	AA	AA	BB	AB	AA	AB	AA	AB	AB	AB	BB	AB	BB	BB	AB	AB	AB	AB	AB	AB	AA	AA	AA	AB	AA	AB
80076-3_C4	AA	AA	AA	AA	AA	BB	NA	AA	AA	AA	AA	AA	AA	BB	NA	BB	BB	BB	AA	BB	BB	AA	BB	AA	AA	BB	AA	AA	BB	AA	BB	AA	BB	BB	AA	BB	BB	BB	BB	BB	BB	AA	BB	AA	AA	AA	AA	AA	AA
80088-1_C4	AA	AB	AA	AB	AB	AA	NA	AB	AB	AB	AB	AA	AA	AA	AA	AA	AA	AA	AA	AA	AA	AA	AA	AA	AA	AA	AA	AA	AA	AA	AA	AA	AA	AA	AA	AA	AA	AA	AA	AA	AA	AA	AA	AA	AA	AA	AA	AA	AA
80106-1_C4	AA	AA	AA	BB	AA	AA	NA	AA	BB	BB	BB	AA	AB	AA	BB	BB	AA	AA	NA	BB	AA	BB	BB	BB	AB	BB	AA	BB	NA	BB	AA	AA	BB	BB	AA	BB	BB	AA	AA	AA	AA	AA	AA	AA	AA	AA	BB	AA	BB
80116-2_C4	AB	NA	AA	AB	NA	AA	NA	NA	NA	AB	NA	AA	AA	AB	AA	AB	AB	AB	AA	AB	AB	AA	AB	AA	AA	AB	AA	AA	AB	AA	AB	AA	AB	AB	AA	AB	AB	AB	AB	AB	AB	AA	AB	AA	AA	AA	AA	AA	AA
80117-1_C4	NA	AA	BB	AA	BB	AA	NA	BB	AA	AA	AA	BB	AA	AA	AA	AA	AA	AA	AA	AA	AA	AA	AA	AA	AA	AA	AA	AA	AA	AA	AA	AA	AA	AA	AA	AA	AA	AA	AA	AA	AA	AA	AA	AA	AA	AA	AA	AA	AA
80117-2_C4	BB	AB	NA	AA	BB	AA	AB	BB	AA	AA	AA	AB	AA	AB	AA	AB	AB	AB	AA	AB	AB	AA	AB	NA	AA	AB	AA	NA	AB	AA	AB	AA	AB	AB	AA	AB	AB	AB	AB	AB	AB	AA	AB	AA	AA	AA	AA	NA	AA
80123-5_C4	BB	BB	NA	AA	BB	AA	AA	BB	AA	AA	AA	AA	AB	AA	AA	AA	AA	AA	AA	AA	AA	AA	AA	NA	AA	AA	AA	NA	AA	AA	AA	AA	AA	AA	AA	AA	AA	AA	AA	AA	AA	AA	AA	AA	AA	AA	AA	NA	AA
80118-1_C4	AA	AA	NA	NA	NA	AB	NA	NA	NA	AB	AB	AA	AA	AB	AA	AB	AB	AB	AA	AB	AB	AA	AB	NA	AA	AB	AA	NA	AB	AA	AB	AA	AB	AB	AA	AB	AB	AB	AB	AB	AB	AA	AB	AA	AA	AA	AA	NA	AA
80124-2_C4	AA	AA	NA	AA	BB	AA	NA	BB	AA	NA	NA	NA	AA	AA	AA	AA	AA	AA	AA	AA	AA	AA	AA	NA	AA	AA	AA	NA	AA	AA	AA	AA	NA	AA	AA	AA	AA	AA	AA	AA	AA	AA	AA	AA	AA	AA	AA	NA	AA
80118-2_C4	AA	AA	NA	AB	NA	AB	NA	NA	AB	AB	AB	NA	AA	AB	AA	AB	NA	AB	AA	AB	AB	AA	AB	NA	AA	AB	AA	NA	AB	AA	AB	AA	AB	AB	AA	AB	AB	AB	AB	AB	AB	AA	AB	AA	AA	AA	AA	NA	AA
80124-3_C4	AA	AA	NA	AA	BB	AA	BB	BB	AA	AA	NA	NA	AA	AA	AA	AA	AA	AA	AA	AA	AA	AA	AA	NA	AA	AA	AA	NA	AA	AA	AA	AA	AA	AA	AA	AA	AA	AA	AA	AA	AA	AA	AA	AA	AA	AA	AA	NA	AA
80119-1_C4	BB	AA	NA	BB	AA	AA	AA	AA	BB	BB	BB	AA	AA	AA	BB	BB	AA	AA	AB	BB	BB	AA	BB	NA	AA	NA	BB	NA	AA	AA	AA	BB	AA	BB	BB	BB	BB	AA	AA	AA	AA	BB	AA	AA	AA	AA	BB	NA	AA
80128-1_C4	AA	AA	NA	BB	AA	AA	AA	AA	BB	BB	BB	AA	AA	AA	AA	AA	AA	AA	AA	AA	AA	AA	AA	NA	AA	AA	AA	NA	AA	AA	AA	AA	AA	AA	AA	AA	AA	AA	AA	AA	AA	AA	AA	AA	AA	AA	AA	NA	AA
80120-1_C4	BB	AB	NA	AA	BB	AA	AB	BB	AA	AA	AA	AB	AA	BB	NA	BB	BB	BB	AA	BB	BB	AA	BB	NA	AA	BB	AA	NA	BB	AA	BB	AA	BB	BB	AA	BB	BB	BB	BB	BB	BB	AA	BB	AA	AA	AA	AA	NA	AA
80128-2_C4	AA	AA	NA	BB	AA	AA	AA	AA	BB	BB	BB	AA	AA	AA	AA	AA	AA	AA	AA	AA	AA	AA	AA	NA	AA	AA	AA	NA	AA	AA	AA	AA	AA	AA	AA	AA	AA	AA	AA	AA	AA	AA	AA	AA	AA	AA	AA	NA	AA
80120-2_C4	NA	NA	NA	NA	NA	AA	NA	NA	NA	NA	NA	NA	AA	AA	AA	AA	AA	AA	AA	AA	AA	AA	AA	NA	AA	AA	AA	NA	AA	AA	AA	AA	AA	AA	AA	AA	AA	AA	AA	AA	AA	AA	AA	AA	AA	AA	AA	NA	AA
80132-1_C4	AA	AB	NA	AA	BB	AA	AB	BB	AA	NA	NA	NA	AA	AA	AA	AA	AA	AA	AA	AA	AA	AA	AA	NA	AA	AA	AA	NA	AA	AA	AA	AA	AA	AA	AA	AA	AA	AA	AA	AA	AA	AA	AA	AA	AA	AA	AA	NA	AA
80123-1_C4	AB	NA	NA	AA	BB	AA	NA	BB	AA	AA	NA	NA	AB	AA	AA	AA	AA	AA	AA	AA	AA	AA	AA	NA	AA	AA	AA	NA	AA	AA	AA	AA	AA	AA	AA	AA	AA	AA	AA	AA	AA	AA	AA	AA	AA	AA	AA	NA	AA
80132-2_C4	AA	AB	NA	AA	NA	AA	NA	BB	AA	AA	NA	NA	AA	AA	AA	AA	AA	AA	AA	AA	AA	AA	AA	NA	AA	AA	AA	NA	AA	AA	AA	AA	AA	AA	AA	AA	AA	AA	AA	AA	AA	AA	AA	AA	AA	AA	AA	NA	AA
80123-4_C4	NA	BB	NA	AA	BB	AA	AA	BB	AA	AA	AA	AA	BB	AA	AA	AA	AA	AA	AA	AA	AA	AA	AA	NA	AA	AA	AA	NA	AA	AA	AA	AA	AA	AA	AA	AA	AA	AA	AA	AA	AA	AA	AA	AA	AA	AA	AA	NA	AA
80133-1_C4	BB	AB	NA	AB	AB	AA	AA	AB	NA	AB	AB	AA	BB	AA	AA	AA	AA	AA	AA	AA	AA	AA	AA	NA	AA	AA	AA	NA	AA	AA	AA	AA	AA	AA	AA	AA	AA	AA	AA	AA	AA	AA	AA	AA	AA	AA	AA	NA	AA
80133-2_C4	BB	BB	NA	AA	BB	AA	AA	BB	AA	AA	AA	AA	BB	AA	AA	AA	AA	AA	AA	AA	AA	AA	AA	NA	AA	AA	AA	NA	AA	AA	AA	AA	AA	AA	AA	AA	AA	AA	AA	AA	AA	AA	AA	AA	AA	AA	AA	NA	AA
80138-3_C4	AA	AA	NA	AA	AA	BB	AA	AA	AA	AA	AA	AA	NA	AA	AA	AA	AA	AA	AA	AA	AA	AA	AA	NA	AA	AA	AA	NA	AA	AA	AA	AA	AA	AA	AA	AA	AA	AA	AA	AA	AA	AA	AA	AA	AA	AA	AA	NA	AA
80150-1_C4	AB	AB	NA	AA	NA	AB	AA	NA	AA	AA	AA	AA	BB	AA	AA	AA	AA	AA	AA	AA	AA	AA	AA	NA	AA	AA	AA	NA	AA	AA	AA	AA	AA	AA	AA	AA	AA	AA	AA	AA	AA	AA	AA	AA	AA	AA	BB	NA	BB
80134-1_C4	AA	AA	NA	NA	AA	AA	AA	AA	NA	NA	BB	AA	NA	AB	AA	AB	AB	AB	AA	AB	AB	AA	AB	NA	AA	AB	AA	NA	AB	AA	AB	AA	AB	AB	AA	AB	AB	AB	AB	AB	AB	AA	AB	AA	AA	AA	AA	NA	AA
80139-1_C4	AA	AA	NA	AA	AA	BB	AA	AA	AA	AA	AA	AA	BB	AA	AA	AA	AA	AA	AA	AA	AA	AA	AA	NA	AA	AA	AA	NA	AA	AA	AA	AB	AA	AB	AB	AB	AB	AA	AA	AA	AA	AB	AA	AA	AA	AA	AB	NA	AB
80150-2_C4	AA	NA	NA	AA	NA	NA	AA	AB	AA	AA	AA	AA	AB	AA	AA	AA	AA	AA	AA	AA	AA	AA	AA	NA	AA	AA	AA	NA	AA	AA	AA	AA	AA	AA	AA	AA	AA	AA	AA	AA	AA	AA	AA	NA	AB	NA	AB	NA	BB
80134-2_C4	AA	AA	NA	AA	BB	AA	NA	NA	NA	NA	NA	NA	NA	AA	AA	AA	AA	AA	AA	AA	AA	AA	AA	NA	AA	AA	AA	NA	AA	AA	AA	AA	AA	NA	AA	AA	AA	AA	AA	AA	AA	AA	AA	AA	AA	AA	AA	NA	AA
80139-2_C4	AA	AA	NA	NA	AA	AA	AA	AA	NA	NA	BB	AA	BB	AA	AA	AA	AA	AA	AA	AA	AA	AA	AA	NA	AA	AA	AA	NA	AA	AA	AA	AB	AA	AB	AB	NA	AB	AA	AA	AA	AA	AB	AA	AA	AA	AA	AB	NA	AB
80152-1_C4	NA	AB	NA	AA	AB	AB	AA	AB	AA	AA	AA	AA	BB	AA	AA	AA	AA	AA	AA	AA	AA	AA	AA	NA	AA	AA	AA	NA	AA	AA	AA	AA	AA	AA	AA	AA	AA	AA	AA	AA	AA	AA	AA	AA	AA	AA	AA	NA	AA
80135-1_C4	AA	AA	NA	BB	AA	AA	AA	AA	BB	BB	BB	AA	AA	AA	AA	AA	AA	AA	AA	AA	AA	AA	AA	NA	AA	AA	AA	NA	AA	AA	AA	BB	AA	BB	BB	BB	BB	AA	AA	AA	AA	BB	AA	AA	AA	AA	BB	NA	BB
80139-3_C4	AB	AA	NA	AB	AA	AB	AA	AA	NA	NA	NA	AA	BB	AA	AA	AA	AA	AA	AA	AA	AA	AA	AA	NA	AA	AA	AA	NA	AA	AA	AA	AB	AA	AB	NA	AB	AB	AA	AA	AA	AA	AB	AA	AA	AA	AA	AB	NA	NA
80152-2_C4	NA	AB	NA	AA	AB	AB	AA	NA	AA	AA	AA	AA	AB	AA	AA	AA	AA	AA	AA	AA	AA	AA	AA	NA	AA	AA	AA	NA	AA	AA	AA	AA	AA	AA	AA	AA	AA	AA	AA	AA	AA	AA	AA	AA	AA	AA	AA	NA	AA
80137-1_C4	AA	AA	NA	BB	AA	AA	AA	AA	BB	BB	BB	AA	AA	AA	AA	AA	AA	AA	AA	AA	AA	AA	AA	NA	AA	AA	AA	NA	AA	AA	AA	AA	AA	AA	AA	AA	AA	AA	AA	AA	AA	AA	AA	AA	AA	AA	AA	NA	AA
80141-3_C4	AA	AA	NA	BB	AA	AA	AA	AA	BB	BB	BB	AA	AA	AA	AA	AA	AA	AA	AA	AA	AA	AA	AA	NA	AA	AA	AA	NA	AA	AA	AA	AA	AA	AA	AA	AA	AA	AA	AA	AA	AA	AA	AA	AA	AA	AA	AA	NA	AA
80155-1_C4	AB	AA	NA	NA	AA	AA	AA	AA	NA	BB	BB	AA	BB	AA	AA	AA	AA	AA	AA	AA	AA	AA	AA	NA	AA	AA	AA	NA	AA	AA	AA	AA	AA	AA	AA	AA	AA	AA	AA	AA	AA	AA	AA	AA	AA	NA	AA	NA	AB
80137-2_C4	AA	AB	NA	AB	AB	AA	AA	AB	AB	AB	NA	AA	AB	AA	AA	AA	AA	AA	AA	AA	AA	AA	AA	NA	AA	AA	AA	NA	AA	AA	AA	AA	AA	AA	AA	AA	AA	AA	AA	AA	AA	AA	AA	AA	AA	AA	AA	NA	AA
80148-1_C4	AA	BB	NA	AA	BB	AA	AA	BB	AA	AA	AA	AA	AB	AA	AA	AA	AA	AA	AA	AA	AA	AA	AA	NA	AA	AA	AA	NA	AA	AA	AA	AA	AA	AA	AA	AA	AA	AA	AA	AA	AA	AA	AA	AA	AA	AA	AA	NA	AA
80155-2_C4	AA	AA	NA	AA	AA	BB	AA	AA	AA	AA	AA	AA	BB	AA	AA	AA	AA	AA	AA	AA	AA	AA	AA	NA	AA	AA	AA	NA	AA	AA	AA	AA	AA	AA	AA	AA	AA	AA	AA	AA	AA	AA	AA	AA	AA	AA	AA	NA	AA
80138-1_C4	AB	AA	NA	NA	AA	AB	AA	AA	AB	AB	AB	AA	AA	AA	AA	AA	AA	AA	AA	AA	AA	AA	AA	NA	AA	AA	AA	NA	AA	AA	AA	AA	AA	AA	AA	AA	AA	AA	AA	AA	AA	AA	AA	AA	AA	AA	AA	NA	AA
80148-2_C4	AB	BB	NA	AA	BB	AA	AA	BB	AA	AA	AA	AA	AA	AA	AA	AA	AA	AA	AA	AA	AA	AA	AA	NA	AA	AA	AA	NA	AA	AA	AA	AA	AA	AA	AA	AA	AA	AA	AA	AA	AA	AA	AA	AA	AA	AA	AA	NA	AA
80156-1_C4	BB	AB	NA	AB	AB	AA	AA	AB	AB	AB	NA	AA	AB	AA	AA	AA	AA	AA	AA	AA	AA	AA	AA	NA	AA	AA	AA	NA	AA	AA	AA	AA	AA	AA	AA	AA	AA	AA	AA	AA	AA	AA	AA	AA	AA	AA	AA	NA	AA
80138-2_C4	AA	AA	NA	AA	AA	BB	AA	AA	AA	AA	AA	AA	AB	AA	AA	AA	AA	AA	AA	AA	AA	AA	AA	NA	AA	AA	AA	NA	AA	AA	AA	AA	AA	AA	AA	AA	AA	AA	AA	AA	AA	AA	AA	AA	AA	AA	AA	NA	AA
80148-3_C4	AB	AB	NA	AA	BB	AA	AB	BB	AA	AA	AA	NA	NA	AA	AA	AA	AA	AA	AA	AA	AA	AA	AA	NA	AA	AA	AA	NA	AA	AA	AA	AA	AA	AA	AA	AA	AA	AA	AA	AA	AA	AA	AA	AA	AA	AA	AA	NA	AA
80156-2_C4	AB	AA	NA	BB	AA	AA	AA	AA	BB	BB	BB	AA	AB	AA	AA	AA	AA	AA	AA	AA	AA	AA	AA	NA	AA	AA	AA	NA	AA	AA	AA	AA	AA	AA	AA	AA	AA	AA	AA	AA	AA	AA	AA	AA	AA	AA	AA	NA	AA
80159-1_C4	AA	AA	NA	AB	AA	AB	AA	AA	AB	AB	AB	AA	AB	AA	NA	AB	AA	AA	AB	AB	AB	AA	AB	NA	AA	AA	AB	NA	AA	AA	AA	AB	AA	AB	NA	AB	AB	AA	AA	AA	AA	AB	AA	AA	AA	AA	AB	NA	NA
80172-2_C4	NA	BB	NA	AA	BB	AA	AA	BB	AA	AA	AA	AA	AB	AA	AA	AA	AA	AA	AA	AA	AA	AA	AA	NA	AA	AA	AA	NA	AA	AA	AA	AA	AA	AA	AA	AA	AA	AA	AA	AA	AA	AA	AA	AA	AA	AA	AA	NA	AA
80177-5_C4	AA	AA	NA	NA	AA	AA	NA	AA	BB	BB	BB	AA	AA	AB	AA	AB	AB	AB	AA	AB	AB	AA	AB	NA	AA	AB	AA	NA	AB	AA	AB	AA	NA	AB	AA	AB	AB	AB	AB	NA	AB	AA	AB	AA	AA	AA	AA	NA	AA
80159-2_C4	AA	AA	NA	AA	AA	BB	AA	AA	AA	AA	AA	AA	AB	AA	AB	AB	AA	AA	AB	AB	AB	AA	AB	NA	AA	AA	AB	NA	AA	AA	AA	AB	AA	AB	AB	NA	AB	AA	AA	AA	AA	NA	AA	AA	AA	AA	NA	NA	AB
80173-2_C4	AA	AB	NA	AA	AB	AB	AA	AB	AA	AA	AA	AA	BB	AA	AA	AA	AA	AA	AA	AA	AA	AA	AA	NA	AA	AA	AA	NA	AA	AA	AA	AA	AA	AA	AA	AA	AA	AA	AA	AA	AA	AA	AA	AA	AA	AA	AA	NA	AA
80178-2_C4	AA	AB	NA	AB	NA	AA	AA	AB	AB	AB	AB	AA	AA	BB	NA	BB	BB	BB	AA	BB	BB	AA	BB	NA	AA	BB	AA	NA	BB	AA	BB	AA	BB	BB	AA	BB	BB	BB	BB	BB	BB	AA	BB	AA	AA	AA	AA	NA	AA
80166-2_C4	AA	AA	NA	AA	AA	BB	NA	AA	AA	AA	AA	AA	BB	AA	AA	AA	AA	AA	AA	AA	AA	AA	AA	NA	AA	AA	AA	NA	AA	AA	AA	AA	AA	AA	AA	AA	AA	AA	AA	AA	AA	AA	AA	AA	AA	AA	AA	NA	AA
80175-1_C4	BB	AB	NA	AA	NA	AB	AA	NA	AA	AA	AA	AA	AA	AA	AA	AA	AA	AA	AA	AA	AA	AA	AA	NA	AA	AA	AA	NA	AA	AA	AA	AA	AA	AA	AA	AA	AA	AA	AA	AA	AA	AA	AA	AA	AA	AA	AA	NA	AA
80178-3_C4	AA	AB	NA	AB	AB	AA	NA	AB	AB	AB	AB	AA	AA	AA	AA	AA	AA	AA	AA	AA	AA	AA	AA	NA	AA	AA	AA	NA	AA	AA	AA	AA	AA	AA	AA	AA	AA	AA	AA	AA	AA	AA	AA	AA	AA	AA	AA	NA	AA
80170-1_C4	AB	AA	NA	AA	AA	BB	NA	AA	AA	AA	AA	AA	BB	AA	AA	AA	AA	AA	AA	AA	AA	AA	AA	NA	AA	AA	AA	NA	AA	AA	AA	AA	AA	AA	AA	AA	AA	AA	AA	AA	AA	AA	AA	AA	AA	AA	AA	NA	AA
80175-2_C4	BB	NA	NA	AA	NA	AB	AA	AB	AA	AA	AA	AA	AB	AA	AA	AA	AA	AA	AA	AA	AA	AA	AA	NA	AA	AA	AA	NA	AA	AA	AA	AA	AA	AA	AA	AA	AA	AA	AA	AA	AA	AA	AA	AA	AA	AA	AA	NA	AA
80178-4_C4	AA	BB	NA	AA	BB	AA	AA	BB	AA	AA	AA	AA	AA	AA	AA	AA	AA	AA	AA	AA	AA	AA	AA	NA	AA	AA	AA	NA	AA	AA	AA	AA	AA	AA	AA	AA	AA	AA	AA	AA	AA	AA	AA	AA	AA	AA	AA	NA	AA
80170-2_C4	AA	AA	NA	AA	AA	BB	AA	AA	AA	AA	AA	AA	BB	AA	AA	AA	AA	AA	AA	AA	AA	AA	AA	NA	AA	AA	AA	NA	AA	AA	AA	AA	AA	AA	AA	AA	AA	AA	AA	AA	AA	AA	AA	AA	AA	NA	AA	NA	BB
80177-1_C4	AA	AA	NA	BB	AA	AA	NA	AA	BB	BB	BB	AA	AA	AB	AA	AB	AB	AB	AA	AB	AB	AA	AB	NA	AA	AB	AA	NA	AB	AA	AB	AA	AB	AB	AA	AB	AB	AB	AB	AB	AB	AA	AB	AA	AA	AA	AA	NA	AA
80178-5_C4	AA	AB	NA	AB	AB	AA	NA	AB	NA	AB	AB	AA	AA	AB	AA	AB	AB	AB	AA	AB	AB	AA	AB	NA	AA	AB	AA	NA	AB	AA	AB	AA	AB	AB	AA	AB	AB	AB	AB	AB	AB	AA	AB	AA	AA	AA	AA	NA	AA
80171-1_C4	AB	AA	NA	AB	AA	AB	AA	AA	AB	AB	NA	AA	BB	AA	AA	AA	AA	AA	AA	AA	AA	AA	AA	NA	AA	AA	AA	NA	AA	AA	AA	AA	AA	AA	AA	AA	AA	AA	AA	AA	AA	AA	AA	AA	AA	AA	AA	NA	AA
80177-2_C4	AA	AA	NA	BB	AA	AA	NA	AA	BB	BB	BB	AA	AA	AB	AA	AB	AB	AB	AA	AB	AB	AA	AB	NA	AA	AB	AA	NA	AB	AA	AB	AA	AB	AB	AA	AB	AB	AB	AB	AB	AB	AA	AB	AA	AA	AA	AA	NA	AA
80182-1_C4	BB	AA	NA	NA	AA	AB	AA	AA	AB	AB	AB	AA	BB	AA	AA	AA	AA	AA	AA	AA	AA	AA	AA	NA	AA	AA	AA	NA	AA	AA	AA	AA	AA	AA	AA	AA	AA	AA	AA	AA	AA	AA	AA	AA	AA	AA	AA	NA	AA
80171-2_C4	BB	AA	NA	NA	AA	AB	AA	AA	AB	AB	AB	AA	AB	AA	AA	AA	AA	AA	AA	AA	AA	AA	AA	NA	AA	AA	AA	NA	AA	AA	AA	AA	AA	AA	AA	AA	AA	AA	AA	AA	AA	AA	AA	AA	AA	AA	AA	NA	AA
80177-3_C4	AA	AB	NA	AB	AB	AA	AA	AB	AB	AB	AB	AA	AA	BB	NA	BB	BB	BB	AA	BB	BB	AA	BB	NA	AA	BB	AA	NA	BB	AA	BB	AA	BB	BB	AA	BB	BB	BB	BB	BB	BB	AA	BB	AA	AA	AA	AA	NA	AA
80184-1_C4	BB	AA	NA	AA	AA	BB	AA	AA	AA	AA	AA	AA	AB	AA	AB	AB	AA	AA	AB	AB	AB	AA	AB	NA	AA	AA	AB	NA	AA	AA	AA	AA	AA	AA	AA	AA	AA	AA	AA	AA	AA	AA	AA	AA	AA	AA	AA	NA	AA
80172-1_C4	AA	BB	NA	AA	BB	AA	AA	BB	AA	AA	AA	AA	AA	AA	AA	AA	AA	AA	AA	AA	AA	AA	AA	NA	AA	AA	AA	NA	AA	AA	AA	AA	AA	AA	AA	AA	AA	AA	AA	AA	AA	AA	AA	AA	AA	AA	AA	NA	AA
80177-4_C4	AA	AB	NA	AB	AB	AA	NA	AB	NA	AB	AB	AA	AA	AA	AA	AA	AA	AA	AA	AA	AA	AA	AA	NA	AA	AA	AA	NA	AA	AA	AA	AA	AA	AA	AA	AA	AA	AA	AA	AA	AA	AA	AA	AA	AA	AA	AA	NA	AA
80184-2_C4	AA	AA	NA	NA	AA	AB	AA	AA	AB	AB	AB	AA	BB	AA	AB	AB	AA	AA	AB	AB	AB	AA	AB	NA	AA	AA	AB	NA	AA	AA	AA	AB	AA	AB	AB	NA	AB	AA	AA	AA	AA	AB	AA	AA	AA	AA	AB	NA	AB
WQS.1_C5	AB	AA	AA	BB	AA	AA	AA	AA	BB	BB	BB	AA	AB	AA	AA	AA	AA	AA	AA	AA	AA	AA	AA	AA	AA	AA	AA	AA	AA	AA	AA	AA	AA	AA	AA	AA	AA	AA	AA	AA	AA	AA	AA	AA	AA	AA	AA	AA	AA
WQS.9_C5	AB	AA	AB	AB	AB	AA	AB	AB	AB	AB	AB	AB	AA	AA	AA	AA	AA	AA	AA	AA	AA	AA	AA	AA	AA	AA	AA	AA	AA	AA	AA	AA	AA	AA	AA	AA	AA	AA	AA	AA	AA	AA	AA	AA	AA	AA	AA	AA	AA
WQS.17_C5	AA	AB	AB	AA	BB	AA	AB	BB	AA	AA	AA	AB	AA	AB	AA	AB	AB	AB	AA	AB	AB	AA	AB	AA	AA	AB	AA	AA	AB	AA	AB	AA	AB	AB	AA	AB	AB	AB	AB	AB	AB	AA	AB	AA	AA	AA	AA	AA	AA
WQS.2_C5	AA	AA	AB	AA	AB	AB	AB	AB	AA	AA	AB	AB	AB	AA	AA	AA	AA	AA	AA	AA	AA	AA	AA	AA	AA	AA	AA	AA	AA	AA	AA	AA	AA	AA	AA	AA	AA	AA	AA	AA	AA	AA	AA	AA	AA	AA	AA	AA	AA
WQS.10_C5	AA	AB	AA	AB	AB	AA	AA	AB	AB	AB	AB	AA	AB	AA	AA	AA	AA	AA	AA	AA	AA	AA	AA	AA	AA	AA	AA	AA	AA	AA	AA	AA	AA	AA	AA	AA	AA	AA	AA	AA	AA	AA	AA	AA	AA	AA	AA	AA	AA
WQS.18_C5	AA	AA	AB	AA	AB	AB	AB	AB	AA	AA	AA	AB	AB	AA	AA	AA	AA	AA	AA	AA	AA	AA	AA	AA	AA	AA	AA	AA	AA	AA	AA	AA	AA	AA	AA	AA	AA	AA	AA	AA	AA	AA	AA	AA	AA	AA	NA	AA	NA
WQS.3_C5	AB	AA	AA	BB	AA	AA	AA	AA	BB	BB	BB	AA	AB	AA	AA	AA	AA	AA	AA	AA	AA	AA	AA	AA	AA	AA	AA	AA	AA	AA	AA	AA	AA	AA	AA	AA	AA	AA	AA	AA	AA	AA	AA	AA	AA	AA	AA	AA	AA
WQS.11_C5	AB	NA	AA	NA	NA	AA	AA	NA	NA	NA	NA	AA	AB	AA	AA	AA	AA	AA	AA	AA	AA	AA	AA	AA	AA	AA	AA	AA	AA	AA	AA	AA	AA	AA	AA	AA	AA	AA	AA	AA	AA	AA	AA	AA	AA	AA	AA	AA	AA
WQS.19_C5	AA	AA	AB	AB	AB	AA	AB	AB	AB	AB	AB	AB	AA	AA	AA	AA	AA	AA	AA	AA	AA	AA	AA	AA	AA	AA	AA	AA	AA	AA	AA	AA	AA	AA	AA	AA	AA	AA	AA	AA	AA	AA	AA	AA	AA	AA	AA	AA	AA
WQS.4_C5	BB	AB	AA	AB	AB	AA	AA	AB	AB	AB	AB	AA	AA	AA	AA	AA	AA	AA	AA	AA	AA	AA	AA	AA	AA	AA	AA	AA	AA	AA	AA	AA	AA	AA	AA	AA	AA	AA	AA	AA	AA	AA	AA	AA	AA	AA	AA	AA	AA
WQS.12_C5	AB	AA	AA	AB	AA	AB	AA	AA	AB	AB	AB	AA	NA	AA	AB	AB	AA	AA	AB	AB	AB	AA	AB	AA	AA	AA	AB	AA	AA	AA	AA	AB	AA	AB	AB	NA	AB	AA	AA	AA	AA	AB	AA	AA	AA	AA	AB	AA	AB
WQS.20_C5	AB	AA	AA	AB	AA	AB	AA	AA	AB	AB	AB	AA	AB	NA	AA	NA	NA	AB	AA	AB	NA	AA	AB	AA	AA	NA	AA	AA	AB	AA	NA	AA	AB	AB	AA	NA	NA	AB	NA	NA	NA	AA	AB	AA	AA	AA	AA	AA	AA
WQS.5_C5	AA	AA	AA	AB	AA	AB	AA	AA	AB	AB	AB	AA	AA	AB	AA	AB	AB	AB	AA	AB	AB	AA	AB	AA	AA	AB	AA	AA	AB	AA	AB	AA	AB	AB	AA	AB	AB	AB	AB	AB	AB	AA	AB	AA	AA	AA	AA	AA	AA
WQS.13_C5	AB	AA	AA	AB	AA	AB	AA	AA	AB	AB	AB	AA	AB	AB	AA	AB	AB	AB	AA	AB	AB	AA	AB	AA	AA	AB	AA	AA	AB	AA	AB	AA	AB	AB	AA	AB	AB	AB	AB	AB	AB	AA	AB	AA	AA	AA	AA	AA	AA
WQS.21_C5	AA	AA	AA	AB	AA	AB	AA	AA	AB	AB	AB	AA	AB	AA	AA	AA	AA	AA	AA	AA	AA	AA	AA	AA	AA	AA	AA	AA	AA	AA	AA	AA	AA	AA	AA	AA	AA	AA	AA	AA	AA	AA	AA	AA	AA	AA	AA	AA	AA
WQS.6_C5	AA	AA	AB	AB	AB	AA	AB	AB	AB	AB	AB	AB	AB	AA	AA	AA	AA	AA	AA	AA	AA	AA	AA	AA	AA	AA	AA	AA	AA	AA	AA	AA	AA	AA	AA	AA	AA	AA	AA	AA	AA	AA	AA	AA	AA	AA	AA	AA	AA
WQS.14_C5	AB	AA	AA	BB	AA	AA	AA	AA	BB	BB	BB	AA	AB	AB	AA	AB	AB	AB	AA	AB	AB	AA	AB	AA	AA	AB	AA	AA	AB	AA	AB	AA	AB	AB	AA	AB	AB	AB	AB	AB	AB	AA	AB	AA	AA	AA	AA	AA	AA
WQS.22_C5	AB	AA	AA	AB	AA	NA	AA	AA	AB	AB	AB	AA	AA	AA	AB	AB	AA	AA	AB	AB	AB	AA	AB	AA	AA	AA	AB	AA	AA	AA	AA	AB	AA	AB	AB	AB	AB	AA	AA	AA	AA	AB	AA	AA	AA	AA	AB	AA	AA
WQS.7_C5	AA	AB	AA	AB	AB	AA	AA	AB	AB	AB	AB	AA	BB	AA	AA	AA	AA	AA	AA	AA	AA	AA	AA	AA	AA	AA	AA	AA	AA	AA	AA	AA	AA	AA	AA	AA	AA	AA	AA	AA	AA	AA	AA	AA	AA	AA	AA	AA	AA
WQS.15_C5	AB	AA	AB	AB	AB	AA	AB	AB	AB	AB	AB	AB	AA	AA	AA	AA	AA	AA	AA	AA	AA	AA	AA	AA	AA	AA	AA	AA	AA	AA	AA	AA	AA	AA	AA	AA	AA	AA	AA	AA	AA	AA	AA	AA	AA	AA	AA	AA	AA
WQS.23_C5	BB	AB	AA	NA	AB	AA	AA	AB	AB	AB	AB	AA	AA	AA	AA	AA	AA	AA	AA	AA	AA	AA	AA	AA	AA	AA	AA	AA	AA	AA	AA	AA	AA	AA	AA	AA	AA	AA	AA	AA	AA	AA	AA	AA	AA	AA	AA	AA	AA
WQS.8_C5	AA	AA	AB	AA	AB	AB	NA	AB	AB	AB	AB	AB	NA	AA	AA	AA	AA	AA	AA	AA	AA	AA	AA	AA	AA	AA	AA	AA	AA	AA	AA	AA	AA	AA	AA	AA	AA	AA	AA	AA	AA	AA	AA	AA	AA	AA	AA	AA	AA
WQS.16_C5	AA	AA	AA	BB	AA	AA	AA	AA	BB	BB	BB	AA	AA	AA	AB	AB	AA	AA	AB	AB	AA	AB	AB	AB	AB	AB	AA	AB	AA	AB	AA	AA	AB	AB	AA	AB	AB	AA	AA	AA	AA	AA	AA	AA	AA	AA	AB	AA	AB
WQS.24_C5	AA	AB	AA	AA	AB	AB	AA	AB	AA	AA	AA	AA	AA	AA	AB	AB	AA	AA	AB	AB	AB	AA	AB	AA	AA	AA	AB	AA	AA	AA	AA	AB	AA	AB	AB	AB	AB	AA	AA	AA	AA	AB	AA	AB	AB	AB	AA	AB	AB
WQS.25_C5	NA	AB	AA	AB	AB	AA	AA	AB	AB	AB	AB	AA	AB	AA	AA	AA	AA	AA	AA	AA	AA	AA	AA	AA	AA	AA	AA	AA	AA	AA	AA	AA	AA	AA	AA	AA	AA	AA	AA	AA	AA	AA	AA	AA	AA	AA	AA	AA	AA
WQS.33_C5	AA	AA	AA	BB	AA	AA	AA	AA	BB	BB	BB	AA	AA	AB	AA	AB	AB	AB	AA	AB	AB	AA	AB	AA	AA	AB	AA	AA	AB	AA	AB	AA	AB	AB	AA	AB	AB	AB	AB	AB	AB	AA	AB	AA	AA	AA	AA	AA	AA
WQS.41_C5	AA	BB	AA	AA	BB	AA	AA	BB	AA	AA	AA	AA	AB	AA	AA	AA	AA	AA	AA	AA	AA	AA	AA	AA	AA	AA	AA	AA	AA	AA	AA	AA	AA	AA	AA	AA	AA	AA	AA	AA	AA	AA	AA	AA	AA	AA	AA	AA	AA
WQS.26_C5	AA	AA	AA	AB	AA	AB	AA	AA	AB	AB	AB	AA	AA	AA	AB	AB	AA	AA	AB	AB	AB	AA	AB	AA	AA	AA	AB	AA	AA	AA	AA	AB	AA	AB	AB	AB	AB	AA	AA	AA	AA	AB	AA	AA	AA	AA	AA	AA	AA
WQS.34_C5	AA	AA	AB	AB	AB	AA	AB	AB	AB	AB	AB	AB	AA	AA	AA	AA	AA	AA	AA	AA	AA	AA	AA	AA	AA	AA	AA	AA	AA	AA	AA	AA	AA	AA	AA	AA	AA	AA	AA	AA	AA	AA	AA	AA	AA	AA	AA	AA	AA
WQS.42_C5	AB	BB	AA	AA	BB	AA	AA	BB	AA	AA	AA	AA	AA	AA	AA	AA	AA	AA	AA	AA	AA	AA	AA	AA	AA	AA	AA	AA	AA	AA	AA	AA	AA	AA	AA	AA	AA	AA	AA	AA	AA	AA	AA	AA	AA	AA	AA	AA	AA
WQS.27_C5	AA	AA	AA	AB	AA	AB	AA	AA	AB	AB	AB	AA	AA	AA	AB	AB	AA	AA	AB	AB	AB	AA	AB	AA	AA	AA	AB	AA	AA	AA	AA	AB	AA	AB	AB	NA	AB	AA	AA	AA	AA	AB	AA	AA	AA	AA	AA	AA	AA
WQS.35_C5	AB	AA	AA	AB	AA	AB	AA	AA	AB	AB	AB	AA	AA	AA	NA	NA	AA	AA	NA	AB	AB	AA	AB	AA	AA	AA	AB	AA	AA	AA	AA	AB	AA	AB	AB	NA	AB	AA	AA	AA	AA	AB	AA	AA	AA	AA	AB	AA	AB
WQS.43_C5	AA	AB	AB	AA	BB	AA	AB	BB	AA	AA	AA	AB	AA	AA	AA	AA	AA	AA	AA	AA	AA	AA	AA	AA	AA	AA	AA	AA	AA	AA	AA	AA	AA	AA	AA	AA	AA	AA	AA	AA	AA	AA	AA	AA	AA	AA	AA	AA	AA
WQS.28_C5	AB	AA	AA	AB	AA	AB	AA	AA	AB	AB	AB	AA	AA	AA	AA	AA	AA	AA	AA	AA	AA	AA	AA	AA	AA	AA	AA	AA	AA	AA	AA	AA	AA	AA	AA	AA	AA	AA	AA	AA	AA	AA	AA	AA	AA	AA	AA	AA	AA
WQS.36_C5	AA	AB	AA	AA	AB	AB	AA	AB	AA	AA	AA	AA	AB	AA	AB	AB	AA	AA	AB	AB	AB	AA	AB	AA	AA	AA	AB	AA	AA	AA	AA	AB	AA	AB	AB	AB	AB	AA	AA	AA	AA	AB	AA	AA	AA	AA	AB	AA	AA
WQS.44_C5	AA	AA	AA	BB	AA	AA	AA	AA	BB	BB	BB	AA	AA	AA	AA	AA	AA	AA	AA	AA	AA	AA	AA	AA	AA	AA	AA	AA	AA	AA	AA	AA	AA	AA	AA	AA	AA	AA	AA	AA	AA	AA	AA	AA	AA	AA	AA	AA	AA
WQS.29_C5	AA	AA	AA	NA	AA	NA	AA	AA	AB	NA	NA	AA	AA	AA	AB	NA	AA	AA	AB	AB	AB	AA	AB	AA	AA	AA	AB	AA	AA	AA	AA	AB	AA	AB	AB	NA	AB	AA	AA	AA	AA	AB	AA	AA	AA	AA	AB	AA	AA
WQS.37_C5	AB	AB	AA	AB	AB	AA	AA	AB	AB	AB	AB	AA	AB	AA	AA	AA	AA	AA	AA	AA	AA	AA	AA	AA	AA	AA	AA	AA	AA	AA	AA	AA	AA	AA	AA	AA	AA	AA	AA	AA	AA	AA	AA	AB	AB	AB	AA	AB	AB
WQS.45_C5	BB	AA	AA	AB	AA	AB	AA	AA	AB	AB	AB	AA	AA	AB	BB	BB	AB	AB	AB	BB	BB	AA	BB	AA	AA	BB	AB	AA	AB	AA	AB	AB	AB	BB	AB	BB	BB	AB	AB	AB	NA	AB	AB	AA	AA	AA	NA	AA	AB
WQS.30_C5	BB	AA	AA	BB	AA	AA	AA	AA	BB	BB	BB	AA	AA	AA	AA	AA	AA	AA	AA	AA	AA	AA	AA	AA	AA	AA	AA	AA	AA	AA	AA	AA	AA	AA	AA	AA	AA	AA	AA	AA	AA	AA	AA	AA	AA	AA	AA	AA	AA
WQS.38_C5	AA	AA	AB	AB	AB	AA	AB	AB	AB	AB	AB	AB	AA	AA	AB	AB	AA	AA	AB	AB	AA	AB	AB	AB	AB	AB	AA	AB	AA	NA	AA	AA	AB	AB	AA	AB	AB	AA	AA	AA	AA	AA	AA	AA	AA	AA	AB	AA	AB
WQS.46_C5	NA	AB	AA	NA	AB	NA	AA	AB	NA	NA	NA	AA	AB	AB	AA	AB	NA	AB	AA	AB	AB	AA	AB	AA	AA	AB	AA	AA	AB	AA	AB	AA	AB	AB	AA	AB	AB	NA	NA	NA	NA	AA	AB	AB	AB	AB	AA	AB	AB
WQS.31_C5	AB	AA	AA	AB	AA	NA	AA	AA	AB	AB	AB	AA	AB	AA	AB	AB	AA	AA	AB	AB	AB	AA	AB	AA	AA	NA	AB	AA	AA	AA	AA	AB	AA	AB	AB	AB	AB	AA	AA	AA	AA	AB	NA	AA	AA	AA	AB	AA	AB
WQS.39_C5	AA	AA	AA	BB	AA	AA	AA	AA	BB	BB	BB	AA	AB	AB	BB	BB	AB	AB	AB	BB	AB	AB	BB	AB	AB	BB	AA	AB	BB	AB	AB	AA	BB	BB	AA	BB	BB	AB	AB	AB	AB	AA	AB	AA	AA	AA	AB	AA	AB
WQS.47_C5	AA	BB	AA	AA	BB	AA	AA	BB	AA	AA	AA	AA	AA	AA	AA	AA	AA	AA	AA	AA	AA	AA	AA	AA	AA	AA	AA	AA	AA	AA	AA	AA	AA	AA	AA	AA	AA	AA	AA	AA	AA	AA	AA	AA	AA	AA	AA	AA	AA
WQS.32_C5	AA	AA	AB	AB	AB	AA	AB	AB	AB	AB	AB	AB	AA	AA	AA	AA	AA	AA	AA	AA	AA	AA	AA	AA	AA	AA	AA	AA	AA	AA	AA	AA	AA	AA	AA	AA	AA	AA	AA	AA	AA	AA	AA	AA	AA	AA	AA	AA	AA
WQS.40_C5	AA	AA	AA	BB	AA	AA	AA	AA	BB	BB	BB	AA	AA	AA	AB	AB	AA	AA	AB	AB	AA	AB	AB	AB	AB	AB	AA	AB	AA	AB	AA	AA	AB	AB	AA	AB	AB	AA	AA	AA	AA	AA	AA	AA	AA	AA	AB	AA	AB
WQS.48_C5	AB	AB	AA	AB	AB	AA	AA	AB	AB	AB	AB	AA	AA	AA	AA	AA	AA	AA	AA	AA	AA	AA	AA	AA	AA	AA	AA	AA	AA	AA	AA	AA	AA	AA	AA	AA	AA	AA	AA	AA	AA	AA	AA	AA	AA	AA	AA	AA	AA
WQS.49_C5	AA	AB	AA	AA	AB	AB	AA	AB	AA	AA	AA	AA	AA	AA	AB	AB	AA	AA	AB	AB	AB	AA	AB	AA	AA	AA	AB	AA	AA	AA	AA	AB	AA	AB	AB	AB	AB	AA	AA	AA	AA	AB	AA	AB	AB	AB	AA	AB	AB
WQS.57_C5	AB	AA	AA	BB	AA	AA	AA	AA	BB	BB	BB	AA	AA	AA	AB	AB	AA	AA	AB	AB	AA	AB	AB	AB	AB	AB	AA	AB	AA	AB	AA	AA	AB	AB	AA	AB	AB	AA	AA	AA	AA	AA	AA	AA	AA	AA	AB	AA	AB
WQS.65_C5	AA	AA	NA	NA	NA	AA	NA	NA	AB	AB	NA	NA	AA	AA	AA	AA	AA	AA	AA	AA	AA	AA	AA	AA	AA	AA	AA	AA	AA	AA	AA	AA	AA	AA	AA	AA	AA	AA	AA	AA	AA	AA	AA	AA	AA	AA	AA	AA	AA
WQS.50_C5	AA	AA	AA	AB	AA	AB	AA	AA	AB	AB	AB	AA	NA	AA	AA	AA	AA	AA	AA	AA	AA	AA	AA	AA	AA	AA	AA	AA	AA	AA	AA	AA	AA	AA	AA	AA	AA	AA	AA	AA	AA	AA	AA	AA	AA	AA	AA	AA	AA
WQS.58_C5	AB	AA	AA	AB	AA	AB	AA	AA	AB	AB	AB	AA	AA	AA	AB	AB	AA	AA	AB	AB	AB	AA	AB	AA	AA	AA	AB	AA	AA	AA	AA	AB	AA	AB	AB	NA	AB	AA	AA	AA	AA	AB	AA	AA	AA	AA	AB	AA	AB
WQS.66_C5	AA	AB	AA	AB	AB	AA	AA	AB	AB	AB	AB	AA	AB	AA	AB	AB	AA	AA	AB	AB	AA	AB	AB	AB	AB	AB	AA	AB	AA	AB	AA	AA	AB	AB	AA	AB	AB	AA	AA	AA	AA	AA	AA	AA	AA	AA	AB	AA	AB
WQS.51_C5	AA	BB	AA	AA	BB	AA	AA	BB	AA	AA	AA	AA	AA	AA	AA	AA	AA	AA	AA	AA	AA	AA	AA	AA	AA	AA	AA	AA	AA	AA	AA	AA	AA	AA	AA	AA	AA	AA	AA	AA	AA	AA	AA	AA	AA	AA	AA	AA	AA
WQS.59_C5	AA	AA	AA	NA	AA	NA	AA	AA	NA	NA	NA	AA	AA	AA	NA	NA	AA	AA	NA	AB	AB	AA	NA	AA	AA	AA	AB	AA	AA	AA	AA	NA	AA	NA	NA	NA	NA	AA	AA	AA	AA	NA	AA	AA	AA	AA	AA	AA	AA
WQS.67_C5	AB	BB	AA	AA	BB	AA	AA	BB	AA	AA	AA	AA	AA	AA	AA	AA	AA	AA	AA	AA	AA	AA	AA	AA	AA	AA	AA	AA	AA	AA	AA	AA	AA	AA	AA	AA	AA	AA	AA	AA	AA	AA	AA	AA	AA	AA	AA	AA	AA
WQS.52_C5	AA	BB	AA	AA	BB	AA	AA	BB	AA	AA	AA	AA	AB	AA	AA	AA	AA	AA	AA	AA	AA	AA	AA	AA	AA	AA	AA	AA	AA	AA	AA	AA	AA	AA	AA	AA	AA	AA	AA	AA	AA	AA	AA	AA	AA	AA	AA	AA	AA
WQS.60_C5	AB	BB	AA	AA	BB	AA	AA	BB	AA	AA	AA	AA	NA	AA	AA	AA	AA	AA	AA	AA	AA	AA	AA	AA	AA	AA	AA	AA	AA	AA	AA	AA	AA	AA	AA	AA	AA	AA	AA	AA	AA	AA	AA	AA	AA	AA	AA	AA	AA
WQS.68_C5	AB	AB	AA	AB	AB	AA	AA	AB	AB	AB	AB	AA	AA	AA	AA	AA	AA	AA	AA	AA	AA	AA	AA	AA	AA	AA	AA	AA	AA	AA	AA	AA	AA	AA	AA	AA	AA	AA	AA	AA	AA	AA	AA	AA	AA	AA	AA	AA	AA
WQS.53_C5	AA	AA	AA	BB	AA	AA	AA	AA	BB	BB	BB	AA	NA	AB	BB	BB	AB	AB	AB	BB	AB	AB	BB	AB	AB	BB	AA	AB	BB	AB	AA	AA	AB	AB	AA	AB	AB	AA	AA	AA	AA	AA	AA	AA	AA	AA	AB	AA	AB
WQS.61_C5	AA	AA	AB	AB	AB	AA	AB	AB	AB	AB	AB	AB	AA	AA	AA	AA	AA	AA	AA	AA	AA	AA	AA	AA	AA	AA	AA	AA	AA	AA	AA	AA	AA	AA	AA	AA	AA	AA	AA	AA	AA	AA	AA	AA	AA	AA	AA	AA	AA
WQS.69_C5	AA	AA	AA	BB	AA	AA	AA	AA	BB	BB	BB	AA	AB	AA	AA	AA	AA	AA	AA	AA	AA	AA	AA	AA	AA	AA	AA	AA	AA	AA	AA	AA	AA	AA	AA	AA	AA	AA	AA	AA	AA	AA	AA	AA	AA	AA	AB	AA	AB
WQS.54_C5	AB	AA	AA	BB	AA	AA	AA	AA	BB	BB	BB	AA	AA	AB	AA	AB	AB	AB	AA	AB	AB	AA	AB	AA	AA	AB	AA	AA	AB	AA	AB	AB	AB	BB	AB	BB	BB	AB	AB	AB	AB	AB	AB	AA	AA	AA	AB	AA	AB
WQS.62_C5	AA	AA	AB	AB	AB	AA	AB	AB	AB	AB	AB	AB	AA	AA	AA	AA	AA	AA	AA	AA	AA	AA	AA	AA	AA	AA	AA	AA	AA	AA	AA	AA	AA	AA	AA	AA	AA	AA	AA	AA	AA	AA	AA	AA	AA	AA	AA	AA	AA
WQS.70_C5	AB	AA	AA	BB	AA	AA	AA	AA	BB	BB	BB	AA	AA	AA	AA	AA	AA	AA	AA	AA	AA	AA	AA	AA	AA	AA	AA	AA	AA	AA	AA	AA	AA	AA	AA	AA	AA	AA	AA	AA	AA	AA	AA	AA	AA	AA	AA	AA	AA
WQS.55_C5	AA	AA	AB	AB	AB	AA	AB	AB	AB	AB	AB	AB	AB	AA	AA	AA	AA	AA	AA	AA	AA	AA	AA	AA	AA	AA	AA	AA	AA	AA	AA	AA	AA	AA	AA	AA	AA	AA	AA	AA	AA	AA	AA	AA	AA	AA	AA	AA	AA
WQS.63_C5	AB	AB	AA	AB	AB	AA	AA	AB	AB	AB	AB	AA	AA	AA	AA	AA	AA	AA	AA	AA	AA	AA	AA	AA	AA	AA	AA	AA	AA	AA	AA	AA	AA	AA	AA	AA	AA	AA	AA	AA	AA	AA	AA	AA	AA	AA	AA	AA	AA
WQS.71_C5	AB	AA	AA	AB	AA	AB	AA	AA	AB	AB	AB	AA	AA	AA	NA	NA	AA	AA	NA	AB	NA	AA	NA	AA	AA	AA	AB	AA	AA	AA	AA	NA	AA	AB	NA	NA	NA	AA	AA	AA	AA	NA	AA	AA	AA	AA	NA	AA	NA
WQS.56_C5	AB	AB	AA	AA	AB	AB	AA	AB	AA	AA	AA	AA	AA	NA	AA	NA	NA	AB	AA	AB	AB	AA	AB	AA	AA	AB	AA	AA	AB	AA	AB	AA	AB	AB	AA	NA	AB	AB	AB	AB	AB	AA	AB	AA	AA	AA	AA	AA	AA
WQS.64_C5	AB	AA	AA	BB	AA	AA	AA	AA	BB	BB	BB	AA	AA	AA	AB	AB	AA	AA	AB	AB	AA	AB	AB	AB	AB	AB	AA	AB	AA	AB	AA	AA	AB	AB	AA	AB	AB	AA	AA	AA	AA	AA	AA	AA	AA	AA	AB	AA	AB
WQS.72_C5	AB	AA	AA	AB	AA	AB	AA	AA	AB	AB	AB	AA	AA	AA	AB	AB	AA	AA	AB	AB	AB	AA	AB	AA	AA	AA	AB	AA	AA	AA	AA	AB	AA	AB	AB	NA	AB	AA	AA	AA	AA	AB	AA	AA	AA	AA	AA	AA	AA
WQS.73_C5	AA	AB	AA	AA	AB	AB	AA	AB	AA	AA	AA	AA	AB	AA	AA	AA	AA	AA	AA	AA	AA	AA	AA	AA	AA	AA	AA	AA	AA	AA	AA	AA	AA	AA	AA	AA	AA	AA	AA	AA	AA	AA	AA	AA	AA	AA	AB	AA	AB
WQS.81_C5	AA	AA	AB	AB	AB	AA	AB	AB	AB	AB	AB	AB	NA	AA	AA	AA	AA	AA	AA	AA	AA	AA	AA	AA	AA	AA	AA	AA	AA	AA	AA	AA	AA	AA	AA	AA	AA	AA	AA	AA	AA	AA	AA	AA	AA	AA	AA	AA	AA
WQS.89_C5	AA	BB	AA	AA	BB	AA	AA	BB	AA	AA	AA	AA	AA	AA	AA	AA	AA	AA	AA	AA	AA	AA	AA	AA	AA	AA	AA	AA	AA	AA	AA	AA	AA	AA	AA	AA	AA	AA	AA	AA	AA	AA	AA	AA	AA	AA	AA	AA	AA
WQS.74_C5	AB	AA	AA	NA	AA	AB	AA	AA	AB	AB	AB	AA	AA	AA	AB	AB	AA	AA	AB	AB	AB	AA	AB	AA	AA	NA	AB	AA	AA	AA	AA	AB	AA	AB	AB	AB	AB	AA	AA	AA	AA	AB	AA	AA	AA	AA	AB	AA	AB
WQS.82_C5	AA	AA	AA	BB	AA	AA	AA	AA	BB	BB	BB	AA	AA	AA	AB	AB	AA	AA	AB	AB	AA	AB	AB	AB	AB	AB	AA	AB	AA	NA	AA	AA	AB	AB	AA	AB	AB	AA	AA	AA	AA	AA	AA	AA	AA	AA	AB	AA	AB
WQS.90_C5	AA	AA	AB	AB	AB	AA	AB	AB	AB	AB	AB	AB	AA	AA	AA	AA	AA	AA	AA	AA	AA	AA	AA	AA	AA	AA	AA	AA	AA	AA	AA	AA	AA	AA	AA	AA	AA	AA	AA	AA	AA	AA	AA	AA	AA	AA	AA	AA	AA
WQS.75_C5	AA	AA	AA	BB	AA	AA	AA	AA	BB	BB	BB	AA	AA	AB	BB	BB	AB	AB	AB	BB	AB	AB	BB	AB	AB	BB	AA	AB	BB	AB	AB	AA	BB	BB	AA	BB	BB	AB	AB	AB	AB	AA	AB	AA	AA	AA	AB	AA	AB
WQS.83_C5	AA	AA	AA	AB	AA	AB	AA	AA	AB	AB	AB	AA	AB	AA	NA	NA	AA	AA	AB	NA	AA	NA	NA	AB	AB	NA	AA	NA	AA	NA	AA	AA	NA	NA	AA	NA	NA	AA	AA	AA	AA	AA	AA	AA	AA	AA	NA	AA	NA
WQS.91_C5	AA	AA	AB	AB	AB	AA	AB	AB	AB	AB	AB	AB	AA	AA	AA	AA	AA	AA	AA	AA	AA	AA	AA	AA	AA	AA	AA	AA	AA	AA	AA	AA	AA	AA	AA	AA	AA	AA	AA	AA	AA	AA	AA	AA	AA	AA	AA	AA	AA
WQS.76_C5	NA	AB	AA	AB	AB	AA	AA	AB	AB	AB	AB	AA	AB	AA	AA	AA	AA	AA	AA	AA	AA	AA	AA	AA	AA	AA	AA	AA	AA	AA	AA	AA	AA	AA	AA	AA	AA	AA	AA	AA	AA	AA	AA	AA	AA	AA	AA	AA	AA
WQS.84_C5	AA	AA	AB	AB	AB	AA	AB	AB	AB	AB	AB	AB	AB	AA	AA	AA	AA	AA	AA	AA	AA	AA	AA	AA	AA	AA	AA	AA	AA	AA	AA	AA	AA	AA	AA	AA	AA	AA	AA	AA	AA	AA	AA	AA	AA	AA	AA	AA	AA
WQS.92_C5	AA	AA	AA	AB	AA	AB	AA	AA	AB	AB	AB	AA	AA	AB	AA	AB	AB	AB	AA	AB	AB	AA	AB	AA	AA	AB	AA	AA	AB	AA	AB	AA	AB	AB	AA	AB	AB	AB	AB	AB	AB	AA	AB	AA	AA	AA	AA	AA	AA
WQS.77_C5	AA	AA	AB	AB	AB	AA	AB	AB	AB	AB	AB	AB	AA	AA	AB	AB	AA	AA	AB	AB	AA	AB	AB	AB	AB	AB	AA	NA	AA	AB	AA	AA	AB	AB	AA	AB	AB	AA	AA	AA	AA	AA	AA	AA	AA	AA	AB	AA	AB
WQS.85_C5	AA	AB	AA	AB	AB	AA	AA	AB	AB	AB	AB	AA	AB	AA	AA	AA	AA	AA	AA	AA	AA	AA	AA	AA	AA	AA	AA	AA	AA	AA	AA	AA	AA	AA	AA	AA	AA	AA	AA	AA	AA	AA	AA	AA	AA	AA	AA	AA	AA
WQS.93_C5	AA	AA	AA	BB	AA	AA	AA	AA	BB	BB	BB	AA	AA	AA	AA	AA	AA	AA	AA	AA	AA	AA	AA	AA	AA	AA	AA	AA	AA	AA	AA	AA	AA	AA	AA	AA	AA	AA	AA	AA	AA	AA	AA	AA	AA	AA	AA	AA	AA
WQS.78_C5	AA	AA	AB	AB	AB	AA	AB	AB	AB	AB	AB	AB	AB	NA	AA	NA	NA	AB	AA	AB	AB	AA	AB	AA	AA	AB	AA	AA	AB	AA	NA	AA	AB	AB	AA	AB	NA	NA	NA	NA	NA	AA	AB	AA	AA	AA	AA	AA	AA
WQS.86_C5	AB	AA	AA	BB	AA	AA	AA	AA	BB	BB	BB	AA	AA	AB	AA	AB	AB	AB	AA	AB	AB	AA	AB	AA	AA	AB	AA	AA	AB	AA	AB	AA	AB	AB	AA	AB	AB	AB	AB	AB	AB	AA	AB	AA	AA	AA	AA	AA	AA
WQS.94_C5	BB	AB	AA	AA	AB	AB	AA	AB	AA	AA	AA	AA	AB	AA	AB	AB	AA	AA	AB	AB	AB	AA	AB	AA	AA	AA	AB	AA	AA	AA	AA	AB	AA	AB	AB	NA	AB	AA	AA	AA	AA	AB	AA	AA	AA	AA	AB	AA	AB
WQS.79_C5	AA	BB	AA	AA	BB	AA	AA	BB	AA	AA	AA	AA	AB	AA	AA	AA	AA	AA	AA	AA	AA	AA	AA	AA	AA	AA	AA	AA	AA	AA	AA	AA	AA	AA	AA	AA	AA	AA	AA	AA	AA	AA	AA	AA	AA	AA	AA	AA	AA
WQS.87_C5	AB	AB	AA	AB	AB	AA	AA	AB	AB	AB	AB	AA	AB	AA	AA	AA	AA	AA	AA	AA	AA	AA	AA	AA	AA	AA	AA	AA	AA	AA	AA	AA	AA	AA	AA	AA	AA	AA	AA	AA	AA	AA	AA	AA	AA	AA	AA	AA	AA
WQS.95_C5	AB	NA	NA	AA	BB	AA	NA	BB	AA	AA	AA	NA	AB	AB	AA	AB	AB	AB	AA	AB	AB	AA	AB	AA	AA	AB	AA	AA	AB	AA	AB	AA	AB	AB	AA	NA	AB	AB	AB	AB	AB	AA	AB	AA	AA	AA	AA	AA	AA
WQS.80_C5	AA	AA	AB	AA	AB	AB	AB	AB	AA	AA	AA	AB	AB	AA	AA	AA	AA	AA	AA	AA	AA	AA	AA	AA	AA	AA	AA	AA	AA	AA	AA	AA	AA	AA	AA	AA	AA	AA	AA	AA	AA	AA	AA	AA	AA	AA	AB	AA	AB
WQS.88_C5	AA	AB	AA	AA	AB	AB	AA	AB	AA	AA	AA	AA	AB	AB	AA	AB	AB	AB	AA	AB	AB	AA	AB	AA	AA	AB	AA	AA	AB	AA	AB	AA	AB	AB	AA	AB	AB	AB	AB	AB	AB	AA	AB	AA	AA	AA	AA	AA	AA
WQS.96_C5	AA	AA	AA	AB	AA	AB	AA	AA	AB	AB	AB	AA	AB	AA	AB	AB	AA	AA	AB	AB	AA	AB	AB	AB	AB	AB	AA	AB	AA	AB	AA	AA	AB	AB	AA	NA	AB	AA	AA	AA	AA	AA	AA	AA	AA	AA	AB	AA	AB
WQS.97_C5	AA	AA	AB	AB	AB	AA	AB	AB	AB	AB	AB	AB	AA	AA	AA	AA	AA	AA	AA	AA	AA	AA	AA	AA	AA	AA	AA	AA	AA	AA	AA	AA	AA	AA	AA	AA	AA	AA	AA	AA	AA	AA	AA	AA	AA	AA	AA	AA	AA
WQS.105_C5	AA	AA	AA	AB	AA	AB	AA	AA	AB	AB	AB	AA	AB	AA	AB	AB	AA	AA	AB	AB	AB	AA	AB	AA	AA	AA	AB	AA	AA	AA	AA	AB	AA	AB	AB	AB	AB	AA	AA	AA	AA	AB	AA	AA	AA	AA	BB	AA	AB
WQS.113_C5	AB	AA	AA	AB	AA	AB	AA	AA	AB	AB	NA	AA	AB	AA	NA	NA	AA	AA	AB	NA	NA	AA	NA	AA	AA	NA	NA	AA	AA	AA	AA	NA	AA	NA	NA	NA	NA	AA	AA	AA	AA	NA	AA	AA	AA	AA	AA	AA	AA
WQS.98_C5	AA	NA	NA	AA	BB	AA	NA	BB	AA	AA	AA	NA	AB	AA	AA	AA	AA	AA	AA	AA	AA	AA	AA	AA	AA	AA	AA	AA	AA	AA	AA	AA	AA	AA	AA	AA	AA	AA	AA	AA	AA	AA	AA	AA	AA	AA	AA	AA	AA
WQS.106_C5	AB	AB	AA	AA	AB	AB	AA	AB	AA	AA	AA	AA	AA	AB	AA	AB	AB	AB	AA	AB	AB	AA	AB	AA	AA	AB	AA	AA	AB	AA	AB	AA	AB	AB	AA	AB	AB	AB	AB	AB	AB	AA	AB	AA	AA	AA	AA	AA	AA
WQS.114_C5	BB	AB	AA	AA	AB	NA	AA	AB	AA	AA	AA	AA	AB	AA	AB	AB	AA	AA	AB	AB	AB	AA	AB	AA	AA	AA	AB	AA	AA	AA	AA	AB	AA	AB	AB	NA	AB	AA	AA	AA	AA	AB	AA	AA	AA	AA	AB	AA	AB
WQS.99_C5	AB	AA	AA	AB	AA	AB	AA	AA	AB	AB	AB	AA	AB	AA	AA	AA	AA	AA	AA	AA	AA	AA	AA	AA	AA	AA	AA	AA	AA	AA	AA	AA	AA	AA	AA	AA	AA	AA	AA	AA	AA	AA	AA	AB	AB	AB	AA	AB	AB
WQS.107_C5	AA	AA	BB	AA	BB	AA	BB	BB	AA	AA	AA	BB	AA	NA	AA	AB	NA	AB	AA	AB	AB	AA	AB	AA	AA	AB	AA	AA	AB	AA	NA	AA	AB	AB	AA	AB	AB	NA	NA	NA	NA	AA	AB	AA	AA	AA	AA	AA	AA
WQS.115_C5	AA	AB	AA	AB	AB	AA	AA	AB	AB	AB	AB	AA	AA	AA	AA	AA	AA	AA	AA	AA	AA	AA	AA	AA	AA	AA	AA	AA	AA	AA	AA	NA	AA	AB	NA	AB	NA	AA	AA	AA	AA	AB	AA	AA	AA	AA	AB	AA	AB
WQS.100_C5	AA	AA	NA	AA	AB	AB	AB	AB	AA	AA	AA	AB	AB	BB	NA	BB	BB	BB	AA	BB	BB	AA	BB	AA	AA	BB	AA	AA	BB	AA	BB	AA	BB	BB	AA	BB	BB	BB	BB	BB	BB	AA	BB	AA	AA	AA	AA	AA	AA
WQS.108_C5	AA	AB	AB	AA	BB	AA	AB	BB	AA	AA	AA	AB	BB	NA	AA	AB	NA	AB	AA	AB	AB	AA	AB	AA	AA	AB	AA	AA	AB	AA	NA	AA	AB	AB	AA	AB	AB	AB	NA	AB	NA	AA	AB	AA	AA	AA	AA	AA	AA
WQS.116_C5	AB	AA	AA	AA	AA	BB	AA	AA	AA	AA	AA	AA	AB	BB	NA	BB	BB	BB	AA	BB	BB	AA	BB	AA	AA	BB	AA	AA	BB	AA	NA	AA	BB	BB	AA	BB	BB	BB	BB	BB	BB	AA	BB	AA	AA	AA	AA	AA	AA
WQS.101_C5	NA	AA	AA	BB	AA	AA	AA	AA	BB	BB	BB	AA	AB	AB	AA	AB	NA	AB	AA	AB	AB	AA	AB	AA	AA	AB	AA	AA	AB	AA	NA	AA	AB	AB	AA	AB	AB	AB	NA	AB	NA	AA	AB	AA	AA	AA	AA	AA	AA
WQS.109_C5	BB	AA	AA	AB	AA	NA	AA	AA	AB	AB	AB	AA	AA	AA	AB	AB	AA	AA	AB	AB	AB	AA	AB	AA	AA	AA	AB	AA	AA	AA	AA	AB	AA	AB	AB	AB	AB	AA	AA	AA	AA	AB	AA	AA	AA	AA	AB	AA	AB
WQS.117_C5	AB	AA	AB	AB	AB	AA	AB	AB	AB	AB	AB	AB	AA	AA	AA	AA	AA	AA	AA	AA	AA	AA	AA	AA	AA	AA	AA	AA	AA	AA	AA	AA	AA	AA	AA	AA	AA	AA	AA	AA	AA	AA	AA	AA	AA	AA	AA	AA	AA
WQS.102_C5	BB	AB	AA	AA	AB	AB	AA	AB	AA	AA	AA	AA	AB	AA	AA	AA	AA	AA	AA	AA	AA	AA	AA	AA	AA	AA	AA	AA	AA	AA	AA	AA	AA	AA	AA	AA	AA	AA	AA	AA	AA	AA	AA	AA	AA	AA	AA	AA	AA
WQS.110_C5	AB	AA	AA	AA	AA	BB	AA	AA	AA	AA	AA	AA	AA	AB	AA	AB	AB	AB	AA	AB	AB	AA	AB	AA	AA	AB	AA	AA	AB	AA	AB	AA	AB	AB	AA	AB	AB	AB	AB	AB	AB	AA	AB	AA	AA	AA	AA	AA	AA
WQS.118_C5	AA	NA	AA	NA	NA	AA	AA	NA	NA	NA	NA	AA	AB	AA	NA	NA	AA	AA	AB	AB	AA	NA	NA	NA	NA	NA	AA	NA	AA	NA	AA	AA	NA	AB	AA	AB	NA	AA	AA	AA	AA	AA	AA	AA	AA	AA	AB	AA	AB
WQS.103_C5	AA	AA	BB	AA	BB	AA	BB	BB	AA	AA	AA	BB	AA	NA	AA	NA	NA	AB	AA	AB	NA	AA	NA	AA	AA	NA	AA	AA	AB	AA	AB	AA	AB	AB	AA	NA	AB	AB	AB	AB	AB	AA	AB	AA	AA	AA	AA	AA	AA
WQS.111_C5	AA	AA	AA	AA	AA	BB	AA	AA	AA	AA	AA	AA	AB	AB	AA	AB	AB	AB	AA	AB	AB	AA	AB	AA	AA	AB	AA	AA	AB	AA	AB	AA	AB	AB	AA	NA	AB	AB	AB	AB	AB	AA	AB	AB	AB	AB	AA	AB	AB
WQS.119_C5	BB	AB	AA	AB	AB	AA	AA	AB	AB	AB	AB	AA	AA	AA	NA	AA	AA	AA	AA	AA	AA	AA	AA	AA	AA	AA	AA	AA	AA	AA	AA	AA	AA	NA	AA	AA	AA	AA	NA	AA	NA	AA	AA	NA	NA	AA	AA	NA	NA
WQS.104_C5	AA	AA	AA	BB	AA	AA	AA	AA	BB	BB	BB	AA	AA	AA	AA	AA	AA	AA	AA	AA	AA	AA	AA	AA	AA	AA	AA	AA	AA	AA	AA	AB	AA	AB	AB	AB	AB	AA	AA	AA	AA	AB	AA	AA	AA	AA	AB	AA	AB
WQS.112_C5	AA	AA	AA	AB	AA	AB	AA	AA	AB	AB	AB	AA	BB	AA	AA	AA	AA	AA	AA	AA	AA	AA	AA	AA	AA	AA	AA	AA	AA	AA	AA	AA	AA	AA	AA	AA	AA	AA	AA	AA	AA	AA	AA	NA	NA	NA	AA	AB	NA
WQS.120_C5	AB	AA	AA	NA	AA	NA	AA	AA	NA	NA	NA	AA	AB	AA	AA	AA	AA	AA	AA	AA	AA	AA	AA	AA	AA	AA	AA	AA	AA	AA	AA	AB	AA	AB	AB	AB	AB	AA	AA	AA	AA	AB	AA	AA	AA	AA	AB	AA	AB
WQS.121_C5	AA	AA	AB	AA	AB	AB	AB	AB	AA	AA	AA	AB	AB	BB	NA	BB	BB	BB	AA	BB	BB	AA	BB	AA	AA	BB	AA	AA	BB	AA	NA	AA	BB	BB	AA	BB	BB	BB	BB	BB	BB	AA	BB	AA	AA	AA	AA	AA	AA
WQS.129_C5	AB	AB	AA	NA	AB	AA	AA	AB	AB	AB	AB	AA	AB	AA	AA	AA	AA	AA	AA	AA	AA	AA	AA	AA	AA	AA	AA	AA	AA	AA	AA	AA	AA	AA	AA	AA	AA	AA	AA	AA	AA	AA	AA	AA	AA	AA	AB	AA	AB
WQS.137_C5	AA	AB	AA	AA	AB	AB	AA	AB	AA	AA	AA	AA	AA	AB	AA	AB	AB	AB	AA	AB	AB	AA	AB	AA	AA	AB	AA	AA	AB	AA	AB	AA	AB	AB	AA	AB	AB	AB	AB	AB	NA	AA	AB	AA	AA	AA	AA	AA	AA
WQS.122_C5	AB	AB	AA	AA	AB	AB	AA	AB	AA	AA	AA	AA	AB	AB	AA	AB	AB	AB	AA	AB	AB	AA	AB	AA	AA	AB	AA	AA	AB	AA	AB	AA	AB	AB	AA	AB	AB	AB	AB	AB	NA	AA	AB	AA	AA	AA	AA	AA	AA
WQS.130_C5	AA	AB	AA	AA	AB	AB	AA	AB	AA	AA	AA	AA	AB	AB	AA	AB	NA	AB	AA	AB	AB	AA	AB	AA	AA	AB	AA	AA	AB	AA	AB	AA	AB	AB	AA	AB	AB	AB	AB	AB	NA	AA	AB	AA	AA	AA	AA	AA	AA
WQS.138_C5	AB	NA	AA	NA	NA	AA	AA	NA	AB	AB	NA	AA	AB	AA	AA	AA	AA	AA	AA	AA	AA	AA	AA	AA	AA	AA	AA	AA	AA	AA	AA	AA	AA	AA	AA	AA	AA	AA	AA	AA	AA	AA	AA	AA	AA	AA	AA	AA	AA
WQS.123_C5	AB	AA	AB	AB	AB	AA	AB	AB	AB	AB	AB	AB	AA	AB	AA	NA	NA	AB	AA	AB	AB	AA	AB	AA	AA	AB	AA	AA	AB	AA	AA	AA	AA	AA	AA	AA	AA	AA	AA	AA	AA	AA	AA	AA	AA	AA	AA	AA	AA
WQS.131_C5	AA	AB	AB	AA	BB	AA	AB	BB	AA	AA	AA	AB	AA	AA	AA	AA	AA	AA	AA	AA	AA	AA	AA	AA	AA	AA	AA	AA	AA	AA	AA	AA	AA	AA	AA	AA	AA	AA	AA	AA	AA	AA	AA	AA	AA	AA	AA	AA	AA
WQS.139_C5	AA	AB	AA	AA	NA	NA	AA	NA	AA	AA	AA	AA	AA	AB	AA	AB	AB	AB	AA	AB	AB	AA	AB	AA	AA	AB	AA	AA	AB	AA	AB	AA	AB	AB	AA	AB	AB	AB	AB	AB	AB	AA	AB	AA	AA	AA	AA	AA	AA
WQS.124_C5	AA	AB	AB	AA	BB	AA	AB	BB	AA	AA	AA	AB	AA	AA	AA	AA	AA	AA	AA	AA	AA	AA	AA	AA	AA	AA	AA	AA	AA	AA	AA	AA	AA	AA	AA	AA	AA	AA	AA	AA	AA	AA	AA	AA	AA	AA	AA	AA	AA
WQS.132_C5	AA	AA	AA	AA	AA	BB	AA	AA	AA	AA	AA	AA	AB	AA	BB	BB	AA	AA	AB	BB	AB	AB	BB	AB	AB	BB	AB	AB	AA	AB	AA	AB	AB	BB	AB	BB	BB	AA	AA	AA	AA	AB	AA	AA	AA	AA	BB	AA	BB
WQS.140_C5	AA	AA	AB	AA	AB	AB	AB	AB	AA	AA	AA	AB	AA	AA	AB	AB	AA	AA	AB	AB	AB	AA	AB	AA	AA	AA	AB	AA	AA	AA	AA	AB	AA	AB	AB	NA	AB	AA	AA	AA	AA	AB	AA	AA	AA	AA	AB	AA	AB
WQS.125_C5	AA	AB	AB	AA	BB	AA	AB	BB	AA	AA	AA	AB	AB	AB	AA	AB	AB	AB	AA	AB	AB	AA	AB	AA	AA	AB	AA	AA	AB	AA	AB	AA	AB	AB	AA	AB	AB	AB	AB	AB	AB	AA	AB	AA	AA	AA	AA	AA	AA
WQS.133_C5	AB	AA	AA	BB	AA	AA	AA	AA	BB	BB	BB	AA	AA	AA	AB	AB	AA	AA	AB	AB	AA	AB	AB	AB	AB	AB	AA	AB	AA	AB	AA	AA	AB	AB	AA	AB	AB	AA	AA	AA	AA	AA	AA	AA	AA	AA	AB	AA	AB
WQS.141_C5	AB	AA	AA	AB	AA	AB	AA	AA	AB	AB	AB	AA	AB	AA	AB	AB	AA	AA	AB	AB	AA	AB	AB	AB	AB	AB	AA	AB	AA	AB	AA	AA	AB	AB	AA	NA	AB	AA	AA	AA	AA	AA	AA	AA	AA	AA	AB	AA	AB
WQS.126_C5	AA	AB	AB	AA	BB	AA	AB	BB	AA	AA	AA	AB	AA	AB	AA	AB	AB	AB	AA	AB	AB	AA	AB	AA	AA	AB	AA	AA	AB	AA	AB	AA	AB	AB	AA	AB	AB	AB	AB	AB	AB	AA	AB	AA	AA	AA	AA	AA	AA
WQS.134_C5	AB	AB	AA	AA	NA	AB	AA	AB	AA	AA	AA	AA	AA	AA	AB	AB	AA	AA	AB	AB	AB	AA	AB	AA	AA	AA	AB	AA	AA	AA	AA	AB	AA	AB	AB	AB	AB	AA	AA	AA	AA	AB	AA	AB	AB	AB	AB	AB	BB
WQS.142_C5	BB	AB	AA	AB	AB	AA	AA	AB	AB	AB	AB	AA	AB	AA	AA	AA	AA	AA	AA	AA	AA	AA	AA	AA	AA	AA	AA	AA	AA	AA	AA	AA	AA	AA	AA	AA	AA	AA	AA	AA	AA	AA	AA	AA	AA	AA	AA	AA	AA
WQS.127_C5	NA	AB	AA	AB	AB	AA	AA	AB	AB	AB	AB	AA	BB	AA	AB	AB	AA	AA	AB	AB	AA	AB	AB	AB	AB	AB	AA	AB	AA	AB	AA	AA	AB	AB	AA	AB	AB	AA	AA	AA	AA	AA	AA	AA	AA	AA	AB	AA	AB
WQS.135_C5	AA	AB	AA	AB	AB	AA	AA	AB	AB	AB	AB	AA	AA	AA	AA	AA	AA	AA	AA	AA	AA	AA	AA	AA	AA	AA	AA	AA	AA	AA	AA	AA	AA	AA	AA	AA	AA	AA	AA	AA	AA	AA	AA	AA	AA	AA	AA	AA	AA
WQS.143_C5	AA	BB	AA	AA	BB	AA	AA	BB	AA	AA	AA	AA	AA	AA	AA	AA	AA	AA	AA	AA	AA	AA	AA	AA	AA	AA	AA	AA	AA	AA	AA	AA	AA	AA	AA	AA	AA	AA	AA	AA	AA	AA	AA	AA	AA	AA	AA	AA	AA
WQS.128_C5	AA	AA	AA	BB	AA	AA	AA	AA	BB	BB	BB	AA	AB	AA	AA	AA	AA	AA	AA	AA	AA	AA	AA	AA	AA	AA	AA	AA	AA	AA	AA	AA	AA	AA	AA	AA	AA	AA	AA	AA	AA	AA	AA	AA	AA	AA	AB	AA	AB
WQS.136_C5	AB	AA	AA	AB	AA	AB	AA	AA	AB	AB	AB	AA	AA	AA	AB	AB	AA	AA	AB	AB	AB	AA	AB	AA	AA	AA	AB	AA	AA	AA	AA	AB	AA	AB	AB	NA	AB	AA	AA	AA	AA	AB	AA	AA	AA	AA	AA	AA	AA
WQS.144_C5	AB	AB	AA	AB	AB	AA	AA	AB	AB	AB	AB	AA	AA	AB	AA	AB	AB	AB	AA	AB	AB	AA	AB	AA	AA	AB	AA	AA	AB	AA	AB	AA	AB	AB	AA	AB	AB	AB	AB	AB	AB	AA	AB	AA	AA	AA	AA	AA	AA
WQS.145_C5	AB	AB	AA	AB	AB	AA	AA	AB	AB	AB	AB	AA	AB	AB	AA	AB	AB	AB	AA	AB	AB	AA	AB	AA	AA	AB	AA	AA	AB	AA	AB	AA	AB	AB	AA	AB	AB	AB	AB	AB	AB	AA	AB	AA	AA	AA	AA	AA	AA
WQS.153_C5	AA	AA	AA	AB	AA	AB	AA	AA	AB	AB	AB	AA	NA	AA	AA	AA	AA	AA	AA	AA	AA	AA	AA	AA	AA	AA	AA	AA	AA	AA	AA	AA	AA	AA	AA	AA	AA	AA	AA	AA	AA	AA	AA	AB	AB	AB	AA	AB	AB
WQS.161_C5	BB	AB	AA	AB	AB	AA	AA	AB	AB	AB	AB	AA	AB	NA	AA	NA	NA	NA	AA	NA	NA	AA	NA	AA	AA	NA	AA	AA	NA	AA	NA	AA	NA	NA	AA	AB	NA	NA	NA	NA	NA	AA	AB	AA	AA	AA	AA	AA	AA
WQS.146_C5	AA	AB	AB	AA	BB	AA	AB	BB	AA	AA	AA	AB	BB	AB	AA	AB	AB	AB	AA	AB	AB	AA	AB	AA	AA	AB	AA	AA	AB	AA	AB	AA	AB	AB	AA	AB	AB	AB	AB	AB	AB	AA	AB	AA	AA	AA	AA	AA	AA
WQS.154_C5	AA	AA	AA	BB	AA	AA	AA	AA	BB	BB	BB	AA	AA	AA	AA	AA	AA	AA	AA	AA	AA	AA	AA	AA	AA	AA	AA	AA	AA	AA	AA	AB	AA	AB	AB	NA	AB	AA	AA	AA	AA	AB	AA	AA	AA	AA	AB	AA	AB
WQS.162_C5	AA	AB	AB	AA	BB	AA	AB	BB	AA	AA	AA	AB	AA	AB	AA	AB	AB	AB	AA	AB	AB	AA	AB	AA	AA	AB	AA	AA	AB	AA	AB	AA	AB	AB	AA	AB	AB	AB	AB	AB	AB	AA	AB	AA	AA	AA	AA	AA	AA
WQS.147_C5	AA	AA	AA	AB	AA	AB	AA	AA	AB	AB	AB	AA	AA	AB	AA	AB	AB	AB	AA	AB	AB	AA	AB	AA	AA	AB	AA	AA	AB	AA	AB	AA	AB	AB	AA	NA	AB	AB	AB	AB	AB	AA	AB	AA	AA	AA	AA	AA	AA
WQS.155_C5	AA	AA	AB	AA	AB	AB	AB	AB	AA	AA	AA	AB	AA	AB	AA	NA	NA	AB	AA	AB	AB	AA	AB	AA	AA	AB	AA	AA	AB	AA	NA	AA	AB	AB	AA	AB	NA	NA	NA	NA	NA	AA	AB	AA	AA	AA	AA	AA	AA
WQS.163_C5	AA	AA	AA	NA	AA	NA	AA	AA	AB	AB	NA	AA	AB	AA	BB	NA	AA	AA	AB	NA	AA	NA	NA	NA	AB	NA	AA	NA	NA	BB	AA	AA	NA	NA	AA	NA	NA	AA	AA	AA	AA	AA	AA	AA	AA	AA	BB	AA	BB
WQS.148_C5	AA	BB	AA	AA	BB	AA	AA	BB	AA	AA	AA	AA	AB	AA	AA	AA	AA	AA	AA	AA	AA	AA	AA	AA	AA	AA	AA	AA	AA	AA	AA	AA	AA	AA	AA	AA	AA	AA	AA	AA	AA	AA	AA	AA	AA	AA	AA	AA	AA
WQS.156_C5	AA	AB	AA	AB	AB	AA	AA	AB	AB	AB	AB	AA	AB	AA	AA	AA	AA	AA	AA	AA	AA	AA	AA	AA	AA	AA	AA	AA	AA	AA	AA	NA	AA	NA	NA	NA	NA	AA	AA	AA	AA	NA	AA	AA	AA	AA	NA	AA	NA
WQS.164_C5	AB	AB	AA	AA	AB	AB	AA	AB	AA	AA	AA	AA	AA	AB	AA	AB	AB	AB	AA	AB	AB	AA	AB	AA	AA	AB	AA	AA	AB	AA	AB	AA	AB	AB	AA	AB	AB	AB	AB	AB	AB	AA	AB	AA	AA	AA	AA	AA	AA
WQS.149_C5	AB	AA	AA	AB	AA	AB	NA	AA	AB	AB	AB	AA	AB	AA	AA	AA	AA	AA	AA	AA	AA	AA	AA	AA	AA	AA	AA	AA	AA	AA	AA	AA	AA	AA	AA	AA	AA	AA	AA	AA	AA	AA	AA	AA	AA	AA	AB	AA	AB
WQS.157_C5	AA	AB	AA	AB	AB	AA	AA	AB	AB	AB	AB	AA	AB	AA	AA	AA	AA	AA	AA	AA	AA	AA	AA	AA	AA	AA	AA	AA	AA	AA	AA	AA	AA	AA	AA	AA	AA	AA	AA	AA	AA	AA	AA	AA	AA	AA	AA	AA	AA
WQS.165_C5	AA	AA	AB	AB	AB	AA	AB	AB	AB	AB	AB	AB	AA	AA	AB	AB	AA	AA	AB	AB	AA	AB	AB	AB	AB	AB	AA	AB	AA	NA	AA	AA	AB	AB	AA	AB	AB	AA	AA	AA	AA	AA	AA	AA	AA	AA	AB	AA	AB
WQS.150_C5	AB	AA	AA	BB	AA	AA	AA	AA	BB	BB	BB	AA	AA	NA	AA	NA	NA	AB	AA	AB	NA	AA	NA	AA	AA	NA	AA	AA	AB	AA	NA	AB	NA	BB	AB	BB	BB	NA	NA	NA	NA	AB	AB	AA	AA	AA	NA	AA	NA
WQS.158_C5	AA	AB	AB	AA	BB	AA	AB	BB	AA	AA	AA	AB	AB	AA	AA	AA	AA	AA	AA	AA	AA	AA	AA	AA	AA	AA	AA	AA	AA	AA	AA	AA	AA	AA	AA	AA	AA	AA	AA	AA	AA	AA	AA	AA	AA	AA	AA	AA	AA
WQS.166_C5	NA	AB	AA	NA	AB	AA	AA	AB	AB	AB	AB	AA	BB	AA	NA	NA	AA	AA	AB	NA	AA	NA	NA	AB	AB	AB	AA	NA	AA	NA	AA	AA	AB	NA	AA	NA	NA	AA	AA	AA	AA	AA	AA	AA	AA	AA	NA	AA	NA
WQS.151_C5	AB	AA	AA	BB	AA	AA	AA	AA	BB	BB	BB	AA	AA	AA	AB	AB	AA	AA	AB	AB	AA	AB	AB	AB	AB	AB	AA	AB	AA	AB	AA	AA	AB	AB	AA	AB	AB	AA	AA	AA	AA	AA	AA	AA	AA	AA	AB	AA	AB
WQS.159_C5	AB	AB	AA	AB	AB	AA	AA	AB	AB	AB	AB	AA	AB	AA	AA	AA	AA	AA	AA	AA	AA	AA	AA	AA	AA	AA	AA	AA	AA	AA	AA	AA	AA	AA	AA	AA	AA	AA	AA	AA	AA	AA	AA	AA	AA	AA	AA	AA	AA
WQS.167_C5	AA	AB	AA	AA	AB	AB	AA	AB	AA	AA	AA	AA	AA	AB	AA	AB	AB	AB	AA	AB	AB	AA	AB	AA	AA	AB	AA	AA	AB	AA	AB	AA	AB	AB	AA	AB	AB	AB	AB	AB	AB	AA	AB	AA	AA	AA	AA	AA	AA
WQS.152_C5	AB	AA	AA	AB	AA	AB	AA	AA	AB	AB	AB	AA	AA	AA	AB	AB	AA	AA	AB	AB	AB	AA	AB	AA	AA	AA	AB	AA	AA	AA	AA	AB	AA	AB	AB	AB	AB	AA	AA	AA	AA	AB	AA	AA	AA	AA	AA	AA	AA
WQS.160_C5	AA	AA	AA	BB	AA	AA	AA	AA	BB	BB	BB	AA	AA	AA	AA	AA	AA	AA	AA	AA	AA	AA	AA	AA	AA	AA	AA	AA	AA	AA	AA	AB	AA	AB	AB	AB	AB	AA	AA	AA	AA	AB	AA	AA	AA	AA	AB	AA	AB
WQS.168_C5	AA	AA	AB	AB	AB	AA	NA	AB	AB	AB	AB	AB	AA	AA	AA	AA	AA	AA	AA	AA	AA	AA	AA	AA	AA	AA	AA	AA	AA	AA	AA	AA	AA	AA	AA	AA	AA	AA	AA	AA	AA	AA	AA	AA	AA	AA	AA	AA	AA
WQS.169_C5	AA	AB	AA	NA	AB	AA	AA	AB	AB	AB	AB	AA	AB	AA	AA	AA	AA	AA	AA	AA	AA	AA	AA	AA	AA	AA	AA	AA	AA	AA	AA	AA	AA	AA	AA	AA	AA	AA	NA	AA	AA	AA	AA	AA	AA	AA	NA	AA	NA
WQS.177_C5	AB	AA	AA	AA	AA	BB	AA	AA	AA	AA	AA	AA	AB	AB	AA	AB	AB	AB	AA	AB	AB	AA	AB	AA	AA	AB	AA	AA	AB	AA	AB	AA	AB	AB	AA	AB	AB	AB	AB	AB	AB	AA	AB	AA	AA	AA	AA	AA	AA
WQS.185_C5	AA	AB	AA	AB	AB	AA	AA	AB	AB	AB	AB	AA	AA	AA	AA	AA	AA	AA	AA	AA	AA	AA	AA	AA	AA	AA	AA	AA	AA	AA	AA	AA	AA	AA	AA	AA	AA	AA	AA	AA	AA	AA	AA	AB	AB	AB	AA	AB	AB
WQS.170_C5	AA	AA	AB	AB	AB	AA	AB	AB	AB	AB	AB	AB	AA	AA	AB	AB	AA	AA	AB	AB	AA	AB	AB	AB	AB	AB	AA	AB	AA	AB	AA	AA	AB	AB	AA	AB	AB	AA	AA	AA	AA	AA	AA	AA	AA	AA	AB	AA	AB
WQS.178_C5	AB	AB	AA	AB	AB	AA	NA	AB	AB	AB	AB	AA	AB	AA	AA	AA	AA	AA	AA	AA	AA	AA	AA	AA	AA	AA	AA	AA	AA	AA	AA	AA	AA	AA	AA	AA	AA	AA	AA	AA	AA	AA	AA	AA	AA	AA	AA	AA	AA
WQS.186_C5	AB	AB	AA	AA	AB	AB	AA	AB	AA	AA	AA	AA	AB	AA	AA	AA	AA	AA	AA	AA	AA	AA	AA	AA	AA	AA	AA	AA	AA	AA	AA	AA	AA	AA	AA	AA	AA	AA	AA	AA	AA	AA	AA	AB	AB	AB	AA	AB	AB
WQS.171_C5	AA	AA	AA	BB	AA	AA	AA	AA	BB	BB	BB	AA	AA	AA	AB	AB	AA	AA	AB	AB	AA	AB	AB	AB	AB	AB	AA	AB	AA	AB	AA	AA	AB	AB	AA	AB	AB	AA	AA	AA	AA	AA	AA	AA	AA	AA	AB	AA	AB
WQS.179_C5	AB	AB	AA	AA	AB	AB	AA	AB	AA	AA	AA	AA	AA	AA	AB	AB	AA	AA	AB	AB	AB	AA	AB	AA	AA	AA	AB	AA	AA	AA	AA	AB	AA	AB	AB	AB	AB	AA	AA	AA	AA	AB	AA	AA	AA	AA	AB	AA	AB
WQS.187_C5	AA	AA	AA	AB	AA	AB	AA	AA	AB	AB	AB	AA	AA	NA	AA	NA	NA	AB	AA	AB	AB	AA	AB	AA	AA	AB	AA	AA	AB	AA	NA	AB	AB	BB	AB	BB	BB	AB	NA	AB	AB	AB	AB	AA	AA	AA	AB	AA	AB
WQS.172_C5	AA	AB	AB	AA	BB	AA	AB	BB	AA	AA	AA	AB	AA	AA	AA	AA	AA	AA	AA	AA	AA	AA	AA	AA	AA	AA	AA	AA	AA	AA	AA	AA	AA	AA	AA	AA	AA	AA	AA	AA	AA	AA	AA	AB	NA	AB	AA	AB	AB
WQS.180_C5	AB	AB	AA	AA	AB	AB	AA	AB	AA	AA	AA	AA	AB	AA	AB	AB	AA	AA	AB	AB	AB	AA	AB	AA	AA	AA	AB	AA	AA	AA	AA	AB	AA	AB	AB	AB	AB	AA	AA	AA	AA	AB	AA	AA	AA	AA	AB	AA	AA
WQS.188_C5	AB	AA	AA	AB	AA	NA	AA	AA	AB	AB	AB	AA	AB	AA	AA	AA	AA	AA	AA	AA	AA	AA	AA	AA	AA	AA	AA	AA	AA	AA	AA	AA	AA	AA	AA	AA	AA	AA	AA	AA	AA	AA	AA	AB	AB	AB	AA	AB	AB
WQS.173_C5	AB	AA	AA	BB	AA	AA	AA	AA	BB	BB	BB	AA	AA	AA	AB	AB	AA	AA	AB	AB	AA	AB	AB	AB	AB	AB	AA	NA	AA	NA	AA	AA	AB	AB	AA	AB	AB	AA	AA	AA	AA	AA	AA	AA	AA	AA	AB	AA	AB
WQS.181_C5	AB	AB	AA	AA	AB	AB	AA	AB	AA	AA	AA	AA	AB	AB	AA	AB	AB	AB	AA	AB	AB	AA	AB	AA	AA	AB	AA	AA	AB	AA	AB	AA	AB	AB	AA	AB	AB	AB	AB	AB	AB	AA	AB	AA	AA	AA	AA	AA	AA
WQS.189_C5	AB	BB	AA	AA	BB	AA	AA	BB	AA	AA	AA	AA	AA	AA	AA	AA	AA	AA	AA	AA	AA	AA	AA	AA	AA	AA	AA	AA	AA	AA	AA	AA	AA	AA	AA	AA	AA	AA	AA	AA	AA	AA	AA	AA	AA	AA	AA	AA	AA
WQS.174_C5	AA	AA	NA	NA	NA	AA	NA	AB	AB	AB	NA	NA	AA	AA	AB	AB	AA	AA	AB	AB	AA	AB	AB	AB	AB	AB	AA	AB	AA	AB	AA	AA	AB	AB	AA	AB	AB	AA	AA	AA	AA	AA	AA	AA	AA	AA	AB	AA	AB
WQS.182_C5	AB	AB	AA	AA	NA	AB	AA	AB	AA	AA	AA	AA	AA	AA	AA	AA	AA	AA	AA	AA	AA	AA	AA	AA	AA	AA	AA	AA	AA	AA	AA	AA	AA	AA	AA	AA	AA	AA	AA	AA	AA	AA	AA	AA	AA	AA	AA	AA	AA
WQS.190_C5	AA	AB	AA	AB	AB	AA	AA	AB	AB	AB	AB	AA	AA	AA	AA	AA	AA	AA	AA	AA	AA	AA	AA	AA	AA	AA	AA	AA	AA	AA	AA	AA	AA	AA	AA	AA	AA	AA	AA	AA	AA	AA	AA	AB	NA	NA	AA	NA	NA
WQS.175_C5	AA	AB	AB	AA	BB	AA	AB	BB	AA	AA	AA	AB	AB	AA	AA	AA	AA	AA	AA	AA	AA	AA	AA	AA	AA	AA	AA	AA	AA	AA	AA	AA	AA	AA	AA	AA	AA	AA	AA	AA	AA	AA	AA	AB	AB	AB	AA	AB	AB
WQS.183_C5	AB	AB	AA	AA	AB	NA	NA	AB	AA	AA	AA	AA	AB	AA	AA	AA	AA	AA	AA	AA	AA	AA	AA	AA	AA	AA	AA	AA	AA	AA	AA	AA	AA	AA	AA	AA	AA	AA	AA	AA	AA	AA	AA	AA	AA	AA	AA	AA	AA
WQS.191_C5	NA	AA	AA	BB	AA	AA	AA	AA	BB	BB	BB	AA	AA	AA	AA	AA	AA	AA	AA	AA	AA	AA	AA	AA	AA	AA	AA	AA	AA	AA	AA	AA	AA	AA	AA	AA	AA	AA	AA	AA	AA	AA	AA	AA	AA	AA	AA	AA	AA
WQS.176_C5	AB	AA	AA	BB	AA	AA	AA	AA	BB	BB	BB	AA	AB	AA	AB	AB	AA	AA	AB	AB	AA	AB	AB	AB	AB	AB	AA	AB	AA	AB	AA	AA	AB	AB	AA	AB	AB	AA	AA	AA	AA	AA	AA	AA	AA	AA	AB	AA	AB
WQS.184_C5	AA	AB	AA	AB	AB	AA	AA	AB	AB	AB	AB	AA	BB	AA	AB	AB	AA	AA	AB	AB	AA	AB	AB	AB	AB	AB	AA	AB	AA	AB	AA	AA	AB	AB	AA	AB	AB	AA	AA	AA	AA	AA	AA	AA	AA	AA	AB	AA	NA
WQS.192_C5	AA	AB	AA	AB	AB	AA	AA	AB	AB	AB	AB	AA	AA	AA	AA	AA	AA	AA	AA	AA	AA	AA	AA	AA	AA	AA	AA	AA	AA	AA	AA	AA	AA	AA	AA	AA	AA	AA	AA	AA	AA	AA	AA	AA	AA	AA	AA	AA	AA
WQS.193_C5	AB	AB	AA	AB	AB	AA	AA	AB	AB	AB	AB	AA	AB	AA	AA	AA	AA	AA	AA	AA	AA	AA	AA	AA	AA	AA	AA	AA	AA	AA	AA	AA	AA	AA	AA	AA	AA	AA	AA	AA	AA	AA	AA	AA	AA	AA	AA	AA	AA
WQS.201_C5	AA	AB	AA	AB	AB	AA	NA	AB	AB	AB	AB	AA	AA	AA	AA	AA	AA	AA	AA	AA	AA	AA	AA	AA	AA	AA	AA	AA	AA	AA	AA	AA	AA	AA	AA	AA	AA	AA	AA	AA	AA	AA	AA	AB	AB	AB	AA	AB	AB
WQS.209_C5	AA	NA	AB	AA	AB	AB	AB	AB	AA	AA	AA	AB	AA	AA	AA	AA	AA	AA	AA	AA	AA	AA	AA	AA	AA	AA	AA	AA	AA	AA	AA	AA	AA	AA	AA	AA	AA	AA	AA	AA	AA	AA	AA	AB	AB	AB	AA	AB	AB
WQS.194_C5	AB	AA	AA	BB	AA	AA	AA	AA	BB	BB	BB	AA	AA	AB	AA	AB	AB	AB	AA	AB	AB	AA	AB	AA	AA	AB	AA	AA	AB	AA	AB	AB	AB	BB	AB	BB	BB	AB	AB	AB	AB	AB	AB	AA	AA	AA	AB	AA	AB
WQS.202_C5	NA	AA	AB	AB	AB	AA	AB	AB	AB	AB	AB	AB	AA	AA	AA	AA	AA	AA	AA	AA	AA	AA	AA	AA	AA	AA	AA	AA	AA	AA	AA	AA	AA	AA	AA	AA	AA	AA	AA	AA	AA	AA	AA	AA	AA	AA	AA	AA	AA
WQS.210_C5	AA	AA	AA	NA	AA	AB	AA	AA	AB	AB	NA	AA	AA	AA	AA	AA	AA	AA	AA	AA	AA	AA	AA	AA	AA	AA	AA	AA	AA	AA	AA	AA	AA	AA	AA	AA	AA	AA	AA	AA	AA	AA	AA	NA	NA	NA	AA	NA	NA
WQS.195_C5	AB	AA	AA	BB	AA	AA	NA	AA	BB	BB	BB	AA	AA	AA	AA	AA	AA	AA	AA	AA	AA	AA	AA	AA	AA	AA	AA	AA	AA	AA	AA	AA	AA	AA	AA	AA	AA	AA	AA	AA	AA	AA	AA	AA	AA	AA	AA	AA	AA
WQS.203_C5	AA	NA	AA	NA	AA	NA	NA	AA	AB	NA	NA	AA	AB	AA	AB	AB	AA	AA	AB	AB	AA	AB	AB	AB	AB	AB	AA	AB	AA	AB	AA	AA	AB	AB	AA	AB	AB	AA	AA	AA	AA	AA	AA	AB	NA	AB	AB	AB	BB
WQS.211_C5	AA	AA	AA	AB	AA	AB	AA	AA	AB	AB	AB	AA	AB	AA	AA	AA	AA	AA	AA	AA	AA	AA	AA	AA	AA	AA	AA	AA	AA	AA	AA	AA	AA	AA	AA	AA	AA	AA	AA	AA	AA	AA	AA	AA	AA	AA	AA	AA	AA
WQS.196_C5	NA	AA	AA	BB	AA	AA	AA	AA	BB	BB	BB	AA	AA	AA	AA	AA	AA	AA	AA	AA	AA	AA	AA	AA	AA	AA	AA	AA	AA	AA	AA	AA	AA	AA	AA	AA	AA	AA	AA	AA	AA	AA	AA	AA	AA	AA	AA	AA	AA
WQS.204_C5	AA	AA	AA	BB	AA	AA	AA	AA	BB	BB	BB	AA	AB	AA	AB	AB	AA	AA	AB	AB	AA	AB	AB	AB	AB	AB	AA	AB	AA	AB	AA	AB	AB	BB	AB	BB	BB	AA	AA	AA	AA	AB	AA	AA	AA	AA	BB	AA	BB
WQS.197_C5	AA	NA	NA	AA	BB	AA	AB	BB	AA	AA	AA	NA	AA	AB	AA	AB	AB	AB	AA	AB	AB	AA	AB	AA	AA	AB	AA	AA	AB	AA	AB	AA	AB	AB	AA	AB	AB	AB	AB	AB	AB	AA	AB	AA	AA	AA	AA	AA	AA
WQS.205_C5	NA	BB	AA	AA	BB	AA	AA	BB	AA	AA	AA	AA	AA	AA	AA	AA	AA	AA	AA	AA	AA	AA	AA	AA	AA	AA	AA	AA	AA	AA	AA	AA	AA	AA	AA	AA	AA	AA	AA	AA	AA	AA	AA	AB	NA	NA	AA	AB	AB
WQS.206_C5	AB	AA	AA	AB	AA	AB	AA	AA	AB	AB	AB	AA	AB	AA	AA	AA	AA	AA	AA	AA	AA	AA	AA	AA	AA	AA	AA	AA	AA	AA	AA	AA	AA	AA	AA	AA	AA	AA	AA	AA	AA	AA	AA	AB	NA	NA	AA	AB	AB
WQS.199_C5	NA	BB	AA	AA	BB	AA	AA	BB	AA	AA	AA	AA	AB	AA	AA	AA	AA	AA	AA	AA	AA	AA	AA	AA	AA	AA	AA	AA	AA	AA	AA	AA	AA	AA	AA	AA	AA	AA	AA	AA	AA	AA	AA	AA	AA	AA	AA	AA	AA
WQS.207_C5	AA	AB	AA	AA	AB	AB	NA	AB	AA	AA	AA	AA	AA	AB	AA	AB	AB	AB	AA	AB	AB	AA	AB	AA	AA	AB	AA	AA	AB	AA	AB	AA	AB	AB	AA	AB	AB	AB	AB	AB	AB	AA	AB	AA	AA	AA	AA	AA	AA
WQS.200_C5	AA	NA	AA	NA	NA	AA	NA	NA	NA	NA	NA	AA	AA	AA	AA	AA	AA	AA	AA	AA	AA	AA	AA	AA	AA	AA	AA	AA	AA	AA	AA	AA	AA	AA	AA	AA	AA	AA	AA	AA	AA	AA	AA	AB	AB	AB	AA	AB	AB
WQS.208_C5	AA	AB	AA	AB	AB	AA	AA	AB	AB	AB	AB	AA	AA	AA	AA	AA	AA	AA	AA	AA	AA	AA	AA	AA	AA	AA	AA	AA	AA	AA	AA	AB	AA	AB	AB	NA	AB	AA	AA	AA	AA	AB	AA	AA	AA	AA	AB	AA	AB
W182BNgt_C5	BB	AA	AA	AA	AA	AA	NA	AA	AA	AA	BB	AA	BB	AA	BB	BB	AA	BB	AA	BB	BB	AA	BB	NA	AA	NA	BB	AA	AA	AA	AA	BB	AA	BB	BB	BB	BB	AA	AA	AA	AA	AA	BB	BB	BB	BB	AA	BB	BB
[truncated: 5,000 more columns]
