# Supplementary material for: Selection for Silage Yield and Composition Did Not Affect Genomic Diversity Within the Wisconsin Quality Synthetic Maize Population
Source: G3 (Bethesda). 2015 Feb 2;5(4):541–9. doi: 10.1534/g3.114.015263 (PMC4390570; doi:10.1534/g3.114.015263)
Supplement: Supporting Information [file supp_g3.114.015263_FileS2.zip › wqsSupportingData/ivdBlups.csv]

ENTRY	Intercept+BLUP	SE	Cycle
71712-B-1-1-3-1-BXLH198	71.8649999999996	1.25077950318248	C1
80015	NA	NA	C1
80018	NA	NA	C1
80018	NA	NA	C1
80019	NA	NA	C1
80024	NA	NA	C1
80033	NA	NA	C1
80041	NA	NA	C1
80046	70.5675	1.25077950318249	C1
80047	NA	NA	C1
80050	NA	NA	C1
80058	71.27	1.25077950318249	C1
80061	71.59	1.25077950318249	C1
80063	72.6025	1.25077950318249	C1
80065	72.0275	1.25077950318249	C1
80069	71.01	1.25077950318249	C1
80070	72.825	1.25077950318249	C1
80071	NA	NA	C1
80073	70.9875	1.25077950318249	C1
80073	NA	NA	C1
80085	NA	NA	C1
80086	NA	NA	C1
80098	NA	NA	C1
80101	NA	NA	C1
80104	NA	NA	C1
80105	NA	NA	C1
80106	NA	NA	C1
80110	NA	NA	C1
80116	NA	NA	C1
80116	NA	NA	C1
80126	73.305	1.25077950318249	C1
80129	70.595	1.25077950318249	C1
80136	NA	NA	C1
80142	NA	NA	C1
80143	NA	NA	C1
80144	NA	NA	C1
80151	70.0925	1.25077950318249	C1
80159	NA	NA	C1
80166	69.965	1.25077950318249	C1
80171	71.5425	1.25077950318249	C1
80186	72.36	1.25077950318249	C1
80190	NA	NA	C1
80207	NA	NA	C1
80208	71.19	1.25077950318249	C1
80208	70.425	1.25077950318249	C1
80212	70.31	1.25077950318249	C1
80212	69.8025	1.25077950318249	C1
80212	71.62	1.25077950318249	C1
80221	70.105	1.25077950318249	C1
80221	NA	NA	C1
80221	NA	NA	C1
80222	71.2375	1.25077950318249	C1
80222	NA	NA	C1
80230	NA	NA	C1
80230	NA	NA	C1
80237	NA	NA	C1
80239	73.1575	1.25077950318249	C1
80240	69.555	1.25077950318249	C1
80240	NA	NA	C1
80240	NA	NA	C1
80241	NA	NA	C1
80241	69.06	1.25077950318249	C1
80241	67.6925	1.25077950318249	C1
80244	71.09	1.25077950318249	C1
80251	NA	NA	C1
80252	NA	NA	C1
80253	70.93	1.25077950318249	C1
80253	70.79	1.25077950318249	C1
80258	70.23	1.25077950318249	C1
80259	69.9125	1.25077950318249	C1
80259	70.775	1.25077950318249	C1
80268	NA	NA	C1
80274	NA	NA	C1
80275	67.4875	1.25077950318249	C1
80281	NA	NA	C1
80296	70.2975	1.25077950318249	C1
80307	72.785	1.25077950318249	C1
80308	NA	NA	C1
80318	NA	NA	C1
80332	NA	NA	C1
80334	NA	NA	C1
80337	NA	NA	C1
80341	67.95	1.25077950318249	C1
80349	NA	NA	C1
80351	NA	NA	C1
80353	70.21	1.25077950318249	C1
80353	72.5325	1.25077950318249	C1
80353	NA	NA	C1
80355	70.405	1.25077950318249	C1
80355	NA	NA	C1
80355	71.3475	1.25077950318249	C1
80356	NA	NA	C1
80357	72.2075	1.25077950318249	C1
DAIRYLANDDST10212	71.4025	1.25077950318249	C1
DAIRYLANDSTEALTH1297	74.4225	1.25077950318249	C1
F657	75.0725	1.25077950318249	C1
NK4687	71.055	1.25077950318249	C1
P33A14A	68.905	1.25077950318249	C1
P35R58	71.5325	1.25077950318249	C1
TMF113	65.9275	1.25077950318249	C1
12002-2	81.5916666666637	0.633395582547296	C2
12004-1	82.5416666666667	0.633395582547293	C2
12004-2	83.115	0.633395582547293	C2
12007-2	81.515	0.633395582547293	C2
12009-2	82.8083333333334	0.633395582547293	C2
12009-3	82.965	0.633395582547293	C2
12014-2	82.205	0.633395582547293	C2
12018-1	81.5516666666667	0.633395582547293	C2
12019-1	82.22	0.633395582547293	C2
12021-3	82.9016666666667	0.633395582547293	C2
12025-3	81.4333333333333	0.633395582547293	C2
12026-2	83.025	0.633395582547293	C2
12027-1	81.8133333333333	0.633395582547293	C2
12028-3	83.55	0.633395582547293	C2
12029-2	83.4966666666667	0.633395582547293	C2
12038-3	83.4	0.633395582547293	C2
12039-2	83.4516666666667	0.633395582547293	C2
12041-3	83.1916666666666	0.633395582547293	C2
12045-2	82.2416666666666	0.633395582547293	C2
12045-3	81.315	0.633395582547293	C2
12046-1	82.8966666666666	0.633395582547293	C2
12050-1	81.45	0.633395582547293	C2
12050-2	81.7483333333333	0.633395582547293	C2
12050-3	80.775	0.633395582547293	C2
12051-1	81.8033333333333	0.633395582547293	C2
12057-1	83.97	0.633395582547293	C2
12058-2	81.6116666666667	0.633395582547293	C2
12059-3	83.085	0.633395582547293	C2
12062-1	83.0746710623523	0.777104335876772	C2
12062-2	83.1183333333333	0.633395582547293	C2
12062-3	83.2933333333333	0.633395582547293	C2
12063-1	82.3783333333333	0.633395582547293	C2
12063-2	81.945	0.633395582547293	C2
12063-3	82.195	0.633395582547293	C2
12064-2	82.985	0.633395582547293	C2
12067-1	83.725	0.633395582547293	C2
12068-1	82.3683333333334	0.633395582547293	C2
12069-3	82.965	0.633395582547293	C2
12074-2	81.4366666666667	0.633395582547293	C2
12087-3	80.6333333333334	0.633395582547293	C2
12090-1	84.0392166512198	1.1008631725596	C2
12090-3	82.6383333333334	0.633395582547293	C2
12091-2	82.5833333333333	0.633395582547293	C2
12096-1	81.5083333333334	0.633395582547293	C2
12099-1	82.46	0.633395582547293	C2
12099-2	80.04	0.633395582547293	C2
12101-2	82.3566666666667	0.633395582547293	C2
12102-2	82.07	0.633395582547293	C2
12103-1	81.51	0.633395582547293	C2
12104-1	82.6883333333334	0.633395582547293	C2
12104-3	81.0233333333334	0.633395582547293	C2
12105-1	83.0966666666667	0.633395582547293	C2
12107-2	81.9583333333334	0.633395582547293	C2
12107-3	82.19	0.633395582547293	C2
12110-1	82.9366666666667	0.633395582547293	C2
12110-2	83.5033333333333	0.633395582547293	C2
12111-1	81.3766666666667	0.633395582547293	C2
12111-3	82.4433333333333	0.633395582547293	C2
12112-1	80.84	0.633395582547293	C2
12112-2	82.1966666666667	0.633395582547293	C2
12112-3	81.94	0.633395582547293	C2
12113-1	82.3333333333333	0.633395582547293	C2
12121-1	82.2166666666667	0.633395582547293	C2
12123-2	81.4766666666667	0.633395582547293	C2
12124-2	81.9946084515366	0.708906829075336	C2
12126-1	82.6	0.633395582547293	C2
12131-1	80.55	0.633395582547293	C2
12132-3	82.645	0.633395582547293	C2
12133-3	82.1533333333334	0.633395582547293	C2
12135-3	85.2165903885934	0.952873514059526	C2
12136-2	81.3266666666667	0.633395582547293	C2
12137-1	80.8846084515365	0.708906829075336	C2
12137-2	82.0066666666667	0.633395582547293	C2
12139-3	83.5213637706857	0.708906829075336	C2
12140-1	83.695	0.633395582547293	C2
12140-2	82.7266666666667	0.633395582547293	C2
12148-1	82.1333333333333	0.633395582547293	C2
12156-2	83.7566666666667	0.633395582547293	C2
12157-2	81.935	0.633395582547293	C2
12158-1	82.9333333333334	0.633395582547293	C2
12161-2	82.6216666666667	0.633395582547293	C2
12164-2	82.9283333333333	0.633395582547293	C2
12164-3	82.425	0.633395582547293	C2
12167-1	82.2116666666667	0.633395582547293	C2
12167-2	81.4666666666667	0.633395582547293	C2
12167-3	81.7233333333333	0.633395582547293	C2
12168-1	82.6833333333333	0.633395582547293	C2
12170-1	82.7566666666667	0.633395582547293	C2
12170-2	82.8483333333333	0.633395582547293	C2
12172-2	82.9966666666667	0.633395582547293	C2
12173-3	83.2933333333333	0.633395582547293	C2
12176-2	82.8383333333334	0.633395582547293	C2
12182-1	83.5215903885934	0.952873514059526	C2
12184-2	82.5566666666667	0.633395582547293	C2
12185-2	83.0833333333333	0.633395582547293	C2
34B23	82.4416666666667	0.633395582547293	C2
34M95	81.735	0.633395582547293	C2
F697	86.18	0.633395582547293	C2
N48V8	81.87	0.633395582547293	C2
N64-J9	83.2516666666667	0.633395582547293	C2
40005-1	80.0299999999974	0.754472719098832	C3
40006-1	78.5166666666667	0.754472719098843	C3
40007-1	79.0600000000001	0.754472719098843	C3
40008-1	77.9500000000001	0.754472719098843	C3
40009-2	78.1833333333334	0.754472719098843	C3
40010-1	NA	NA	C3
40011-2	79.5966666666667	0.754472719098843	C3
40014-2	78.4266666666667	0.754472719098843	C3
40016-1	78.2966666666667	0.754472719098843	C3
40019-1	NA	NA	C3
40023-3	NA	NA	C3
40024-1	79.0833333333334	0.754472719098843	C3
40025-1	NA	NA	C3
40025-2	79.0066666666667	0.754472719098843	C3
40026-1	NA	NA	C3
40033-1	78.4866666666667	0.754472719098843	C3
40040-3	NA	NA	C3
40047-3	NA	NA	C3
40053-2-1	78.9566666666667	0.754472719098843	C3
40057-3-1	77.4766666666667	0.754472719098843	C3
40064-1	NA	NA	C3
40065-1	79.1400000000001	0.754472719098843	C3
40071-1	78.6933333333334	0.754472719098843	C3
40074-3	NA	NA	C3
40103-1	77.66	0.754472719098843	C3
40105-2	NA	NA	C3
40108-2	NA	NA	C3
40109-2	NA	NA	C3
40112-2	78.8333333333334	0.754472719098843	C3
40116-1	78.9366666666667	0.754472719098843	C3
40119-1	78.4833333333334	0.754472719098843	C3
40122-1	79.64	0.754472719098843	C3
40123-1	79.9933333333334	0.754472719098843	C3
40124-2-1	79.84	0.754472719098843	C3
40128-3-1	NA	NA	C3
40132-1	77.86	0.754472719098843	C3
40134-2-1	76.83	0.754472719098843	C3
40135-1	NA	NA	C3
40136-1	78.6033333333334	0.754472719098843	C3
40137-1	78.7233333333334	0.754472719098843	C3
40138-1	NA	NA	C3
40139-1	77.25	0.754472719098843	C3
40140-1	79.2866666666667	0.754472719098843	C3
40141-1	77.15	0.754472719098843	C3
40142-1	77.7533333333333	0.754472719098843	C3
40143-1	NA	NA	C3
40144-1	NA	NA	C3
40146-1	79.4566666666667	0.754472719098843	C3
40154-3-1	77.1633333333334	0.754472719098843	C3
40156-1	NA	NA	C3
40164-2-1	77.32	0.754472719098843	C3
40166-2-1	NA	NA	C3
40167-1	78.9066666666667	0.754472719098843	C3
40168-1	78.4466666666667	0.754472719098843	C3
40172-1	NA	NA	C3
40174-3-1	NA	NA	C3
40176-1	NA	NA	C3
40177-1	NA	NA	C3
40179-1	78.9533333333333	0.754472719098843	C3
40180-1	NA	NA	C3
40181-1	NA	NA	C3
40182-1	NA	NA	C3
40185-2-1	77.4533333333333	0.754472719098843	C3
40186-1	76.1466666666667	0.754472719098843	C3
40188-1	78.42	0.754472719098843	C3
40191-1	NA	NA	C3
40202-1	78.4462356321839	0.926688066757792	C3
40207-3-1	76.9733333333333	0.754472719098843	C3
40211-1	NA	NA	C3
40212-1	78.6166666666667	0.754472719098843	C3
40213-1	NA	NA	C3
40216-2	79.2866666666667	0.754472719098843	C3
40217-1	79.43	0.754472719098843	C3
40219-1	NA	NA	C3
40222-1	NA	NA	C3
40225-1	NA	NA	C3
40226-2-1	NA	NA	C3
40227-1	NA	NA	C3
40236-1	80.2033333333333	0.754472719098843	C3
40258-1	78.6233333333333	0.754472719098843	C3
40259-1	77.66	0.754472719098843	C3
40262-1	79.16	0.754472719098843	C3
40264-1	80.6833333333333	0.754472719098843	C3
40267-1	NA	NA	C3
40268-1	NA	NA	C3
40269-1	78.1633333333333	0.754472719098843	C3
40271-1	78.7366666666667	0.754472719098843	C3
40272-1	NA	NA	C3
40274-1	77.7533333333333	0.754472719098843	C3
40275-1	NA	NA	C3
40276-1	NA	NA	C3
40277-1	79.4333333333333	0.754472719098843	C3
40278-1	NA	NA	C3
40279-1	NA	NA	C3
40281-1	NA	NA	C3
40282-1	NA	NA	C3
40285-1	NA	NA	C3
40297-1	NA	NA	C3
40299-1	79.1066666666667	0.754472719098843	C3
40300-2-1	NA	NA	C3
F697(bm3)	81.47	0.754472719098843	C3
LH287	NA	NA	C3
P34N44	79.0166666666667	0.754472719098843	C3
W601S	80.02	0.754472719098843	C3
W604S	78.76	0.754472719098843	C3
W605S	76.1766666666667	0.754472719098843	C3
_F2F633	83.6674999999966	0.602761227195264	C4
34R67	NA	NA	C4
36H56	80.295	0.602761227195267	C4
80002-1	81.555	0.602761227195267	C4
80003-1	NA	NA	C4
80003-2	NA	NA	C4
80005-1	81.085	0.602761227195267	C4
80005-2	NA	NA	C4
80006-1	NA	NA	C4
80006-2	NA	NA	C4
80011-1	NA	NA	C4
80011-2	NA	NA	C4
80012-1	NA	NA	C4
80012-2	NA	NA	C4
80015-1	NA	NA	C4
80015-2	80.7875	0.602761227195267	C4
80021-1	NA	NA	C4
80021-2	NA	NA	C4
80022-2	NA	NA	C4
80024-1	NA	NA	C4
80024-2	NA	NA	C4
80025-1	NA	NA	C4
80025-2	NA	NA	C4
80032-1	NA	NA	C4
80032-2	NA	NA	C4
80033-1	81.6925	0.602761227195267	C4
80035-1	NA	NA	C4
80035-2	81.3325	0.602761227195267	C4
80037-1	NA	NA	C4
80037-2	NA	NA	C4
80040-2	NA	NA	C4
80049-1	NA	NA	C4
80049-2	NA	NA	C4
80050-1	80.1825	0.602761227195267	C4
80050-2	NA	NA	C4
80051-2	NA	NA	C4
80054-1	82.2025	0.602761227195267	C4
80054-2	NA	NA	C4
80056-2	NA	NA	C4
80057-1	NA	NA	C4
80057-2	NA	NA	C4
80063-1	NA	NA	C4
80063-2	NA	NA	C4
80069-1	NA	NA	C4
80069-2	NA	NA	C4
80070-1	NA	NA	C4
80070-2	NA	NA	C4
80072-1	NA	NA	C4
80072-2	NA	NA	C4
80073-1	81.4375	0.602761227195267	C4
80074-1	NA	NA	C4
80074-2	NA	NA	C4
80074-3	NA	NA	C4
80076-2	NA	NA	C4
80076-3	NA	NA	C4
80078-1	NA	NA	C4
80078-2	NA	NA	C4
80081-1	NA	NA	C4
80081-2	81.8725	0.602761227195267	C4
80083-2	NA	NA	C4
80086-2	80.85	0.602761227195267	C4
80087-2	NA	NA	C4
80088-2	81.7243359375001	0.739189332005077	C4
80093-2	NA	NA	C4
80094-2	NA	NA	C4
80095-1	80.7125000000001	0.602761227195267	C4
80100-2	81.0768359375001	0.739189332005077	C4
80102-1	NA	NA	C4
80102-2	NA	NA	C4
80106-3	NA	NA	C4
80107-1	NA	NA	C4
80107-2	NA	NA	C4
80107-3	NA	NA	C4
80111-1	NA	NA	C4
80111-2	NA	NA	C4
80112-1	81.6250000000001	0.602761227195267	C4
80115-2	NA	NA	C4
80116-1	NA	NA	C4
80116-2	NA	NA	C4
80117-2	NA	NA	C4
80118-1	NA	NA	C4
80118-2	NA	NA	C4
80120-1	NA	NA	C4
80120-2	NA	NA	C4
80123-1	82.2100000000001	0.602761227195267	C4
80123-2	81.2700000000001	0.602761227195267	C4
80123-3	81.6243359375001	0.739189332005077	C4
80123-4	NA	NA	C4
80123-5	81.25	0.602761227195267	C4
80124-1	82.2825	0.602761227195267	C4
80124-2	NA	NA	C4
80124-3	NA	NA	C4
80124-4	82.095	0.602761227195267	C4
80128-1	NA	NA	C4
80128-2	NA	NA	C4
80132-1	NA	NA	C4
80132-2	NA	NA	C4
80133-2	NA	NA	C4
80134-1	NA	NA	C4
80134-2	NA	NA	C4
80135-1	NA	NA	C4
80135-2	81.8175	0.602761227195267	C4
80137-1	NA	NA	C4
80137-2	NA	NA	C4
80138-1	NA	NA	C4
80138-2	81.5525	0.602761227195267	C4
80138-3	NA	NA	C4
80139-1	82.3281640625001	0.739189332005076	C4
80139-2	NA	NA	C4
80139-3	NA	NA	C4
80141-2	81.0593359375001	0.739189332005076	C4
80141-3	NA	NA	C4
80148-1	NA	NA	C4
80148-2	NA	NA	C4
80148-3	81.6068359375001	0.739189332005076	C4
80150-1	NA	NA	C4
80150-3	80.9425000000001	0.602761227195267	C4
80152-2	NA	NA	C4
80152-3	81.2225000000001	0.602761227195267	C4
80155-1	81.8625	0.602761227195267	C4
80155-2	NA	NA	C4
80156-1	80.2725	0.602761227195267	C4
80159-1	NA	NA	C4
80159-2	NA	NA	C4
80166-2	NA	NA	C4
80171-2	80.2175000000001	0.602761227195267	C4
80172-1	NA	NA	C4
80172-2	NA	NA	C4
80173-2	NA	NA	C4
80175-2	81.4000000000001	0.602761227195267	C4
80177-1	NA	NA	C4
80177-2	NA	NA	C4
80177-3	79.9075000000001	0.602761227195267	C4
80177-4	NA	NA	C4
80177-5	NA	NA	C4
80178-2	NA	NA	C4
80178-3	NA	NA	C4
80178-4	NA	NA	C4
80184-2	NA	NA	C4
80185-2	NA	NA	C4
80189-2	NA	NA	C4
80191-1	NA	NA	C4
80196-2	NA	NA	C4
80197-2	NA	NA	C4
N48V8	78.2375	0.602761227195267	C4
W604S	81.415	0.602761227195267	C4
W604S	81.1467934782609	0.740898635356902	C4
W605S	78.8825	0.602761227195267	C4
W605S	78.4075	0.602761227195267	C4
W611S	79.7575	0.602761227195267	C4
W611S	80.7225	0.602761227195267	C4
W612S	81.095	0.602761227195267	C4
W612S	80.8575	0.602761227195267	C4
