# Supplementary material for: Selection for Silage Yield and Composition Did Not Affect Genomic Diversity Within the Wisconsin Quality Synthetic Maize Population
Source: G3 (Bethesda). 2015 Feb 2;5(4):541–9. doi: 10.1534/g3.114.015263 (PMC4390570; doi:10.1534/g3.114.015263)
Supplement: Supporting Information [file supp_g3.114.015263_FileS2.zip › wqsSupportingData/ndfBlups.csv]

ENTRY	Intercept+BLUP	SE	Cycle
71712-B-1-1-3-1-BXLH198	52.5774999999986	1.64548190570974	C1
80015	NA	NA	C1
80018	NA	NA	C1
80018	NA	NA	C1
80019	NA	NA	C1
80024	NA	NA	C1
80033	NA	NA	C1
80041	NA	NA	C1
80046	53.6675	1.64548190570975	C1
80047	NA	NA	C1
80050	NA	NA	C1
80058	52.2725	1.64548190570975	C1
80061	53.3325	1.64548190570975	C1
80063	50.935	1.64548190570975	C1
80065	51.955	1.64548190570975	C1
80069	53.225	1.64548190570975	C1
80070	52.8725	1.64548190570975	C1
80071	NA	NA	C1
80073	52.675	1.64548190570975	C1
80073	NA	NA	C1
80085	NA	NA	C1
80086	NA	NA	C1
80098	NA	NA	C1
80101	NA	NA	C1
80104	NA	NA	C1
80105	NA	NA	C1
80106	NA	NA	C1
80110	NA	NA	C1
80116	NA	NA	C1
80116	NA	NA	C1
80126	48.3375	1.64548190570975	C1
80129	52.83	1.64548190570975	C1
80136	NA	NA	C1
80142	NA	NA	C1
80143	NA	NA	C1
80144	NA	NA	C1
80151	55.0325	1.64548190570975	C1
80159	NA	NA	C1
80166	53.6775	1.64548190570975	C1
80171	51.82	1.64548190570975	C1
80186	51.875	1.64548190570975	C1
80190	NA	NA	C1
80207	NA	NA	C1
80208	52.8525	1.64548190570975	C1
80208	53.855	1.64548190570975	C1
80212	54.8075	1.64548190570975	C1
80212	55.675	1.64548190570975	C1
80212	53.865	1.64548190570975	C1
80221	55.305	1.64548190570975	C1
80221	NA	NA	C1
80221	NA	NA	C1
80222	52.7475	1.64548190570975	C1
80222	NA	NA	C1
80230	NA	NA	C1
80230	NA	NA	C1
80237	NA	NA	C1
80239	50.5675	1.64548190570975	C1
80240	55.4775	1.64548190570975	C1
80240	NA	NA	C1
80240	NA	NA	C1
80241	NA	NA	C1
80241	56.0825	1.64548190570975	C1
80241	57.25	1.64548190570975	C1
80244	56.3575	1.64548190570975	C1
80251	NA	NA	C1
80252	NA	NA	C1
80253	52.7025	1.64548190570975	C1
80253	52.9475	1.64548190570975	C1
80258	53.8325	1.64548190570975	C1
80259	54.855	1.64548190570975	C1
80259	52.71	1.64548190570975	C1
80268	NA	NA	C1
80274	NA	NA	C1
80275	57.405	1.64548190570975	C1
80281	NA	NA	C1
80296	53.5	1.64548190570975	C1
80307	50.27	1.64548190570975	C1
80308	NA	NA	C1
80318	NA	NA	C1
80332	NA	NA	C1
80334	NA	NA	C1
80337	NA	NA	C1
80341	56.415	1.64548190570975	C1
80349	NA	NA	C1
80351	NA	NA	C1
80353	54.15	1.64548190570975	C1
80353	50.4625	1.64548190570975	C1
80353	NA	NA	C1
80355	53.165	1.64548190570975	C1
80355	NA	NA	C1
80355	52.4525	1.64548190570975	C1
80356	NA	NA	C1
80357	50.3825	1.64548190570975	C1
DAIRYLANDDST10212	53.3575	1.64548190570975	C1
DAIRYLANDSTEALTH1297	48.1675	1.64548190570975	C1
F657	48.7675	1.64548190570975	C1
NK4687	53.1475	1.64548190570975	C1
P33A14A	55.8225	1.64548190570975	C1
P35R58	52.3275	1.64548190570975	C1
TMF113	58.53	1.64548190570975	C1
12002-2	51.8649999999994	1.1565403910654	C2
12004-1	50.5733333333333	1.15654039106542	C2
12004-2	48.8683333333333	1.15654039106542	C2
12007-2	52.0533333333333	1.15654039106542	C2
12009-2	48.6333333333333	1.15654039106542	C2
12009-3	49.2866666666666	1.15654039106542	C2
12014-2	51.0016666666667	1.15654039106542	C2
12018-1	52.545	1.15654039106542	C2
12019-1	50.795	1.15654039106542	C2
12021-3	50.4166666666667	1.15654039106542	C2
12025-3	52.4216666666667	1.15654039106542	C2
12026-2	50.0033333333333	1.15654039106542	C2
12027-1	50.8066666666667	1.15654039106542	C2
12028-3	49.0466666666667	1.15654039106542	C2
12029-2	48.0533333333333	1.15654039106542	C2
12038-3	48.3066666666667	1.15654039106542	C2
12039-2	47.59	1.15654039106542	C2
12041-3	48.7383333333333	1.15654039106542	C2
12045-2	51.03	1.15654039106542	C2
12045-3	52.1383333333333	1.15654039106542	C2
12046-1	49.3066666666667	1.15654039106542	C2
12050-1	51.6216666666667	1.15654039106542	C2
12050-2	52.0633333333333	1.15654039106542	C2
12050-3	53.4716666666667	1.15654039106542	C2
12051-1	52.4133333333333	1.15654039106542	C2
12057-1	48.21	1.15654039106542	C2
12058-2	52.2016666666667	1.15654039106542	C2
12059-3	48.6383333333333	1.15654039106542	C2
12062-1	48.6933935974868	1.41895306438306	C2
12062-2	49.165	1.15654039106542	C2
12062-3	48.4633333333333	1.15654039106542	C2
12063-1	50.455	1.15654039106542	C2
12063-2	50.9466666666667	1.15654039106542	C2
12063-3	50.565	1.15654039106542	C2
12064-2	49.6	1.15654039106542	C2
12067-1	48.7883333333333	1.15654039106542	C2
12068-1	50.5883333333333	1.15654039106542	C2
12069-3	49.665	1.15654039106542	C2
12074-2	52.3466666666667	1.15654039106542	C2
12087-3	53.6466666666667	1.15654039106542	C2
12090-1	48.5199798573108	2.01007897860766	C2
12090-3	48.9016666666667	1.15654039106542	C2
12091-2	49.815	1.15654039106542	C2
12096-1	51.6716666666667	1.15654039106542	C2
12099-1	50.5183333333333	1.15654039106542	C2
12099-2	55.405	1.15654039106542	C2
12101-2	51.505	1.15654039106542	C2
12102-2	51.6433333333333	1.15654039106542	C2
12103-1	54.1666666666667	1.15654039106542	C2
12104-1	49.0633333333333	1.15654039106542	C2
12104-3	52.035	1.15654039106542	C2
12105-1	49.04	1.15654039106542	C2
12107-2	49.765	1.15654039106542	C2
12107-3	50.6966666666667	1.15654039106542	C2
12110-1	50.1816666666667	1.15654039106542	C2
12110-2	48.2366666666667	1.15654039106542	C2
12111-1	53.045	1.15654039106542	C2
12111-3	50.82	1.15654039106542	C2
12112-1	52.325	1.15654039106542	C2
12112-2	50.6866666666667	1.15654039106542	C2
12112-3	50.63	1.15654039106542	C2
12113-1	49.0791754385965	1.29441185776124	C2
12121-1	51.6383333333333	1.15654039106542	C2
12123-2	50.8533333333333	1.15654039106542	C2
12124-2	50.5968831441782	1.29440485025424	C2
12126-1	50.1783333333333	1.15654039106542	C2
12131-1	53.7533333333333	1.15654039106542	C2
12132-3	50.6416666666667	1.15654039106542	C2
12133-3	51.9683333333333	1.15654039106542	C2
12135-3	47.2820758169068	1.73985488426381	C2
12136-2	53.7516666666667	1.15654039106542	C2
12137-1	53.3966666666667	1.15654039106542	C2
12137-2	52.1366666666667	1.15654039106542	C2
12139-3	49.1917181588903	1.29441547332182	C2
12140-1	48.5816666666667	1.15654039106542	C2
12140-2	51.2083333333333	1.15654039106542	C2
12148-1	51.9216666666667	1.15654039106542	C2
12156-2	46.665	1.15654039106542	C2
12157-2	51.275	1.15654039106542	C2
12158-1	50.0283333333333	1.15654039106542	C2
12161-2	49.3783333333333	1.15654039106542	C2
12164-2	49.2633333333333	1.15654039106542	C2
12164-3	49.9783333333333	1.15654039106542	C2
12167-1	50.8116666666667	1.15654039106542	C2
12167-2	50.7016666666667	1.15654039106542	C2
12167-3	51.1733333333333	1.15654039106542	C2
12168-1	50.2333333333333	1.15654039106542	C2
12170-1	49.095	1.15654039106542	C2
12170-2	50.1266666666667	1.15654039106542	C2
12172-2	48.915	1.15654039106542	C2
12173-3	49.335	1.15654039106542	C2
12176-2	48.505	1.15654039106542	C2
12182-1	48.1970758169068	1.73985488426381	C2
12184-2	50.0916666666667	1.15654039106542	C2
12185-2	50.6633333333333	1.15654039106542	C2
34B23	51.6783333333333	1.15654039106542	C2
34M95	53.02	1.15654039106542	C2
F697	51.4783333333333	1.15654039106542	C2
N48V8	51.4683333333333	1.15654039106542	C2
N64-J9	49.3166666666667	1.15654039106542	C2
40005-1	44.7933333333336	1.39635798232097	C3
40006-1	46.18	1.39635798232099	C3
40007-1	43.8233333333333	1.39635798232099	C3
40008-1	48.7733333333333	1.39635798232099	C3
40009-2	49.2366666666667	1.39635798232099	C3
40010-1	NA	NA	C3
40011-2	46.2266666666666	1.39635798232099	C3
40014-2	46.51	1.39635798232099	C3
40016-1	45.87	1.39635798232099	C3
40019-1	NA	NA	C3
40023-3	NA	NA	C3
40024-1	46.1366666666666	1.39635798232099	C3
40025-1	NA	NA	C3
40025-2	46.4933333333333	1.39635798232099	C3
40026-1	NA	NA	C3
40033-1	47.1266666666667	1.39635798232099	C3
40040-3	NA	NA	C3
40047-3	NA	NA	C3
40053-2-1	45.5033333333333	1.39635798232099	C3
40057-3-1	48.8166666666667	1.39635798232099	C3
40064-1	NA	NA	C3
40065-1	46.2266666666667	1.39635798232099	C3
40071-1	47.7633333333333	1.39635798232099	C3
40074-3	NA	NA	C3
40103-1	45.91	1.39635798232099	C3
40105-2	NA	NA	C3
40108-2	NA	NA	C3
40109-2	NA	NA	C3
40112-2	45.7766666666667	1.39635798232099	C3
40116-1	46.11	1.39635798232099	C3
40119-1	47.2866666666667	1.39635798232099	C3
40122-1	45.3266666666667	1.39635798232099	C3
40123-1	42.8566666666667	1.39635798232099	C3
40124-2-1	47.4333333333333	1.39635798232099	C3
40128-3-1	NA	NA	C3
40132-1	46.95	1.39635798232099	C3
40134-2-1	50.22	1.39635798232099	C3
40135-1	NA	NA	C3
40136-1	47.24	1.39635798232099	C3
40137-1	46.3866666666667	1.39635798232099	C3
40138-1	NA	NA	C3
40139-1	48.09	1.39635798232099	C3
40140-1	44.9566666666667	1.39635798232099	C3
40141-1	48.45	1.39635798232099	C3
40142-1	48.24	1.39635798232099	C3
40143-1	NA	NA	C3
40144-1	NA	NA	C3
40146-1	44.8933333333333	1.39635798232099	C3
40154-3-1	48.1666666666667	1.39635798232099	C3
40156-1	NA	NA	C3
40164-2-1	48.1566666666667	1.39635798232099	C3
40166-2-1	NA	NA	C3
40167-1	45.64	1.39635798232099	C3
40168-1	47.25	1.39635798232099	C3
40172-1	NA	NA	C3
40174-3-1	NA	NA	C3
40176-1	NA	NA	C3
40177-1	NA	NA	C3
40179-1	46.0866666666667	1.39635798232099	C3
40180-1	NA	NA	C3
40181-1	NA	NA	C3
40182-1	NA	NA	C3
40185-2-1	48.35	1.39635798232099	C3
40186-1	51.1366666666667	1.39635798232099	C3
40188-1	47.4233333333333	1.39635798232099	C3
40191-1	NA	NA	C3
40202-1	47.6442528735632	1.71508955378057	C3
40207-3-1	49.17	1.39635798232099	C3
40211-1	NA	NA	C3
40212-1	47.6233333333333	1.39635798232099	C3
40213-1	NA	NA	C3
40216-2	43.8666666666667	1.39635798232099	C3
40217-1	44.76	1.39635798232099	C3
40219-1	NA	NA	C3
40222-1	NA	NA	C3
40225-1	NA	NA	C3
40226-2-1	NA	NA	C3
40227-1	NA	NA	C3
40236-1	44.9333333333333	1.39635798232099	C3
40258-1	46.5733333333333	1.39635798232099	C3
40259-1	48	1.39635798232099	C3
40262-1	45.0233333333333	1.39635798232099	C3
40264-1	44.6066666666667	1.39635798232099	C3
40267-1	NA	NA	C3
40268-1	NA	NA	C3
40269-1	48.7866666666667	1.39635798232099	C3
40271-1	47.1566666666667	1.39635798232099	C3
40272-1	NA	NA	C3
40274-1	48.45	1.39635798232099	C3
40275-1	NA	NA	C3
40276-1	NA	NA	C3
40277-1	45.57	1.39635798232099	C3
40278-1	NA	NA	C3
40279-1	NA	NA	C3
40281-1	NA	NA	C3
40282-1	NA	NA	C3
40285-1	NA	NA	C3
40297-1	NA	NA	C3
40299-1	48.3066666666667	1.39635798232099	C3
40300-2-1	NA	NA	C3
F697(bm3)	50.4133333333333	1.39635798232099	C3
LH287	NA	NA	C3
P34N44	46.0533333333333	1.39635798232099	C3
W601S	46.9666666666667	1.39635798232099	C3
W604S	46.7933333333333	1.39635798232099	C3
W605S	49.9766666666667	1.39635798232099	C3
_F2F633	44.6800000000003	1.24462847845081	C4
34R67	NA	NA	C4
36H56	44.0825	1.24462847845082	C4
80002-1	45.6875	1.24462847845082	C4
80003-1	NA	NA	C4
80003-2	NA	NA	C4
80005-1	43.6425	1.24462847845082	C4
80005-2	NA	NA	C4
80006-1	NA	NA	C4
80006-2	NA	NA	C4
80011-1	NA	NA	C4
80011-2	NA	NA	C4
80012-1	NA	NA	C4
80012-2	NA	NA	C4
80015-1	NA	NA	C4
80015-2	44.3675	1.24462847845082	C4
80021-1	NA	NA	C4
80021-2	NA	NA	C4
80022-2	NA	NA	C4
80024-1	NA	NA	C4
80024-2	NA	NA	C4
80025-1	NA	NA	C4
80025-2	NA	NA	C4
80032-1	NA	NA	C4
80032-2	NA	NA	C4
80033-1	43.7475	1.24462847845082	C4
80035-1	NA	NA	C4
80035-2	43.84	1.24462847845082	C4
80037-1	NA	NA	C4
80037-2	NA	NA	C4
80040-2	NA	NA	C4
80049-1	NA	NA	C4
80049-2	NA	NA	C4
80050-1	46.36	1.24462847845082	C4
80050-2	NA	NA	C4
80051-2	NA	NA	C4
80054-1	43.89	1.24462847845082	C4
80054-2	NA	NA	C4
80056-2	NA	NA	C4
80057-1	NA	NA	C4
80057-2	NA	NA	C4
80063-1	NA	NA	C4
80063-2	NA	NA	C4
80069-1	NA	NA	C4
80069-2	NA	NA	C4
80070-1	NA	NA	C4
80070-2	NA	NA	C4
80072-1	NA	NA	C4
80072-2	NA	NA	C4
80073-1	43.6325	1.24462847845082	C4
80074-1	NA	NA	C4
80074-2	NA	NA	C4
80074-3	NA	NA	C4
80076-2	NA	NA	C4
80076-3	NA	NA	C4
80078-1	NA	NA	C4
80078-2	NA	NA	C4
80081-1	NA	NA	C4
80081-2	41.9825	1.24462847845082	C4
80083-2	NA	NA	C4
80086-2	44.245	1.24462847845082	C4
80087-2	NA	NA	C4
80088-2	43.540078125	1.52633588902445	C4
80093-2	NA	NA	C4
80094-2	NA	NA	C4
80095-1	44.695	1.24462847845082	C4
80100-2	43.722578125	1.52633588902445	C4
80102-1	NA	NA	C4
80102-2	NA	NA	C4
80106-3	NA	NA	C4
80107-1	NA	NA	C4
80107-2	NA	NA	C4
80107-3	NA	NA	C4
80111-1	NA	NA	C4
80111-2	NA	NA	C4
80112-1	42.9875	1.24462847845082	C4
80115-2	NA	NA	C4
80116-1	NA	NA	C4
80116-2	NA	NA	C4
80117-2	NA	NA	C4
80118-1	NA	NA	C4
80118-2	NA	NA	C4
80120-1	NA	NA	C4
80120-2	NA	NA	C4
80123-1	43.3675	1.24462847845082	C4
80123-2	44.255	1.24462847845082	C4
80123-3	43.227578125	1.52633588902445	C4
80123-4	NA	NA	C4
80123-5	45.9275	1.24462847845082	C4
80124-1	42.945	1.24462847845082	C4
80124-2	NA	NA	C4
80124-3	NA	NA	C4
80124-4	43	1.24462847845082	C4
80128-1	NA	NA	C4
80128-2	NA	NA	C4
80132-1	NA	NA	C4
80132-2	NA	NA	C4
80133-2	NA	NA	C4
80134-1	NA	NA	C4
80134-2	NA	NA	C4
80135-1	NA	NA	C4
80135-2	44.6075	1.24462847845082	C4
80137-1	NA	NA	C4
80137-2	NA	NA	C4
80138-1	NA	NA	C4
80138-2	45.1175	1.24462847845082	C4
80138-3	NA	NA	C4
80139-1	43.987421875	1.52633588902445	C4
80139-2	NA	NA	C4
80139-3	NA	NA	C4
80141-2	47.190078125	1.52633588902445	C4
80141-3	NA	NA	C4
80148-1	NA	NA	C4
80148-2	NA	NA	C4
80148-3	42.935078125	1.52633588902445	C4
80150-1	NA	NA	C4
80150-3	45.0225	1.24462847845082	C4
80152-2	NA	NA	C4
80152-3	44.9025	1.24462847845082	C4
80155-1	42.75	1.24462847845082	C4
80155-2	NA	NA	C4
80156-1	46.1125	1.24462847845082	C4
80159-1	NA	NA	C4
80159-2	NA	NA	C4
80166-2	NA	NA	C4
80171-2	45.9975	1.24462847845082	C4
80172-1	NA	NA	C4
80172-2	NA	NA	C4
80173-2	NA	NA	C4
80175-2	44.5475	1.24462847845082	C4
80177-1	NA	NA	C4
80177-2	NA	NA	C4
80177-3	46.4325	1.24462847845082	C4
80177-4	NA	NA	C4
80177-5	NA	NA	C4
80178-2	NA	NA	C4
80178-3	NA	NA	C4
80178-4	NA	NA	C4
80184-2	NA	NA	C4
80185-2	NA	NA	C4
80189-2	NA	NA	C4
80191-1	NA	NA	C4
80196-2	NA	NA	C4
80197-2	NA	NA	C4
N48V8	49.2675	1.24462847845082	C4
W604S	44.0625	1.24462847845082	C4
W604S	45.0973369565217	1.52986539214112	C4
W605S	46.6375	1.24462847845082	C4
W605S	46.01	1.24462847845082	C4
W611S	48.4775	1.24462847845082	C4
W611S	45.495	1.24462847845082	C4
W612S	46.71	1.24462847845082	C4
W612S	45.62	1.24462847845082	C4
