# Supplementary material for: Selection for Silage Yield and Composition Did Not Affect Genomic Diversity Within the Wisconsin Quality Synthetic Maize Population
Source: G3 (Bethesda). 2015 Feb 2;5(4):541–9. doi: 10.1534/g3.114.015263 (PMC4390570; doi:10.1534/g3.114.015263)
Supplement: Supporting Information [file supp_g3.114.015263_FileS2.zip › wqsSupportingData/starchBlups.csv]

ENTRY	Intercept+BLUP	SE	Cycle
71712-B-1-1-3-1-BXLH198	26.1500000000001	2.00213314323169	C1
80015	NA	NA	C1
80018	NA	NA	C1
80018	NA	NA	C1
80019	NA	NA	C1
80024	NA	NA	C1
80033	NA	NA	C1
80041	NA	NA	C1
80046	18.1	2.0021331432317	C1
80047	NA	NA	C1
80050	NA	NA	C1
80058	22.685	2.0021331432317	C1
80061	23.8825	2.0021331432317	C1
80063	24.215	2.0021331432317	C1
80065	22.09	2.0021331432317	C1
80069	20.9475	2.0021331432317	C1
80070	18.7675	2.0021331432317	C1
80071	NA	NA	C1
80073	23.0525	2.0021331432317	C1
80073	NA	NA	C1
80085	NA	NA	C1
80086	NA	NA	C1
80098	NA	NA	C1
80101	NA	NA	C1
80104	NA	NA	C1
80105	NA	NA	C1
80106	NA	NA	C1
80110	NA	NA	C1
80116	NA	NA	C1
80116	NA	NA	C1
80126	29.9075	2.0021331432317	C1
80129	23.755	2.0021331432317	C1
80136	NA	NA	C1
80142	NA	NA	C1
80143	NA	NA	C1
80144	NA	NA	C1
80151	19.0775	2.0021331432317	C1
80159	NA	NA	C1
80166	23.39	2.0021331432317	C1
80171	24.52	2.0021331432317	C1
80186	20.8175	2.0021331432317	C1
80190	NA	NA	C1
80207	NA	NA	C1
80208	24.2325	2.0021331432317	C1
80208	22.985	2.0021331432317	C1
80212	20.4875	2.0021331432317	C1
80212	18.355	2.0021331432317	C1
80212	16.915	2.0021331432317	C1
80221	19.3725	2.0021331432317	C1
80221	NA	NA	C1
80221	NA	NA	C1
80222	19.495	2.0021331432317	C1
80222	NA	NA	C1
80230	NA	NA	C1
80230	NA	NA	C1
80237	NA	NA	C1
80239	21.885	2.0021331432317	C1
80240	21.085	2.0021331432317	C1
80240	NA	NA	C1
80240	NA	NA	C1
80241	NA	NA	C1
80241	18.5	2.0021331432317	C1
80241	19.0125	2.0021331432317	C1
80244	15.445	2.0021331432317	C1
80251	NA	NA	C1
80252	NA	NA	C1
80253	23.31	2.0021331432317	C1
80253	24.4525	2.0021331432317	C1
80258	21.555	2.0021331432317	C1
80259	17.825	2.0021331432317	C1
80259	23.78	2.0021331432317	C1
80268	NA	NA	C1
80274	NA	NA	C1
80275	15.92	2.0021331432317	C1
80281	NA	NA	C1
80296	22.51	2.0021331432317	C1
80307	24.365	2.0021331432317	C1
80308	NA	NA	C1
80318	NA	NA	C1
80332	NA	NA	C1
80334	NA	NA	C1
80337	NA	NA	C1
80341	20.0325	2.0021331432317	C1
80349	NA	NA	C1
80351	NA	NA	C1
80353	23.165	2.0021331432317	C1
80353	24.4425	2.0021331432317	C1
80353	NA	NA	C1
80355	22.0075	2.0021331432317	C1
80355	NA	NA	C1
80355	20.73	2.0021331432317	C1
80356	NA	NA	C1
80357	24.7975	2.0021331432317	C1
DAIRYLANDDST10212	23.1425	2.0021331432317	C1
DAIRYLANDSTEALTH1297	30.625	2.0021331432317	C1
F657	28.21	2.0021331432317	C1
NK4687	22.21	2.0021331432317	C1
P33A14A	19.655	2.0021331432317	C1
P35R58	25.295	2.0021331432317	C1
TMF113	12.6625	2.0021331432317	C1
12002-2	25.0016666666678	1.29381280426368	C2
12004-1	28.16	1.2938128042637	C2
12004-2	30.5	1.2938128042637	C2
12007-2	21.4183333333333	1.2938128042637	C2
12009-2	30.4066666666667	1.2938128042637	C2
12009-3	25.5933333333333	1.2938128042637	C2
12014-2	27.87	1.2938128042637	C2
12018-1	24.25	1.2938128042637	C2
12019-1	27.8716666666667	1.2938128042637	C2
12021-3	28.88	1.2938128042637	C2
12025-3	27.3916666666667	1.2938128042637	C2
12026-2	27.6516666666667	1.2938128042637	C2
12027-1	26.0433333333333	1.2938128042637	C2
12028-3	30.5183333333333	1.2938128042637	C2
12029-2	30.18	1.2938128042637	C2
12038-3	29.5883333333333	1.2938128042637	C2
12039-2	30.87	1.2938128042637	C2
12041-3	28.7033333333333	1.2938128042637	C2
12045-2	26.7116666666667	1.2938128042637	C2
12045-3	25.9466666666667	1.2938128042637	C2
12046-1	28.2816666666667	1.2938128042637	C2
12050-1	27.83	1.2938128042637	C2
12050-2	26.9383333333333	1.2938128042637	C2
12050-3	26.1133333333333	1.2938128042637	C2
12051-1	25.455	1.2938128042637	C2
12057-1	30.1016666666667	1.2938128042637	C2
12058-2	26.77	1.2938128042637	C2
12059-3	31.5333333333333	1.2938128042637	C2
12062-1	30.3974259861157	1.58735738168132	C2
12062-2	30.6233333333333	1.2938128042637	C2
12062-3	31.35	1.2938128042637	C2
12063-1	27.1316666666667	1.2938128042637	C2
12063-2	27.9016666666667	1.2938128042637	C2
12063-3	28.13	1.2938128042637	C2
12064-2	30.9516666666667	1.2938128042637	C2
12067-1	27.7733333333333	1.2938128042637	C2
12068-1	28.5416666666667	1.2938128042637	C2
12069-3	29.3116666666667	1.2938128042637	C2
12074-2	24.505	1.2938128042637	C2
12087-3	24.3566666666667	1.2938128042637	C2
12090-1	31.9014067630999	2.24864962764113	C2
12090-3	29.2583333333333	1.2938128042637	C2
12091-2	33.005	1.2938128042637	C2
12096-1	26.5316666666667	1.2938128042637	C2
12099-1	28.82	1.2938128042637	C2
12099-2	23.8566666666667	1.2938128042637	C2
12101-2	26.9333333333334	1.2938128042637	C2
12102-2	25.54	1.2938128042637	C2
12103-1	20.8216666666667	1.2938128042637	C2
12104-1	29.5533333333333	1.2938128042637	C2
12104-3	23.855	1.2938128042637	C2
12105-1	26.8666666666667	1.2938128042637	C2
12107-2	28.0783333333333	1.2938128042637	C2
12107-3	27.5566666666667	1.2938128042637	C2
12110-1	27.995	1.2938128042637	C2
12110-2	27.05	1.2938128042637	C2
12111-1	23.355	1.2938128042637	C2
12111-3	25.0616666666667	1.2938128042637	C2
12112-1	25.0516666666667	1.2938128042637	C2
12112-2	27.3366666666667	1.2938128042637	C2
12112-3	27.3033333333333	1.2938128042637	C2
12113-1	27.48	1.2938128042637	C2
12121-1	28.3666666666667	1.2938128042637	C2
12123-2	26.99	1.2938128042637	C2
12124-2	29.2066841657986	1.44804071011925	C2
12126-1	29.0616666666667	1.2938128042637	C2
12131-1	25.0966666666667	1.2938128042637	C2
12132-3	28.765	1.2938128042637	C2
12133-3	27.2816666666667	1.2938128042637	C2
12135-3	33.6519875711806	1.94635043536009	C2
12136-2	24.9733333333333	1.2938128042637	C2
12137-1	23.9916666666667	1.2938128042637	C2
12137-2	26.135	1.2938128042637	C2
12139-3	29.3604034166713	1.44805259406292	C2
12140-1	31.17	1.2938128042637	C2
12140-2	26.8966666666667	1.2938128042637	C2
12148-1	25.7283333333333	1.2938128042637	C2
12156-2	32.9466666666667	1.2938128042637	C2
12157-2	26.6833333333333	1.2938128042637	C2
12158-1	29.5366666666667	1.2938128042637	C2
12161-2	30.29	1.2938128042637	C2
12164-2	30.255	1.2938128042637	C2
12164-3	29.1216666666667	1.2938128042637	C2
12167-1	27.43	1.2938128042637	C2
12167-2	28.2233333333333	1.2938128042637	C2
12167-3	26.5366666666667	1.2938128042637	C2
12168-1	28.3916666666667	1.2938128042637	C2
12170-1	28.6083333333333	1.2938128042637	C2
12170-2	29.1183333333333	1.2938128042637	C2
12172-2	31.2983333333333	1.2938128042637	C2
12173-3	30.665	1.2938128042637	C2
12176-2	31.48	1.2938128042637	C2
12182-1	27.3394875711806	1.94635043536009	C2
12184-2	25.6616666666667	1.2938128042637	C2
12185-2	28.4066666666667	1.2938128042637	C2
34B23	27.56	1.2938128042637	C2
34M95	26.765	1.2938128042637	C2
F697	25.5383333333333	1.2938128042637	C2
N48V8	27.6316666666667	1.2938128042637	C2
N64-J9	30.7066666666667	1.2938128042637	C2
40005-1	30.6166666666669	1.37663054699193	C3
40006-1	30.47	1.37663054699195	C3
40007-1	34.4666666666667	1.37663054699195	C3
40008-1	28.4833333333333	1.37663054699195	C3
40009-2	29.3	1.37663054699195	C3
40010-1	NA	NA	C3
40011-2	30.7133333333333	1.37663054699195	C3
40014-2	31.2166666666667	1.37663054699195	C3
40016-1	32.9166666666667	1.37663054699195	C3
40019-1	NA	NA	C3
40023-3	NA	NA	C3
40024-1	31.42	1.37663054699195	C3
40025-1	NA	NA	C3
40025-2	30.58	1.37663054699195	C3
40026-1	NA	NA	C3
40033-1	29.61	1.37663054699195	C3
40040-3	NA	NA	C3
40047-3	NA	NA	C3
40053-2-1	31.4766666666667	1.37663054699195	C3
40057-3-1	31.1433333333333	1.37663054699195	C3
40064-1	NA	NA	C3
40065-1	29.7266666666667	1.37663054699195	C3
40071-1	28.8433333333333	1.37663054699195	C3
40074-3	NA	NA	C3
40103-1	31.7	1.37663054699195	C3
40105-2	NA	NA	C3
40108-2	NA	NA	C3
40109-2	NA	NA	C3
40112-2	33.7433333333333	1.37663054699195	C3
40116-1	33.6866666666667	1.37663054699195	C3
40119-1	30.8533333333333	1.37663054699195	C3
40122-1	31.6466666666667	1.37663054699195	C3
40123-1	34.92	1.37663054699195	C3
40124-2-1	28.3	1.37663054699195	C3
40128-3-1	NA	NA	C3
40132-1	31.7066666666667	1.37663054699195	C3
40134-2-1	27.6966666666667	1.37663054699195	C3
40135-1	NA	NA	C3
40136-1	28.9666666666667	1.37663054699195	C3
40137-1	30.3366666666667	1.37663054699195	C3
40138-1	NA	NA	C3
40139-1	30.3166666666667	1.37663054699195	C3
40140-1	31.3533333333333	1.37663054699195	C3
40141-1	29.86	1.37663054699195	C3
40142-1	26.8733333333333	1.37663054699195	C3
40143-1	NA	NA	C3
40144-1	NA	NA	C3
40146-1	32.1433333333333	1.37663054699195	C3
40154-3-1	29.9533333333333	1.37663054699195	C3
40156-1	NA	NA	C3
40164-2-1	29.8166666666667	1.37663054699195	C3
40166-2-1	NA	NA	C3
40167-1	32.6766666666667	1.37663054699195	C3
40168-1	29.8033333333333	1.37663054699195	C3
40172-1	NA	NA	C3
40174-3-1	NA	NA	C3
40176-1	NA	NA	C3
40177-1	NA	NA	C3
40179-1	29.9566666666667	1.37663054699195	C3
40180-1	NA	NA	C3
40181-1	NA	NA	C3
40182-1	NA	NA	C3
40185-2-1	29.5566666666667	1.37663054699195	C3
40186-1	27.56	1.37663054699195	C3
40188-1	30.9433333333333	1.37663054699195	C3
40191-1	NA	NA	C3
40202-1	32.2430172413793	1.69085914962627	C3
40207-3-1	28.8	1.37663054699195	C3
40211-1	NA	NA	C3
40212-1	30.85	1.37663054699195	C3
40213-1	NA	NA	C3
40216-2	34.0866666666667	1.37663054699195	C3
40217-1	33.08	1.37663054699195	C3
40219-1	NA	NA	C3
40222-1	NA	NA	C3
40225-1	NA	NA	C3
40226-2-1	NA	NA	C3
40227-1	NA	NA	C3
40236-1	33.3933333333333	1.37663054699195	C3
40258-1	32.2133333333333	1.37663054699195	C3
40259-1	31.7533333333333	1.37663054699195	C3
40262-1	33.06	1.37663054699195	C3
40264-1	29.7833333333333	1.37663054699195	C3
40267-1	NA	NA	C3
40268-1	NA	NA	C3
40269-1	29.1	1.37663054699195	C3
40271-1	29.91	1.37663054699195	C3
40272-1	NA	NA	C3
40274-1	28.65	1.37663054699195	C3
40275-1	NA	NA	C3
40276-1	NA	NA	C3
40277-1	28.5266666666667	1.37663054699195	C3
40278-1	NA	NA	C3
40279-1	NA	NA	C3
40281-1	NA	NA	C3
40282-1	NA	NA	C3
40285-1	NA	NA	C3
40297-1	NA	NA	C3
40299-1	29.1133333333333	1.37663054699195	C3
40300-2-1	NA	NA	C3
F697(bm3)	19.9533333333333	1.37663054699195	C3
LH287	NA	NA	C3
P34N44	33.3466666666667	1.37663054699195	C3
W601S	28.2533333333333	1.37663054699195	C3
W604S	32.3166666666667	1.37663054699195	C3
W605S	27.2966666666667	1.37663054699195	C3
_F2F633	31.0124999999993	1.07090065938012	C4
34R67	NA	NA	C4
36H56	32.4675	1.07090065938013	C4
80002-1	30.215	1.07090065938013	C4
80003-1	NA	NA	C4
80003-2	NA	NA	C4
80005-1	31.865	1.07090065938013	C4
80005-2	NA	NA	C4
80006-1	NA	NA	C4
80006-2	NA	NA	C4
80011-1	NA	NA	C4
80011-2	NA	NA	C4
80012-1	NA	NA	C4
80012-2	NA	NA	C4
80015-1	NA	NA	C4
80015-2	32.9075	1.07090065938013	C4
80021-1	NA	NA	C4
80021-2	NA	NA	C4
80022-2	NA	NA	C4
80024-1	NA	NA	C4
80024-2	NA	NA	C4
80025-1	NA	NA	C4
80025-2	NA	NA	C4
80032-1	NA	NA	C4
80032-2	NA	NA	C4
80033-1	32.1725	1.07090065938013	C4
80035-1	NA	NA	C4
80035-2	32.49	1.07090065938013	C4
80037-1	NA	NA	C4
80037-2	NA	NA	C4
80040-2	NA	NA	C4
80049-1	NA	NA	C4
80049-2	NA	NA	C4
80050-1	29.92	1.07090065938013	C4
80050-2	NA	NA	C4
80051-2	NA	NA	C4
80054-1	30.0275	1.07090065938013	C4
80054-2	NA	NA	C4
80056-2	NA	NA	C4
80057-1	NA	NA	C4
80057-2	NA	NA	C4
80063-1	NA	NA	C4
80063-2	NA	NA	C4
80069-1	NA	NA	C4
80069-2	NA	NA	C4
80070-1	NA	NA	C4
80070-2	NA	NA	C4
80072-1	NA	NA	C4
80072-2	NA	NA	C4
80073-1	33.4	1.07090065938013	C4
80074-1	NA	NA	C4
80074-2	NA	NA	C4
80074-3	NA	NA	C4
80076-2	NA	NA	C4
80076-3	NA	NA	C4
80078-1	NA	NA	C4
80078-2	NA	NA	C4
80081-1	NA	NA	C4
80081-2	35.6925	1.07090065938013	C4
80083-2	NA	NA	C4
80086-2	33.905	1.07090065938013	C4
80087-2	NA	NA	C4
80088-2	34.0762109375	1.31328676652679	C4
80093-2	NA	NA	C4
80094-2	NA	NA	C4
80095-1	31.7525	1.07090065938013	C4
80100-2	32.5912109375	1.31328676652679	C4
80102-1	NA	NA	C4
80102-2	NA	NA	C4
80106-3	NA	NA	C4
80107-1	NA	NA	C4
80107-2	NA	NA	C4
80107-3	NA	NA	C4
80111-1	NA	NA	C4
80111-2	NA	NA	C4
80112-1	33.1775	1.07090065938013	C4
80115-2	NA	NA	C4
80116-1	NA	NA	C4
80116-2	NA	NA	C4
80117-2	NA	NA	C4
80118-1	NA	NA	C4
80118-2	NA	NA	C4
80120-1	NA	NA	C4
80120-2	NA	NA	C4
80123-1	30.375	1.07090065938013	C4
80123-2	32.3825	1.07090065938013	C4
80123-3	33.8787109375	1.31328676652679	C4
80123-4	NA	NA	C4
80123-5	28.7775	1.07090065938013	C4
80124-1	32.685	1.07090065938013	C4
80124-2	NA	NA	C4
80124-3	NA	NA	C4
80124-4	31.515	1.07090065938013	C4
80128-1	NA	NA	C4
80128-2	NA	NA	C4
80132-1	NA	NA	C4
80132-2	NA	NA	C4
80133-2	NA	NA	C4
80134-1	NA	NA	C4
80134-2	NA	NA	C4
80135-1	NA	NA	C4
80135-2	31.28	1.07090065938013	C4
80137-1	NA	NA	C4
80137-2	NA	NA	C4
80138-1	NA	NA	C4
80138-2	29.44	1.07090065938013	C4
80138-3	NA	NA	C4
80139-1	31.2737890625	1.31328676652679	C4
80139-2	NA	NA	C4
80139-3	NA	NA	C4
80141-2	29.5387109375	1.31328676652679	C4
80141-3	NA	NA	C4
80148-1	NA	NA	C4
80148-2	NA	NA	C4
80148-3	30.3787109375	1.31328676652679	C4
80150-1	NA	NA	C4
80150-3	32.51	1.07090065938013	C4
80152-2	NA	NA	C4
80152-3	30.8225	1.07090065938013	C4
80155-1	34.2275	1.07090065938013	C4
80155-2	NA	NA	C4
80156-1	32.6775	1.07090065938013	C4
80159-1	NA	NA	C4
80159-2	NA	NA	C4
80166-2	NA	NA	C4
80171-2	30.575	1.07090065938013	C4
80172-1	NA	NA	C4
80172-2	NA	NA	C4
80173-2	NA	NA	C4
80175-2	31.98	1.07090065938013	C4
80177-1	NA	NA	C4
80177-2	NA	NA	C4
80177-3	30.3675	1.07090065938013	C4
80177-4	NA	NA	C4
80177-5	NA	NA	C4
80178-2	NA	NA	C4
80178-3	NA	NA	C4
80178-4	NA	NA	C4
80184-2	NA	NA	C4
80185-2	NA	NA	C4
80189-2	NA	NA	C4
80191-1	NA	NA	C4
80196-2	NA	NA	C4
80197-2	NA	NA	C4
N48V8	25.195	1.07090065938013	C4
W604S	33.505	1.07090065938013	C4
W604S	31.129402173913	1.31632361429331	C4
W605S	29.0325	1.07090065938013	C4
W605S	30.83	1.07090065938013	C4
W611S	28.5275	1.07090065938013	C4
W611S	28.48	1.07090065938013	C4
W612S	29.875	1.07090065938013	C4
W612S	29.5725	1.07090065938013	C4
