# Supplementary material for: Selection for Silage Yield and Composition Did Not Affect Genomic Diversity Within the Wisconsin Quality Synthetic Maize Population
Source: G3 (Bethesda). 2015 Feb 2;5(4):541–9. doi: 10.1534/g3.114.015263 (PMC4390570; doi:10.1534/g3.114.015263)
Supplement: Supporting Information [file supp_g3.114.015263_FileS2.zip › wqsSupportingData/WqsCycle1_Raw.csv]

00NO.	ENTRY	PLOT	REP	LOC	HARVNO	STD	WT (LBS)	WETWT (G)	DRYWT (G)	BAGWT (G)	DM	YIELD	NDF	ADF	IVD	CWD	CP	STARCH	SELECTS
8	80046 -1X LH198	1048	1	MAD	1336	34	66.3	864.4	274.8	42	28.3	7.86	53.95	27.46	70.18	44.73	8.45	17.32	*
8	80046 -1X LH198	2059	2	MAD	1276	36	72.8	869.9	274.5	39.8	28.3	8.14	53.8	27.99	70.4	44.98	7.69	17.9	*
8	80046 -1X LH198	3021	3	ARL	275	37	61.7	793.4	259.9	41.4	29.1	6.67	55.72	28.89	69.27	44.85	7.27	17.83	*
8	80046 -1X LH198	4038	4	ARL	171	28	42.8	948.7	327.7	41.1	31.6	6.65	51.2	25.26	72.42	46.13	7.17	19.35	*
11	80058 -1X LH198	1061	1	MAD	1227	29	60.2	1014.9	352.3	44.3	31.7	9.38	50.35	25.34	71.93	44.25	7.31	27.36	*
11	80058 -1X LH198	2085	2	MAD	1399	33	60.4	740.2	283.1	39.5	34.8	9.06	52.87	26.57	70.72	44.62	7.22	19.86	*
11	80058 -1X LH198	3034	3	ARL	303	30	44.7	908.6	343.6	42.6	34.8	7.13	52.64	26.23	71.53	45.92	7.19	22.43	*
11	80058 -1X LH198	4026	4	ARL	130	34	45.6	832.4	279.7	38.4	30.4	5.61	53.23	27.28	70.9	45.33	6.22	21.09	*
12	80061 -1X LH198	1008	1	MAD	1340	27	44.9	805.7	309.7	41.8	35.1	8.3	55.44	28	68.68	43.51	7.16	22.04	*
12	80061 -1X LH198	2088	2	MAD	1322	25	52.4	976	375.1	41	35.7	10.66	47.16	22.97	74.18	45.25	7.63	30.75	*
12	80061 -1X LH198	3054	3	ARL	156	25	46.4	930.5	294.6	43.8	28.3	7.23	54.3	27.7	67.98	41.03	7.15	24.55	*
12	80061 -1X LH198	4035	4	ARL	263	32	45.7	865.7	286.8	40.5	29.9	5.87	56.43	28.55	75.52	56.62	6.56	18.19	*
13	80063 -1X LH198	1054	1	MAD	1375	32	63.9	762.9	299	39.8	35.8	10.19	50.21	24.67	74.31	48.83	6.51	23.07	*
13	80063 -1X LH198	2026	2	MAD	1408	34	48.8	836.4	342.6	41.4	37.9	7.74	48.15	23.97	75.12	48.33	6.38	27.01	*
13	80063 -1X LH198	3084	3	ARL	280	25	35.3	860.3	302.7	38.8	32.1	6.25	47.96	24.4	72.46	42.58	6.8	28.39	*
13	80063 -1X LH198	4072	4	ARL	319	34	51.8	737.5	288.5	42.6	35.4	7.43	57.42	29.23	68.52	45.18	7.4	18.39	*
14	80065 -1X LH198	1077	1	MAD	1348	30	72	972.7	343.4	41.8	32.4	11.07	48.6	23.87	73.95	46.4	7.42	27.44	*
14	80065 -1X LH198	2033	2	MAD	1327	34	66.3	998.3	310.6	41.3	28.1	7.81	52.11	26.02	70.63	43.64	7.79	25.01	*
14	80065 -1X LH198	3052	3	ARL	125	35	61.4	1002.9	281.3	41.2	25	6.03	55.44	29.51	69.77	45.47	6.37	17.17	*
14	80065 -1X LH198	4034	4	ARL	295	35	57.2	916.7	315.9	43	31.2	7.03	51.67	25.25	73.76	49.22	7.07	18.74	*
15	80069 -1X LH198	1013	1	MAD	1339	34	66.1	864.2	281.8	36	29.7	8.21	53.41	27.51	70.73	45.2	7.74	22.04	*
15	80069 -1X LH198	2083	2	MAD	1319	31	73	1069.6	337.2	39.3	28.9	9.69	51.25	26.04	72.08	45.52	7.94	23.91	*
15	80069 -1X LH198	3086	3	ARL	299	35	65.3	950.8	320.7	43.8	30.5	7.85	52.93	26.83	71.85	46.82	6.78	23.45	*
15	80069 -1X LH198	4058	4	ARL	286	36	57.6	860.8	277.7	39.4	29	6.39	55.31	28.76	69.38	44.64	6.94	14.39	*
16	80070 -1X LH198	1047	1	MAD	1376	33	73.4	942.8	307.8	39.7	29.7	9.4	53.23	26.99	71.08	45.67	7.87	21.04	*
16	80070 -1X LH198	2056	2	MAD	1396	33	68.9	887.2	314.5	35.6	32.8	9.73	51.36	26.57	78.7	58.53	6.56	19.09	*
16	80070 -1X LH198	3087	3	ARL	267	32	56.5	879.2	282.2	42.5	28.6	6.97	54.32	28.64	70.05	44.86	6.22	17.87	*
16	80070 -1X LH198	4065	4	ARL	139	32	53.4	1028.5	325.4	44.6	28.5	6.56	52.58	26.44	71.47	45.74	6.91	17.07	*
18	80073 -1X LH198	1017	1	MAD	1342	36	59.7	1034.5	348.4	41.2	30.9	7.3	53.7	28.09	69.05	42.36	7.22	24.55	*
18	80073 -1X LH198	2058	2	MAD	1316	34	63.3	896.5	299.4	42	30.1	7.98	52.62	27.29	70.74	44.39	7.33	22.92	*
18	80073 -1X LH198	3004	3	ARL	212	35	60.3	781.7	270.9	42.9	30.9	7.32	53.93	27.91	71.35	46.88	6.14	21.33	*
18	80073 -1X LH198	4012	4	ARL	173	32	47	958.3	336.2	40	32.3	6.53	50.45	25.41	72.81	46.11	6.3	23.41	*
30	80126 -1X LH198	1080	1	MAD	1228	35	50.2	827.3	365.3	44.5	41	8.37	50.6	25.68	71.5	43.68	6.67	29.1	*
30	80126 -1X LH198	2025	2	MAD	1393	31	45.5	693.3	322.3	39.6	43.2	9.04	48.02	23.26	74.54	46.98	6.35	31.04	*
30	80126 -1X LH198	3014	3	ARL	150	28	34.7	861.6	384.4	42.7	41.7	7.12	45.29	21.63	75.53	45.97	6.35	33.58	*
30	80126 -1X LH198	4004	4	ARL	219	32	37.2	725	289.6	39.9	36.4	5.84	49.44	24.6	71.65	42.66	6.84	25.91	*
31	80129 -3X LH198	1082	1	MAD	1269	33	60	963.8	379.8	41	36.7	9.5	46.09	22.47	76.45	48.9	6.49	30.94	*
31	80129 -3X LH198	2082	2	MAD	1279	32	61.3	768.4	246.3	38.8	28.4	7.75	53.45	28.56	69.21	42.39	7.03	22.26	*
31	80129 -3X LH198	3043	3	ARL	238	28	38.8	712.3	289.7	41.7	37	7.06	51	24.92	71.33	43.78	7.2	28.07	*
31	80129 -3X LH198	4010	4	ARL	233	38	62	657.1	200.8	44.2	25.5	5.74	60.78	31.95	65.39	43.06	7.52	13.75	*
36	80151 -1X LH198	1020	1	MAD	1222	30	53.9	719.8	284.9	40.6	36	9.2	52.29	26.22	73.12	48.59	7.25	22.95	*
36	80151 -1X LH198	2072	2	MAD	1283	32	56	937.9	307.4	42.4	29.6	7.37	60.22	32.49	65.86	43.31	7.78	14.63	*
36	80151 -1X LH198	3060	3	ARL	301	32	47	777.8	281.5	40	32.7	6.62	55.04	28.19	70.64	46.66	7.69	17.74	*
36	80151 -1X LH198	4013	4	ARL	143	35	58.3	846.4	308	42	33.1	7.59	52.58	26.83	70.75	44.37	6.95	20.99	*
38	80166 -1X LH198	1098	1	MAD	1310	32	53.3	910.1	338.9	42.7	34.2	8.1	50.14	25.64	71.95	44.06	7.71	27.22	*
38	80166 -1X LH198	2087	2	MAD	1362	30	51.4	742.6	262.5	35.6	32.1	7.83	55.15	28.77	70.1	45.78	6.99	21.13	*
38	80166 -1X LH198	3040	3	ARL	148	28	57.4	939.6	306.7	37.7	29.8	8.42	53.29	26.82	69.5	42.77	7.79	21.31	*
38	80166 -1X LH198	4044	4	ARL	262	32	44.1	822.5	306.1	43.9	33.7	6.39	56.13	27.53	68.31	43.54	7.2	23.9	*
39	80171 -1X LH198	1041	1	MAD	1225	34	67.7	847.7	300.2	42.9	32	9.06	53.98	27	71.68	47.54	7.45	19.75	*
39	80171 -1X LH198	2097	2	MAD	1360	32	59.9	877.2	344.1	41.8	36.2	9.64	50.03	24.1	74.13	48.29	7.14	24.3	*
39	80171 -1X LH198	3031	3	ARL	244	32	45.7	785.4	295.8	40.6	34.3	6.74	53.45	26.95	69.78	43.46	7.02	25.29	*
39	80171 -1X LH198	4048	4	ARL	253	33	31.8	702.8	268.2	44.6	34	4.51	49.82	24.11	70.58	40.95	7.86	28.74	*
40	80186 -1X LH198	1035	1	MAD	1417	35	61.1	932.1	307.8	41.6	29.9	7.43	51.95	27.35	71.66	45.45	6.68	18.36	*
40	80186 -1X LH198	2004	2	MAD	1351	33	77.4	1052.2	294.3	39.9	25.1	8.39	53.86	27.94	71.19	46.51	7.68	20.59	*
40	80186 -1X LH198	3090	3	ARL	175	34	66.8	945.2	287	41.4	27.2	7.35	51.45	26.53	73.1	47.72	6.78	21.58	*
40	80186 -1X LH198	4088	4	ARL	227	33	46.9	721.1	282.7	40.7	35.6	6.96	50.24	24.87	73.49	47.23	7.01	22.74	*
43	80208 -1X LH198	1026	1	MAD	1418	35	53	788.2	291.9	39.3	33.7	7.27	54.44	27.19	71	46.73	7.08	21	*
43	80208 -1X LH198	2050	2	MAD	1246	29	66	1051	365.7	42.7	32	10.38	48.3	23.53	74.83	47.89	7.32	27.85	*
43	80208 -1X LH198	3029	3	ARL	184	35	59.5	963.5	292.9	41.2	27.3	6.39	53.43	27.02	69.41	42.75	7.39	26.63	*
43	80208 -1X LH198	4052	4	ARL	132	33	51.3	947.5	301.1	46.1	28.3	6.06	55.24	27.81	69.52	44.82	6.17	21.45	*
44	80208 -2X LH198	1036	1	MAD	1384	38	63.8	860.8	316.1	39.5	33.7	8.05	51.03	25.85	71.4	43.95	7.48	26.66	*
44	80208 -2X LH198	2010	2	MAD	1250	30	75.6	1015.2	340.2	39.7	30.8	11.05	49.67	24.22	74.37	48.4	7.02	26.25	*
44	80208 -2X LH198	3002	3	ARL	152	32	58.4	921.8	294.5	43.5	28.6	7.18	56.53	28.42	69.39	45.85	7.67	20.55	*
44	80208 -2X LH198	4059	4	ARL	318	36	63	771.3	251.6	43.1	28.6	6.9	58.19	29.97	66.54	42.5	7.63	18.48	*
45	80212 -1X LH198	1072	1	MAD	1293	30	64.8	860.9	286	42.3	29.8	9.15	54.93	27.98	69.58	44.62	7.65	21.14	*
45	80212 -1X LH198	2065	2	MAD	1397	34	56.7	748.9	283.6	41.6	34.2	8.12	52.94	26.68	72.04	47.19	7.45	18.31	*
45	80212 -1X LH198	3074	3	ARL	247	24	38.9	1004.2	371.4	41.5	34.3	7.65	48.16	22.55	74.63	47.32	7.66	29.59	*
45	80212 -1X LH198	4017	4	ARL	232	31	49.6	816.1	250.4	43.7	26.8	5.9	63.2	32.46	64.99	44.6	7.55	12.91	*
46	80212 -3X LH198	1038	1	MAD	1304	29	60.3	933.5	347.3	41.3	34.3	10.15	53.35	26.62	71.81	47.16	7.46	20.96	*
46	80212 -3X LH198	2066	2	MAD	1404	29	58.4	841.3	296.4	42	31.8	9.12	53.32	27.53	71.31	46.19	6.51	18.5	*
46	80212 -3X LH198	3039	3	ARL	149	32	53.8	794.4	267.6	40.8	30.1	6.97	54.82	28.22	70.24	45.71	7.02	17.83	*
46	80212 -3X LH198	4003	4	ARL	189	36	58.7	753.8	227.8	41.3	26.2	5.88	61.21	32.18	65.85	44.21	7.09	16.13	*
47	80212 -4X LH198	1075	1	MAD	1413	31	57.3	874.1	284.4	41.4	29.2	7.68	53.12	27.51	70.84	45.11	7.6	17.66	*
47	80212 -4X LH198	2054	2	MAD	1365	28	60.5	873.5	290.9	43.6	29.8	9.16	54.26	27.66	70.27	45.21	7.77	16.35	*
47	80212 -4X LH198	3035	3	ARL	271	36	69.2	903.6	314.3	41.9	31.6	8.37	51.78	26	72.96	47.78	7.32	20.14	*
47	80212 -4X LH198	4077	4	ARL	164	34	55.8	1086.2	356.6	39.9	30.3	6.84	56.3	28.1	72.41	50.99	6.73	13.51	*
48	80221 -1X LH198	1024	1	MAD	1343	28	65.6	934.2	312	40.7	30.4	10.12	57.07	30	67.89	43.74	7.46	17.14	*
48	80221 -1X LH198	2048	2	MAD	1326	35	69.3	951.9	300.7	42.6	28.4	8	62.5	30.82	67.66	48.26	7.75	12.9	*
48	80221 -1X LH198	3100	3	ARL	249	38	62.7	822.1	268.9	41.9	29.1	6.61	52.39	26.18	70.45	43.6	7.57	23.96	*
48	80221 -1X LH198	4015	4	ARL	172	19	29.9	845.7	325.1	42.3	35.2	7.63	49.26	23.8	74.42	48.07	6.96	23.49	*
51	80222 -1X LH198	1062	1	MAD	1267	29	57.4	869.1	288.6	39.3	30	8.46	55.56	28.14	69.44	45	7.32	18.62	*
51	80222 -1X LH198	2046	2	MAD	1406	29	51.8	978.9	341.5	41.4	32	8.14	49.72	25.26	72.68	45.05	7.21	21.66	*
51	80222 -1X LH198	3009	3	ARL	273	29	42	784	248.7	43.1	27.8	5.54	56.08	30.02	69.14	44.97	6.57	13.3	*
51	80222 -1X LH198	4097	4	ARL	290	25	43.2	880.7	340.6	40.7	35.7	8.5	49.63	23.65	73.69	46.99	7.56	24.4	*
56	80239 -1X LH198	1014	1	MAD	1379	29	56	889.3	314.1	39.5	32.3	8.88	50.8	25.33	74.11	49.04	6.74	18.94	*
56	80239 -1X LH198	2002	2	MAD	1271	26	57.7	1053.2	342.5	40.6	29.8	9.42	48.51	23.98	73.68	45.74	6.99	27.2	*
56	80239 -1X LH198	3091	3	ARL	145	32	55.5	930	272.1	43.8	25.8	6.15	54.7	28.17	69.11	43.53	7.28	17.88	*
56	80239 -1X LH198	4095	4	ARL	226	32	43.4	697.3	254.5	42.9	32.3	6.04	48.26	23.51	75.73	49.71	6.56	23.52	*
57	80240 -2X LH198	1004	1	MAD	1341	35	56.7	821.8	294.4	41.3	32.4	7.48	54.26	28.3	69.91	44.54	6.65	21.5	*
57	80240 -2X LH198	2036	2	MAD	1394	32	62.9	895.7	355.9	40.5	36.9	10.32	49.59	24.39	74.47	48.52	6.4	27.36	*
57	80240 -2X LH198	3082	3	ARL	218	32	48.6	788.8	268.9	41.6	30.4	6.36	54.7	28.18	70.52	46.11	6.69	19.73	*
57	80240 -2X LH198	4064	4	ARL	169	38	50.4	700.3	267.2	40.6	34.4	6.28	63.36	33.43	63.32	42.11	6.35	15.75	*
61	80241 -2X LH198	1046	1	MAD	1416	16	28.3	842	327.5	41.6	35.7	8.99	49.35	24.37	73.58	46.46	7.76	23.9	*
61	80241 -2X LH198	2020	2	MAD	1232	30	53.8	821.8	336.7	41.1	37.9	9.67	50.07	24.28	74.07	48.21	7.16	27.85	*
61	80241 -2X LH198	3024	3	ARL	183	36	59	829.9	252.6	41.6	26.8	6.04	66.53	35.92	60.23	40.22	7.9	11.33	*
61	80241 -2X LH198	4032	4	ARL	284	34	42.7	790.3	268.5	41	30.4	5.25	58.38	30.02	68.36	45.8	8.08	10.92	*
62	80241 -3X LH198	1040	1	MAD	1224	29	58.8	820.2	282.1	46.2	30.5	8.8	56.07	28.75	69.24	45.14	7.5	20.04	*
62	80241 -3X LH198	2086	2	MAD	1402	31	51.9	1020.1	324.2	40.1	29	6.91	60.99	33.5	65.29	43.09	6.81	14.76	*
62	80241 -3X LH198	3008	3	ARL	305	36	58.6	664.7	269.5	43.3	36.4	8.16	54.45	27.35	70.52	45.86	7.7	21.04	*
62	80241 -3X LH198	4036	4	ARL	231	19	28.1	717.8	272.9	41.4	34.2	6.97	57.49	29.58	65.72	40.37	7.72	20.21	*
63	80244 -1X LH198	1045	1	MAD	1385	35	76.8	748.1	292.8	39.2	35.8	11.17	56.23	28.23	71.72	49.71	6.35	14.74	*
63	80244 -1X LH198	2076	2	MAD	1398	33	56.4	753.7	286	41.7	34.3	8.35	55.33	29.33	70.73	47.1	6.12	15.59	*
63	80244 -1X LH198	3078	3	ARL	127	32	47	743.4	252.1	40.4	30.1	6.09	57.29	30.14	70.11	47.83	6.04	12.6	*
63	80244 -1X LH198	4019	4	ARL	296	34	52.3	790.7	305.2	43.4	35	7.42	56.58	27.86	71.8	50.16	6.51	18.85	*
66	80253 -1X LH198	1089	1	MAD	1292	27	50.7	1120.3	403.2	42.9	33.4	8.94	50.75	25.66	71.87	44.57	7.93	25.05	*
66	80253 -1X LH198	2029	2	MAD	1288	30	61.9	877.4	285.4	41.4	29.2	8.57	55.44	29.49	68.57	43.31	7.94	18.5	*
66	80253 -1X LH198	3057	3	ARL	246	31	42	927.3	324.1	40.3	32	5.97	51.87	25.26	72.53	47.04	6.98	25.75	*
66	80253 -1X LH198	4040	4	ARL	140	32	47.9	766.4	306.4	41.6	36.5	7.53	52.75	26.23	70.75	44.55	7.35	23.94	*
67	80253 -2X LH198	1011	1	MAD	1259	34	58.3	842.6	327.8	41.2	35.8	8.73	50.32	25.25	72.02	44.4	7.48	26.96	*
67	80253 -2X LH198	2067	2	MAD	1364	33	53.9	849.5	349.5	41.8	38.1	8.86	47.02	22.85	74.41	45.58	7.56	31.37	*
67	80253 -2X LH198	3044	3	ARL	270	32	38.4	749.9	309.2	39.5	38	6.28	55.92	27.36	69.53	45.51	6.93	23.51	*
67	80253 -2X LH198	4014	4	ARL	142	40	64.9	772.7	258	42.9	29.5	6.59	58.53	29.85	67.2	43.96	7.64	15.97	*
68	80258 -1X LH198	1100	1	MAD	1230	31	63.9	1028.2	330.5	41	29.3	8.6	55.43	29.04	69.27	44.56	7.34	19.62	*
68	80258 -1X LH198	2021	2	MAD	1233	34	66.3	940.8	323.2	43.3	31.2	8.66	51.14	26.69	72.7	46.62	6.58	23.53	*
68	80258 -1X LH198	3026	3	ARL	123	35	54.1	786.8	239.5	43	26.4	5.62	59.51	32.07	66.43	43.59	6.53	13.63	*
68	80258 -1X LH198	4092	4	ARL	136	28	36.1	737.1	316	40.3	39.6	7.03	49.25	23.73	72.52	44.2	6.43	29.44	*
69	80259 -1X LH198	1065	1	MAD	1387	35	62.6	829.5	302.1	41.6	33.1	8.42	52.55	26.97	70.78	44.4	7.55	22.82	*
69	80259 -1X LH198	2071	2	MAD	1243	33	58.9	825.8	303.2	41.7	33.3	8.47	52.57	26.27	72.56	47.8	7.34	21.34	*
69	80259 -1X LH198	3016	3	ARL	210	34	53.1	820	274.5	44.1	29.7	6.39	61.59	32.55	64.04	41.61	8.69	14.11	*
69	80259 -1X LH198	4075	4	ARL	224	28	45.9	828.8	275.6	40.3	29.8	6.74	52.71	27.18	72.27	47.39	7.78	13.03	*
70	80259 -2X LH198	1009	1	MAD	1300	31	59.4	738.2	284.9	42.7	34.8	9.5	54.13	27.49	69.94	44.47	7.72	23.66	*
70	80259 -2X LH198	2043	2	MAD	1315	33	62.7	774.4	291.5	41.2	34.1	9.23	53.24	27.5	69.91	43.48	7.39	23.96	*
70	80259 -2X LH198	3069	3	ARL	236	23	34.2	957.4	349.1	41.3	33.6	6.88	51.33	24.8	71.2	43.89	8.18	28.45	*
70	80259 -2X LH198	4067	4	ARL	168	32	33	948.2	367.3	41.4	35.9	5.11	52.14	25.93	72.05	46.39	7.67	19.05	*
73	80275 -1X LH198	1025	1	MAD	1383	31	54	931.7	355.7	39.9	35.4	8.78	51.13	25.79	72.13	45.49	6.94	22.3	*
73	80275 -1X LH198	2052	2	MAD	1285	32	66.8	824.1	253.7	40.3	27.2	8.09	57.84	31.31	67.16	43.22	7.17	15.97	*
73	80275 -1X LH198	3025	3	ARL	153	33	51.5	839.1	236	41.9	24.3	5.23	63.58	33.83	62.13	40.44	7.56	13.24	*
73	80275 -1X LH198	4049	4	ARL	222	32	59.7	672.7	223.1	42.1	28.7	7.38	57.07	29.72	68.53	44.86	6.91	12.17	*
75	80296 -2X LH198	1059	1	MAD	1266	32	65.7	877.6	272.4	41.7	27.6	8.07	55.9	29.1	68.86	44.29	7.35	18.8	*
75	80296 -2X LH198	2022	2	MAD	1273	35	77.6	882.6	275.1	40.8	27.8	8.79	54.22	27.89	70.58	45.74	7.41	21.32	*
75	80296 -2X LH198	3055	3	ARL	186	24	45.6	968.9	297.3	40.8	27.6	7.23	54.82	27.25	69.18	43.78	7.86	23.24	*
75	80296 -2X LH198	4094	4	ARL	196	27	45.4	847.1	330	41	35.9	8.3	49.06	23.83	72.57	44.09	6.96	26.68	*
76	80307 -1X LH198	1019	1	MAD	1262	32	53.5	905.6	307.9	40.7	30.9	7.35	52.71	27.51	70.81	44.62	7.17	23.02	*
76	80307 -1X LH198	2032	2	MAD	1287	28	56.9	875.5	284.7	39.8	29.3	8.48	52.56	26.81	71.66	46.08	7.82	21.7	*
76	80307 -1X LH198	3075	3	ARL	217	29	50.6	827.6	305.7	41.4	33.6	8.08	47.14	22.68	75.56	48.15	6.53	26.83	*
76	80307 -1X LH198	4076	4	ARL	194	34	41.1	826	371.2	41.9	42	6.99	48.67	22.9	73.11	44.75	7.53	25.91	*
82	80341 -1X LH198	1063	1	MAD	1307	27	55.2	878.2	341.7	42.4	35.8	10.42	48.29	24.01	72.39	42.82	7.67	28.52	*
82	80341 -1X LH198	2047	2	MAD	1366	28	49.2	770.5	286	41.3	33.6	8.39	59.45	31.73	66.27	43.26	7.22	17.53	*
82	80341 -1X LH198	3063	3	ARL	207	32	41.7	666.9	276.7	42.3	37.5	6.74	60.07	30.47	66.27	43.85	7.23	17.9	*
82	80341 -1X LH198	4068	4	ARL	198	33	31.5	718.1	310.9	41.4	39.8	5.24	57.85	28.95	66.87	42.73	8.11	16.18	*
85	80353 -1X LH198	1097	1	MAD	1350	30	61.7	912.8	329.7	39.9	33.2	9.72	53.11	27.35	70.01	43.53	7.47	23.33	*
85	80353 -1X LH198	2077	2	MAD	1358	33	59.7	811.4	311.6	40.8	35.1	9.05	51.73	25.92	71.31	44.54	6.94	24.72	*
85	80353 -1X LH198	3089	3	ARL	205	35	47.9	678.7	250.6	41.2	32.8	6.19	53.93	27.24	70.33	44.98	6.46	25.6	*
85	80353 -1X LH198	4042	4	ARL	200	34	43.5	764.3	314.7	41.2	37.8	6.67	57.83	28.44	69.19	46.72	6.97	19.01	*
86	80353 -2X LH198	1050	1	MAD	1256	29	65.7	973.3	350.7	42.4	33.1	10.68	49.72	24.87	74.01	47.73	6.33	23.85	*
86	80353 -2X LH198	2064	2	MAD	1357	33	71.1	864.7	293.7	40.1	30.8	9.43	49.85	25	73.43	46.7	6.5	22.83	*
86	80353 -2X LH198	3066	3	ARL	146	33	51	792.1	315.1	44.8	36.2	7.7	47.81	22.85	73.67	44.93	7.24	30.23	*
86	80353 -2X LH198	4096	4	ARL	258	30	36.9	734.8	243.8	43	29	4.92	54.47	26.66	69.02	43.12	7.7	20.86	*
88	80355 -1X LH198	1018	1	MAD	1302	35	67.6	901.2	311.3	40.3	31.5	8.66	52.51	27.86	70.31	43.46	6.97	24.12	*
88	80355 -1X LH198	2092	2	MAD	1281	37	75.5	968.7	298.9	42.2	27.7	8.05	52.87	28.22	69.82	42.92	7.44	21.55	*
88	80355 -1X LH198	3019	3	ARL	304	35	57.2	737.8	287.3	42.3	35.2	7.93	52.83	26.41	71.03	45.16	7.3	22.41	*
88	80355 -1X LH198	4031	4	ARL	252	23	34.3	779.8	301.3	42.4	35.1	7.21	54.45	26.3	70.46	45.75	7.71	19.95	*
90	80355 -3X LH198	1039	1	MAD	1264	36	68.7	871.6	299.4	41.2	31.1	8.45	50.79	25.55	71.98	44.83	7.27	24.41	*
90	80355 -3X LH198	2034	2	MAD	1367	23	54.6	990.9	329.8	40.3	30.5	10.29	53.67	27.06	71.7	47.27	6.61	18.38	*
90	80355 -3X LH198	3047	3	ARL	277	25	37.2	781.9	254.8	44.3	28.5	5.85	55.46	28.38	69.73	45.42	7.18	14.6	*
90	80355 -3X LH198	4091	4	ARL	137	22	38.8	820	322.7	43.1	36	8.74	49.89	24.26	71.98	43.84	6.55	25.53	*
92	80357 -1X LH198	1056	1	MAD	1386	20	46.8	742.3	278.6	41.8	33.8	11.26	49.51	24.08	74.1	47.69	7.13	23.78	*
92	80357 -1X LH198	2012	2	MAD	1289	25	49.9	748.1	279.7	40.1	33.8	9.62	49.47	24.81	72.05	43.5	7.24	26.87	*
92	80357 -1X LH198	3027	3	ARL	124	29	42	783.1	255.2	42.2	28.7	5.74	53.81	27.83	69.81	43.9	6.46	21.55	*
92	80357 -1X LH198	4099	4	ARL	289	35	42.8	756.8	346.3	40.7	42.7	7.19	48.74	23.45	72.87	44.34	7.43	26.99	*
93	71712-B-1-1-3-1-BXLH198	1060	1	MAD	1226	35	54.1	747.7	323.4	41.6	39.9	8.78	52.14	25.24	72.98	48.18	7.13	25.1	*
93	71712-B-1-1-3-1-BXLH198	2089	2	MAD	1282	37	51.9	798.9	359.2	39.2	42.1	8.41	49.7	23.95	74.04	47.77	6.95	30.84	*
93	71712-B-1-1-3-1-BXLH198	3064	3	ARL	177	34	35.8	710.6	322.7	40.4	42.1	6.11	53.68	26.13	71.17	46.29	7.63	27.46	*
93	71712-B-1-1-3-1-BXLH198	4046	4	ARL	317	37	36.6	652.5	291.6	41.1	41	5.58	54.79	27.59	69.27	43.91	8.14	21.2	*
94	F657	1016	1	MAD	1382	34	46.2	766.1	296.4	42.3	35.1	6.79	50	25.44	74.84	49.68	7.65	26.18	*
94	F657	2051	2	MAD	1245	35	59.5	1041.9	345.1	42.8	30.3	7.32	47.67	23.78	75.72	49.07	7.37	28.69	*
94	F657	3095	3	ARL	234	34	44.8	812.3	257	45.9	27.5	5	48.18	23.01	74.51	47.09	8.02	29.8	*
94	F657	4053	4	ARL	133	32	39.8	1013.2	339.2	42.2	30.6	5.24	49.22	23.58	75.22	49.65	7.2	28.17	*
95	TMF113	1068	1	MAD	1334	34	75.2	851.8	275.4	41.8	28.8	9.08	58.34	31.63	65.5	40.86	7.58	12.81	*
95	TMF113	2079	2	MAD	1278	33	82.9	832.5	281.7	41.8	30.3	10.85	56.64	29.61	68.5	44.39	7.91	16.2	*
95	TMF113	3098	3	ARL	313	36	66.5	666.4	218.8	41.7	28.3	7.21	58.91	31.35	64.95	40.5	8.78	12.29	*
95	TMF113	4028	4	ARL	161	34	53.5	801.1	257.3	42.2	28.3	6.14	60.23	31.43	64.76	41.49	7.87	9.35	*
96	NK4687	1092	1	MAD	1291	36	74.1	789.5	289.6	39.8	33.3	9.76	55.14	27.4	70.8	47.04	6.44	21.72	*
96	NK4687	2001	2	MAD	1231	33	65.9	851.3	327.7	43.6	35.2	10	52.64	27.76	71.62	46.09	6.03	22.08	*
96	NK4687	3045	3	ARL	302	28	33.6	980.5	384.5	43.1	36.4	6.02	49.68	25.04	71.96	43.56	6.62	27.57	*
96	NK4687	4080	4	ARL	165	36	61.1	853.2	315.5	41.8	33.7	7.89	55.13	28.05	69.84	45.29	7.04	17.47	*
97	P33A14A	1029	1	MAD	1298	34	72.3	816.6	279.3	40.7	30.7	9.31	49.65	25.73	72.44	44.49	7.41	26.6	*
97	P33A14A	2094	2	MAD	1361	32	79	903.7	287.5	41.8	28.5	10.02	56.38	30.65	68.99	45	6.5	18.38	*
97	P33A14A	3037	3	ARL	209	37	65.7	910.9	286	42.8	28	6.85	61.14	32.36	66.38	45.01	6.94	15.55	*
97	P33A14A	4047	4	ARL	285	36	52.4	792.3	262.5	35.1	30	6.02	56.12	29.19	67.81	42.64	7.53	18.09	*
98	P35R58	1088	1	MAD	1332	35	61.6	892.6	364.9	40.1	38.1	9.55	49.9	24.79	72.99	45.87	6.9	29.72	*
98	P35R58	2045	2	MAD	1395	35	62.7	875.6	367.7	35.8	39.5	10.08	49.47	24.12	74.69	48.84	6.12	30.38	*
98	P35R58	3011	3	ARL	211	35	53	925.3	336.6	42.5	33.3	6.95	54.62	27.36	69.93	44.95	6.98	22.01	*
98	P35R58	4027	4	ARL	131	38	52	814.9	292.3	45.2	32.1	6.05	55.32	27.94	68.52	43.09	7.04	19.07	*
99	DAIRYLAND STEALTH 1297	1058	1	MAD	1306	25	35.7	818.6	333.5	39.9	37.7	7.66	46.36	22.58	75.18	46.46	7.5	31.63	*
99	DAIRYLAND STEALTH 1297	2061	2	MAD	1237	32	38.7	880	411.2	42	44.1	7.58	50.8	24.97	73.5	47.83	6.84	27.04	*
99	DAIRYLAND STEALTH 1297	3056	3	ARL	216	32	25.1	551.4	280.4	41.6	46.8	5.06	47.08	22.24	75.37	47.68	7.1	32.39	*
99	DAIRYLAND STEALTH 1297	4098	4	ARL	321	35	24.7	516.7	226.5	39.6	39.2	3.81	48.43	23.58	73.64	45.57	6.85	31.44	*
100	DAIRYLAND DST 10212	1031	1	MAD	1257	32	46.8	749.7	345.1	39.8	43	8.95	52.43	25.64	72.59	47.72	7.05	26.63	*
100	DAIRYLAND DST 10212	2080	2	MAD	1238	27	42.7	723.5	332.5	42.1	42.6	9.59	52.26	26.64	71.35	45.18	6.95	27.65	*
100	DAIRYLAND DST 10212	3093	3	ARL	174	26	30.6	701.6	326.4	41.3	43.2	7	53.21	25.74	71.68	46.78	6.91	25.66	*
100	DAIRYLAND DST 10212	4073	4	ARL	287	34	47.7	755	263.1	39.1	31.3	6.05	55.53	29.06	69.99	45.96	7.64	12.63	*
1	80015 -1X LH198	1067	1	MAD	1374	33	60.6	1235.4	333.7	39.6	24.6	6.43
1	80015 -1X LH198	2031	2	MAD	1247	29	59.6	1020.5	312.3	39.8	27.8	8.13
1	80015 -1X LH198	3005	3	ARL	242	35	60	779.3	234.9	41.4	26.2	6.19
1	80015 -1X LH198	4062	4	ARL	229	34	53.6	778.5	246.1	42	27.7	6.02
2	80018 -1X LH198	1051	1	MAD	1255	32	56.5	988	364	40.1	34.2	8.59
2	80018 -1X LH198	2009	2	MAD	1290	25	50.2	1042.2	322.8	41.5	28.1	8.04
2	80018 -1X LH198	3022	3	ARL	243	31	51.1	839.7	261.1	41.4	27.5	6.25
2	80018 -1X LH198	4079	4	ARL	135	32	37.7	952.4	316.6	44.8	29.9	4.86
3	80018 -2X LH198	1002	1	MAD	1261	36	54.2	967	330.9	41.1	31.3	6.71
3	80018 -2X LH198	2095	2	MAD	1401	35	41.7	983.1	332.4	40.4	31	5.25
3	80018 -2X LH198	3032	3	ARL	276	35	56.4	878.1	256.2	40.4	25.8	5.72
3	80018 -2X LH198	4066	4	ARL	138	34	56.4	934	317.8	41.1	31	7.08
4	80019 -1X LH198	1096	1	MAD	1390	33	48.6	837.6	290	42.3	31.1	6.53
4	80019 -1X LH198	2057	2	MAD	1356	30	47.4	779.3	277.8	38.8	32.3	7.26
4	80019 -1X LH198	3071	3	ARL	300	29	38.9	789.3	275	43.6	31	5.73
4	80019 -1X LH198	4007	4	ARL	314	36	46	856.2	300.4	42	31.7	5.59
5	80024 -1X LH198	1032	1	MAD	1297	34	54.8	920.5	305.6	42.5	30	6.88
5	80024 -1X LH198	2015	2	MAD	1409	30	48.5	995.4	325.5	41.2	29.8	6.86
5	80024 -1X LH198	3042	3	ARL	208	34	55.7	750.2	268	45.5	31.6	7.12
5	80024 -1X LH198	4025	4	ARL	160	38	61	741.1	239.7	40.8	28.4	6.28
6	80033 -1X LH198	1023	1	MAD	1303	35	44.8	747.7	334.1	42.5	41.4	7.53
6	80033 -1X LH198	2069	2	MAD	1284	34	53.1	914.8	364.8	40.1	37.1	8.25
6	80033 -1X LH198	3020	3	ARL	307	38	41.1	796.9	276.2	39.4	31.3	4.66
6	80033 -1X LH198	4074	4	ARL	255	36	35.7	857.4	337.7	41.6	36.3	4.96
7	80041 -1X LH198	1078	1	MAD	1308	32	61	871.4	289.3	44.5	29.6	8.03
7	80041 -1X LH198	2063	2	MAD	1317	34	68.7	805.1	279.7	40.4	31.3	9
7	80041 -1X LH198	3046	3	ARL	309	26	33.4	801.9	274.4	42.9	30.5	5.4
7	80041 -1X LH198	4070	4	ARL	260	24	34.9	828.4	289.6	41.3	31.5	6.32
9	80047 -1X LH198	1005	1	MAD	1381	33	60.3	901.2	311.2	40.3	31.5	8.18
9	80047 -1X LH198	2007	2	MAD	1370	33	61.3	808.5	248.4	41.5	27	7.13
9	80047 -1X LH198	3094	3	ARL	204	26	36	882.1	279.6	41.7	28.3	5.4
9	80047 -1X LH198	4033	4	ARL	316	32	40.8	914.7	293.6	41.4	28.9	5.07
10	80050 -1X LH198	1052	1	MAD	1295	28	53.1	977.8	301.3	42.5	27.7	7.47
10	80050 -1X LH198	2096	2	MAD	1400	34	64.4	947.6	319.6	41.5	30.7	8.28
10	80050 -1X LH198	3023	3	ARL	213	32	55	913.6	326.3	43.6	32.5	7.69
10	80050 -1X LH198	4022	4	ARL	251	36	47.3	864.8	253.8	43.2	25.6	4.64
17	80071 -1X LH198	1081	1	MAD	1229	29	46.1	948.4	335.7	44.8	32.2	7.28
17	80071 -1X LH198	2042	2	MAD	1275	31	47.7	807.8	261.3	42.1	28.6	6.27
17	80071 -1X LH198	3018	3	ARL	272	30	42.7	952	298.4	43.3	28.1	5.5
17	80071 -1X LH198	4093	4	ARL	166	32	51.9	885.9	307.4	42.2	31.4	7.02
19	80073 -2X LH198	1055	1	MAD	1415	9	20.1	1023.4	325.2	41.4	28.9	9.19
19	80073 -2X LH198	2060	2	MAD	1236	20	38.2	833.2	267.8	42.4	28.5	7.75
19	80073 -2X LH198	3097	3	ARL	298	28	37.6	1045.1	350.1	44.6	30.5	5.65
19	80073 -2X LH198	4063	4	ARL	199	31	39.9	837.7	311.6	43.4	33.8	5.99
20	80085 -1X LH198	1076	1	MAD	1388	27	43.8	815.4	302.1	41.4	33.7	7.78
20	80085 -1X LH198	2098	2	MAD	1320	32	50	936.1	324.2	41.9	31.6	7.02
20	80085 -1X LH198	3033	3	ARL	308	31	32.3	713.8	266.4	42.3	33.4	4.79
20	80085 -1X LH198	4056	4	ARL	223	36	31.5	687.6	283.1	40.3	37.5	4.52
21	80086 -1X LH198	1073	1	MAD	1333	32	48.2	814.3	328.2	42.1	37	7.94
21	80086 -1X LH198	2005	2	MAD	1391	34	51.2	784.9	282.6	40	32.6	6.98
21	80086 -1X LH198	3065	3	ARL	147	27	40.1	739.5	288.1	38.4	35.6	7.29
21	80086 -1X LH198	4008	4	ARL	297	32	45.3	808.3	280.3	44	30.9	6.03
22	80098 -1X LH198	1028	1	MAD	1338	31	38.2	889.9	345	42	35.7	6.27
22	80098 -1X LH198	2006	2	MAD	1410	34	48.2	716.3	289	42.3	36.6	7.39
22	80098 -1X LH198	3028	3	ARL	154	32	37.2	946.9	334	42.4	32.2	5.16
22	80098 -1X LH198	4018	4	ARL	264	35	28.9	724.7	313.4	36.1	40.3	4.58
23	80101 -1X LH198	1043	1	MAD	1305	29	47.9	916.8	317.4	43.3	31.4	7.38
23	80101 -1X LH198	2055	2	MAD	1405	35	45.4	891.3	338	41.1	34.9	6.45
23	80101 -1X LH198	3096	3	ARL	266	20	22.5	776.4	290.6	41.4	33.9	5.25
23	80101 -1X LH198	4016	4	ARL	202	34	35.4	874.3	346.8	42.8	36.6	5.24
24	80104 -1X LH198	1095	1	MAD	1411	35	60.9	876.8	306.5	41.5	31.7	7.86
24	80104 -1X LH198	2044	2	MAD	1355	26	45.8	979.7	325.3	41.3	30.3	7.59
24	80104 -1X LH198	3007	3	ARL	306	31	44.2	864	266.3	43.4	27.2	5.33
24	80104 -1X LH198	4005	4	ARL	250	32	56.7	882.9	281.2	41.4	28.5	6.95
25	80105 -1X LH198	1079	1	MAD	1268	32	54.4	876.8	304.1	41.5	31.4	7.61
25	80105 -1X LH198	2099	2	MAD	1280	33	58.1	861.9	294.2	39.9	30.9	7.75
25	80105 -1X LH198	3070	3	ARL	268	24	35	842.8	291.4	41	31.2	6.27
25	80105 -1X LH198	4024	4	ARL	190	36	47.2	859.1	273.5	42.6	28.3	5.11
26	80106 -1X LH198	1007	1	MAD	1380	32	60.7	862.3	345	42.9	36.9	9.95
26	80106 -1X LH198	2018	2	MAD	1312	35	69.1	928.3	277.4	41	26.6	7.49
26	80106 -1X LH198	3076	3	ARL	187	32	42.1	901.5	281.1	40.7	27.9	5.06
26	80106 -1X LH198	4021	4	ARL	283	34	46.8	926.3	330.3	40.1	32.7	6.21
27	80110 -1X LH198	1066	1	MAD	1414	35	57.6	968.7	344.4	40.8	32.7	7.66
27	80110 -1X LH198	2075	2	MAD	1403	37	57.8	864.4	304.9	39.8	32.2	7.15
27	80110 -1X LH198	3062	3	ARL	237	29	43.1	828.4	242.2	42.3	25.4	5.21
27	80110 -1X LH198	4082	4	ARL	225
28	80116 -1X LH198	1094	1	MAD	1371	36	65.9	804.2	285.5	42.8	31.9	8.31
28	80116 -1X LH198	2074	2	MAD	1363	36	61.3	882.7	312.3	41.8	32.2	7.8
28	80116 -1X LH198	3050	3	ARL	185	35	52.7	926.2	261.2	42.9	24.7	5.13
28	80116 -1X LH198	4061	4	ARL	261	32	43	652.8	224.9	40.7	30.1	5.57
29	80116 -2X LH198	1003	1	MAD	1301	36	58.7	909	333.8	41.1	33.7	7.83
29	80116 -2X LH198	2100	2	MAD	1240	32	58.4	832	299.8	40.5	32.8	8.51
29	80116 -2X LH198	3092	3	ARL	144	37	46.5	866.5	337	44.9	35.5	6.15
29	80116 -2X LH198	4043	4	ARL	230	32	32.2	581.8	263.4	42.5	41	5.68
32	80136 -1X LH198	1069	1	MAD	1294	32	54.3	972.5	294.3	41.8	27.1	6.55
32	80136 -1X LH198	2013	2	MAD	1329	34	60.1	989.5	349.9	42.8	32.4	8.16
32	80136 -1X LH198	3013	3	ARL	151	35	61.5	867.2	262.6	43.7	26.6	6.43
32	80136 -1X LH198	4060	4	ARL	293	31	35.1	774.5	286.5	40.4	33.5	5.23
33	80142 -1X LH198	1030	1	MAD	1258	26	41.9	886.2	368.7	36	39.1	8.98
33	80142 -1X LH198	2030	2	MAD	1248	25	49.4	977	347.2	40.8	32.7	9.21
33	80142 -1X LH198	3038	3	ARL	179	26	28.6	702	304.7	40.7	39.9	6.05
33	80142 -1X LH198	4084	4	ARL	288	32	30.2	681.4	302	40.1	40.8	5.31
34	80143 -1X LH198	1021	1	MAD	1223	34	37.4	676.2	321.2	41	44.1	6.91
34	80143 -1X LH198	2049	2	MAD	1286	34
34	80143 -1X LH198	3059	3	ARL	310	22	19.2	714.9	280.5	40	35.6	4.28
34	80143 -1X LH198	4023	4	ARL	220	34	33.2	731.4	284.9	40.9	35.3	4.75
35	80144 -1X LH198	1071	1	MAD	1253	32	40.2	741.7	306.7	41.9	37.8	6.77
35	80144 -1X LH198	2040	2	MAD	1234	32	49	778.3	301.7	43	35.2	7.67
35	80144 -1X LH198	3088	3	ARL	235	32	37.1	726	236.2	42.5	28.3	4.53
35	80144 -1X LH198	4083	4	ARL	256	28	28.6	724.2	264.4	41.9	32.6	4.59
37	80159 -1X LH198	1027	1	MAD	1378	29	51.4	770.5	275	40	32.2	8.12
37	80159 -1X LH198	2084	2	MAD	1359	26	54.3	975	341.3	40.8	32.2	9.56
37	80159 -1X LH198	3053	3	ARL	126	27	41.1	861.5	258.6	41.8	26.5	5.55
37	80159 -1X LH198	4050	4	ARL	192	29	39	962.1	273.6	42.4	25.1	4.66
41	80190 -1X LH198	1034	1	MAD	1377	34	54	895.2	302.8	40.9	30.7	6.93
41	80190 -1X LH198	2017	2	MAD	1352	36	58.1	808.2	257.8	41.9	28.2	6.47
41	80190 -1X LH198	3058	3	ARL	278	30	52.8	756.3	222.5	39.1	25.6	6.2
41	80190 -1X LH198	4020	4	ARL	315	35	44.4	815.2	270.6	42.1	29.6	5.16
42	80207 -1X LH198	1086	1	MAD	1412	34	51.9	850.6	326.4	40.6	35.3	7.67
42	80207 -1X LH198	2062	2	MAD	1277	32	58.3	873.7	299.3	41.2	31	8.04
42	80207 -1X LH198	3041	3	ARL	178	32	39	910.4	309.9	41.6	30.9	5.18
42	80207 -1X LH198	4039	4	ARL	141	16	27.4	878.7	315.7	43.5	32.6	7.69
49	80221 -2X LH198	1087	1	MAD	1372	31	68	922.8	307.9	40.4	30.3	9.47
49	80221 -2X LH198	2024	2	MAD	1353	26	61.8	903.7	254.2	42	24.6	8.33
49	80221 -2X LH198	3072	3	ARL	311	28	35.2	881.1	273.4	42.7	27.5	4.76
49	80221 -2X LH198	4100	4	ARL	257	28	37.1	778.7	232.4	40	26	4.75
50	80221 -3X LH198	1057	1	MAD	1346	24	49.3	1003	323.1	40.6	29.4	8.58
50	80221 -3X LH198	2041	2	MAD	1235	31	60.3	836.6	283.1	42.1	30.3	8.4
50	80221 -3X LH198	3079	3	ARL	128	27	35.1	936.3	289.6	43.9	27.5	4.93
50	80221 -3X LH198	4085	4	ARL	320	32	41.2	844.9	254.1	40.4	26.6	4.71
52	80222 -2X LH198	1070	1	MAD	1254	28	42	819.2	270.3	42.5	29.3	6.26
52	80222 -2X LH198	2028	2	MAD	1328	34	70.6	922	286.7	39.4	28	8.28
52	80222 -2X LH198	3048	3	ARL	245	29	51.2	739.2	262.6	41.3	31.7	7.71
52	80222 -2X LH198	4089	4	ARL	197	24	38.5	865	270.3	39.8	27.9	6.17
53	80230 -1X LH198	1012	1	MAD	1299	29	58.2	1021.5	370.7	40.6	33.7	9.61
53	80230 -1X LH198	2078	2	MAD	1318	31	59.7	960.9	302.7	41.7	28.4	7.78
53	80230 -1X LH198	3036	3	ARL	239	26	34.1	794.6	239.4	41.5	26.3	4.75
53	80230 -1X LH198	4009	4	ARL	265	31	34.2	850.8	248.3	41.1	25.6	3.89
54	80230 -4X LH198	1099	1	MAD	1270	31	68.8	913.1	316.1	41.2	31.5	9.96
54	80230 -4X LH198	2016	2	MAD	1392	33	69.8	941.9	278.7	41.9	26.3	7.92
54	80230 -4X LH198	3061	3	ARL	269	26	33.9	862.5	281	42.1	29.1	5.23
54	80230 -4X LH198	4054	4	ARL	163	33	47.4	926.6	283.7	40.4	27.5	5.43
55	80237 -1X LH198	1083	1	MAD	1309	32	61.2	917.8	328.5	41.8	32.7	8.91
55	80237 -1X LH198	2090	2	MAD	1242	36	61.1	769	266.5	36.6	31.4	7.58
55	80237 -1X LH198	3010	3	ARL	241	32	56.8	773.9	241.5	42.2	27.2	6.66
55	80237 -1X LH198	4041	4	ARL	170	33	42.6	770.3	271.6	42.3	31.5	5.6
58	80240 -3X LH198	1053	1	MAD	1335	35	71.8	836.4	291.4	42	31.4	9.17
58	80240 -3X LH198	2037	2	MAD	1354	34	64.8	902.9	338.2	41.7	34.4	9.34
58	80240 -3X LH198	3081	3	ARL	188	28	45.4	1028.6	296.2	40.6	25.9	5.78
58	80240 -3X LH198	4087	4	ARL	259	31	23.8	789.2	255	42.7	28.4	3.01
59	80240 -4X LH198	1001	1	MAD	1221	32	59.1	746.2	276.1	41.9	33.3	8.74
59	80240 -4X LH198	2011	2	MAD	1249	31	60.8	860.5	318.9	40.5	34	9.48
59	80240 -4X LH198	3077	3	ARL	157	29	41.2	922.5	297.5	42.6	29	5.67
59	80240 -4X LH198	4057	4	ARL	254	22	31.2	736.3	239.7	43.9	28.3	5.53
60	80241 -1X LH198	1037	1	MAD	1344	34	46.8	818.8	305.4	40.1	34.1	6.68
60	80241 -1X LH198	2008	2	MAD	1330	34	60.3	830.4	314.9	41.9	34.6	8.74
60	80241 -1X LH198	3085	3	ARL	312	38	44.6	754.3	255.7	41.8	30	4.85
60	80241 -1X LH198	4086	4	ARL	291	29	32.5	784.9	369.7	38.6	44.4	6.85
64	80251 -1X LH198	1022	1	MAD	1263	34	62.5	809.1	277.3	39.9	30.9	8.08
64	80251 -1X LH198	2023	2	MAD	1313	30	59.7	986.5	322.4	41	29.8	8.43
64	80251 -1X LH198	3083	3	ARL	248	29	52.2	768.9	223.6	42.7	24.9	6.18
64	80251 -1X LH198	4078	4	ARL	134	32	38.6	1027	303.9	43.6	26.5	4.4
65	80252 -1X LH198	1091	1	MAD	1251	27	45.5	904.8	360.3	34.5	37.4	8.98
65	80252 -1X LH198	2081	2	MAD	1239	28	49.3	967.5	350.3	42.4	33.3	8.34
65	80252 -1X LH198	3049	3	ARL	215	27	40.7	713.8	257.2	40.2	32.2	6.69
65	80252 -1X LH198	4055	4	ARL	193	33	36.5	843.5	297.6	41.4	31.9	4.87
71	80268 -1X LH198	1010	1	MAD	1260	34	58.4	868.6	310.4	41.9	32.5	7.94
71	80268 -1X LH198	2019	2	MAD	1272	34	57.6	883.8	315.6	40.4	32.6	7.87
71	80268 -1X LH198	3017	3	ARL	240	28	41.6	868.7	258.5	36.3	26.7	5.46
71	80268 -1X LH198	4090	4	ARL	167	38	34.9	786.3	277.6	40.4	31.8	4.02
72	80274 -1X LH198	1084	1	MAD	1349	33	59.6	799.1	295.3	37.5	33.8	8.7
72	80274 -1X LH198	2053	2	MAD	1325	28	48.7	811	274	39.5	30.4	7.53
72	80274 -1X LH198	3030	3	ARL	214	40	61.7	938.3	294.8	41.6	28.2	6
72	80274 -1X LH198	4069	4	ARL	228	38	52.6	824	272.5	39.3	29.7	5.67
74	80281 -1X LH198	1090	1	MAD	1252	30	57.7	939.6	348.2	42.5	34.1	9.33
74	80281 -1X LH198	2093	2	MAD	1321	28	46.6	920.8	305.2	39.5	30.1	7.14
74	80281 -1X LH198	3015	3	ARL	180	36	46.5	944.1	336.4	40.5	32.7	5.83
74	80281 -1X LH198	4030	4	ARL	221	36	35.6	672.7	212.7	40.7	27.2	3.71
77	80308 -1X LH198	1042	1	MAD	1265	32	52.3	845.4	314.8	41.5	34	7.91
77	80308 -1X LH198	2039	2	MAD	1274	32	58.6	855.9	306.2	41.7	32.5	8.47
77	80308 -1X LH198	3073	3	ARL	279	23	24.2	757.5	289.1	42.3	34.5	5
77	80308 -1X LH198	4037	4	ARL	201	34	43.8	697.3	265.9	42.8	34.1	6.05
78	80318 -1X LH198	1044	1	MAD	1345	27	47.7	956.5	309.4	40	29.4	7.39
78	80318 -1X LH198	2035	2	MAD	1407	30	41.8	853.3	325.9	39.7	35.2	6.98
78	80318 -1X LH198	3003	3	ARL	182	34	40.5	998.2	320.5	41.2	29.2	4.79
78	80318 -1X LH198	4045	4	ARL	294	30	27.4	701.3	308.1	44.3	40.2	5.05
79	80332 -1X LH198	1093	1	MAD	1331	32	51.7	1005.2	330.4	41.8	30	6.89
79	80332 -1X LH198	2027	2	MAD	1368	30	51.7	878.3	287.5	41.5	29.4	7.21
79	80332 -1X LH198	3001	3	ARL	122	32	42	827.9	240	41.2	25.3	4.57
79	80332 -1X LH198	4001	4	ARL	129	35	40	998.8	298.6	43.3	26.7	4.21
80	80334 -1X LH198	1049	1	MAD	1296	35	48.8	862.9	365	39.8	39.5	7.84
80	80334 -1X LH198	2070	2	MAD	1244	34	60.1	793.7	306.1	40.2	35.3	8.88
80	80334 -1X LH198	3067	3	ARL	176	28	30.6	820.2	316	41	35.3	5.31
80	80334 -1X LH198	4029	4	ARL	191	38	45.5	799.8	275.4	42.5	30.8	5.07
81	80337 -1X LH198	1074	1	MAD	1373	31	58.7	886.5	325.4	39.3	33.8	9.1
81	80337 -1X LH198	2073	2	MAD	1323	33	55.1	910	305.9	41.6	30.4	7.23
81	80337 -1X LH198	3099	3	ARL	281	31	44.8	834	259.1	43.6	27.3	5.43
81	80337 -1X LH198	4002	4	ARL	159	32	48.6	857.1	266.5	41.6	27.6	5.77
83	80349 -1X LH198	1006	1	MAD	1420	23	32	926	379	41.9	38.1	7.55
83	80349 -1X LH198	2003	2	MAD	1311	23	44.3	836	310.2	39.8	34	9.31
83	80349 -1X LH198	3006	3	ARL	274	33	44.3	695.7	272.2	41	35.3	6.53
83	80349 -1X LH198	4006	4	ARL	282	30	37.3	749.5	281.5	40.4	34	5.82
84	80351 -1X LH198	1064	1	MAD	1347	32	54.2	923.5	277.9	42	26.8	6.45
84	80351 -1X LH198	2091	2	MAD	1241	32	60.8	854.7	298.4	43.4	31.4	8.5
84	80351 -1X LH198	3012	3	ARL	181	31	43.2	797.8	279.8	42.2	31.4	6.04
84	80351 -1X LH198	4051	4	ARL	162	37	45.9	974.8	363.8	42.1	34.5	5.89
87	80353 -3X LH198	1015	1	MAD	1419	34	64.1	946.9	316.7	40.3	30.5	8.18
87	80353 -3X LH198	2014	2	MAD	1369	32	62.7	786	245.9	42.3	27.4	7.64
87	80353 -3X LH198	3068	3	ARL	206	26	35.4	901.2	293.5	42.7	29.2	5.48
87	80353 -3X LH198	4071	4	ARL	292	32	43	810	328.5	39.8	37.5	6.94
89	80355 -2X LH198	1085	1	MAD	1389	34	58.1	757	287.2	41.7	34.3	8.35
89	80355 -2X LH198	2068	2	MAD	1324	32	66.2	945	316.2	39.4	30.6	9
89	80355 -2X LH198	3080	3	ARL	158	32	45.2	857.6	259.7	43.9	26.5	5.16
89	80355 -2X LH198	4081	4	ARL	195
91	80356 -1X LH198	1033	1	MAD	1337	32	40.6	660.4	299.6	40.5	41.8	7.55
91	80356 -1X LH198	2038	2	MAD	1314	30	47.1	717.3	296.1	40.9	37.7	8.43
91	80356 -1X LH198	3051	3	ARL	155	35	46.1	751.7	284.5	41.9	34.2	6.2
91	80356 -1X LH198	4011	4	ARL	203	35	37.7	678.8	269.8	42.3	35.7	5.3
