# Supplementary material for: Selection for Silage Yield and Composition Did Not Affect Genomic Diversity Within the Wisconsin Quality Synthetic Maize Population
Source: G3 (Bethesda). 2015 Feb 2;5(4):541–9. doi: 10.1534/g3.114.015263 (PMC4390570; doi:10.1534/g3.114.015263)
Supplement: Supporting Information [file supp_g3.114.015263_FileS2.zip › wqsSupportingData/WqsCycle2_Raw.csv]

HARNO	PLOT	ENTRY	O3NUM	TRIAL	REP	LOC	DM	YIELD	NDF	ADF	IVD	CP	STARCH	COMMENTS	HARDATE	MOIST ADJ
527	1085	12002-2 X HC33	3	WQS	1	MADISON	46.593	7.672	57.52	30.29	78.5	8.14	23.9		9/9/2003
963	2225	12002-2 X HC33	3	WQS	2	MADISON	36.6	8.035	51.94	27.25	80.74	8.51	24.61		9/9/2003
743	3004	12002-2 X HC33	3	WQS	3	MADISON	43.973	7.853	53	26.98	80.46	8.54	26.53		9/9/2003
2621	4072	12002-2 X HC33	3	WQS	4	ARLINGTON	34.399	7.792	52.01	27.57	81.94	7.98	19.84		10/2/2003	DM AS COLLECTED
2163	5054	12002-2 X HC33	3	WQS	5	ARLINGTON	35.316	10.092	48.12	24.94	84.76	7.69	27.04		10/2/2003	DM AS COLLECTED
2338	6060	12002-2 X HC33	3	WQS	6	ARLINGTON	33.841	9.877	48.6	24.77	83.15	8.36	28.09		10/2/2003	DM AS COLLECTED
1054	1076	12004-1 X HC33	6	WQS	1	MADISON	39.902	8.882	50.05	24.86	83.2	7.95	28.49		9/9/2003
870	2132	12004-1 X HC33	6	WQS	2	MADISON	46.689	8.278	52.64	26.54	82.51	7.3	29.53		9/9/2003
1015	3176	12004-1 X HC33	6	WQS	3	MADISON	46.94	9.542	49.87	25.35	81.89	7.45	32.87		9/9/2003
2322	4107	12004-1 X HC33	6	WQS	4	ARLINGTON	38.536	11.28	48.93	24.99	83.72	8.21	28.32		10/2/2003	DM AS COLLECTED
2060	5098	12004-1 X HC33	6	WQS	5	ARLINGTON	38.496	10.397	50.57	26.8	81.97	7.92	26.37		9/24/2003	ADDED 2*3.27 TO DM
2120	6006	12004-1 X HC33	6	WQS	6	ARLINGTON	34.594	9.141	51.38	27.94	81.96	7.71	23.38		9/29/2003	ADDED 3.27 TO DM
857	1090	12004-2 X HC33	7	WQS	1	MADISON	52.818	9.226	51.94	26.02	82.37	7.71	31.27		9/9/2003
767	2186	12004-2 X HC33	7	WQS	2	MADISON	44.737	8.984	50.23	26.26	81.46	8	30.36		9/9/2003
950	3204	12004-2 X HC33	7	WQS	3	MADISON	37.154	8.502	48.26	24.96	83.09	7.83	29.17		9/9/2003
2026	4003	12004-2 X HC33	7	WQS	4	ARLINGTON	42.572	10.106	50.72	27.12	82.44	6.92	26.65		9/24/2003	ADDED 2*3.27 TO DM
2267	5105	12004-2 X HC33	7	WQS	5	ARLINGTON	39.02	9.246	45.49	23.05	85.12	8.03	33.41		10/2/2003	DM AS COLLECTED
2394	6203	12004-2 X HC33	7	WQS	6	ARLINGTON	39.007	8.734	46.57	23.74	84.21	7.87	32.14		10/2/2003	DM AS COLLECTED
912	1142	12007-2 X HC33	10	WQS	1	MADISON	43.328	10.286	49.15	25.19	82.63	7.96	23.92		9/9/2003
768	2151	12007-2 X HC33	10	WQS	2	MADISON	39.093	9.213	53	27.56	79.96	8.26	23.76		9/9/2003
1016	3203	12007-2 X HC33	10	WQS	3	MADISON	36.18	7.523	53.51	27.25	81.1	8.38	22.86		9/9/2003
1998	4047	12007-2 X HC33	10	WQS	4	ARLINGTON	36.011	8.523	53.05	28.52	82.43	8.36	16.09		9/24/2003	ADDED 2*3.27 TO DM
2463	5064	12007-2 X HC33	10	WQS	5	ARLINGTON	34.95	9.53	51.7	27.01	81.57	8.62	21.15		10/2/2003	DM AS COLLECTED
2396	6156	12007-2 X HC33	10	WQS	6	ARLINGTON	36.05	9.312	51.91	26.9	81.4	9.19	20.73		10/2/2003	DM AS COLLECTED
1193	1221	12009-2 X HC33	12	WQS	1	MADISON	42.689	8.368	49.82	24.34	82.67	7.99	32.18		9/9/2003
1098	2156	12009-2 X HC33	12	WQS	2	MADISON	42.969	8.179	48.23	24.34	82.42	8.07	33.54		9/9/2003
764	3018	12009-2 X HC33	12	WQS	3	MADISON	36.822	8.501	51.15	26.71	80.92	7.86	29.45		9/9/2003
1999	4002	12009-2 X HC33	12	WQS	4	ARLINGTON	39.943	9.311	48.42	24.67	82.48	8.4	28.9		9/24/2003	ADDED 2*3.27 TO DM
2478	5171	12009-2 X HC33	12	WQS	5	ARLINGTON	37.57	9.574	45.49	23.29	85.41	7.68	31.76		10/2/2003	DM AS COLLECTED
2093	6184	12009-2 X HC33	12	WQS	6	ARLINGTON	38.334	8.336	48.69	25.42	82.95	8.34	26.61		9/24/2003	ADDED 2*3.27 TO DM
785	1025	12009-3 X HC33	13	WQS	1	MADISON	44.597	7.596	49	24.61	82.56	8.3	29.62		9/9/2003
772	2067	12009-3 X HC33	13	WQS	2	MADISON	37.055	10.201	49.32	25.13	83.12	8.19	28.29		9/9/2003
748	3123	12009-3 X HC33	13	WQS	3	MADISON	34.75	9.93	50.46	25.96	82.08	8.56	24.88		9/9/2003
2532	4114	12009-3 X HC33	13	WQS	4	ARLINGTON	35.029	8.179	50.11	26.19	82.83	8.19	20.55		10/2/2003	DM AS COLLECTED
2568	5168	12009-3 X HC33	13	WQS	5	ARLINGTON	36.588	9.292	50.51	26.44	83.02	7.55	25.4		10/2/2003	DM AS COLLECTED
2300	6012	12009-3 X HC33	13	WQS	6	ARLINGTON	36.209	11.262	46.32	24.21	84.18	8.09	24.82		10/2/2003	DM AS COLLECTED
724	1081	12014-2 X HC33	17	WQS	1	MADISON	46.017	8.058	53.69	28.01	80.54	8.87	25.19		9/9/2003
839	2059	12014-2 X HC33	17	WQS	2	MADISON	41.245	8.211	52.01	27.66	81.21	8.2	26.9		9/9/2003
1145	3136	12014-2 X HC33	17	WQS	3	MADISON	48.742	9.363	52.44	26.6	81.77	8.59	27.12		9/9/2003
2564	4209	12014-2 X HC33	17	WQS	4	ARLINGTON	37.536	8.584	49.31	25.87	83.59	8.03	28.59		10/2/2003	DM AS COLLECTED
2611	5163	12014-2 X HC33	17	WQS	5	ARLINGTON	38.8	8.823	47.81	24.41	83.96	8.17	30.39		10/2/2003	DM AS COLLECTED
2639	6025	12014-2 X HC33	17	WQS	6	ARLINGTON	39.747	9.194	50.75	27.07	82.16	7.07	29.03		10/2/2003	DM AS COLLECTED
578	1231	12018-1 X HC33	22	WQS	1	MADISON	35.736	9.542	52.94	27.98	80.85	8.16	23.82		9/9/2003
536	2043	12018-1 X HC33	22	WQS	2	MADISON	36.921	8.411	58.18	30.95	78.84	8.52	21.71		9/9/2003
1209	3095	12018-1 X HC33	22	WQS	3	MADISON	47.788	8.243	53.07	26.47	81.26	7.62	24.95		9/9/2003
2202	4103	12018-1 X HC33	22	WQS	4	ARLINGTON	36.777	9.516	48.94	25.26	82.91	8.04	25.62		10/2/2003	DM AS COLLECTED
2431	5157	12018-1 X HC33	22	WQS	5	ARLINGTON	37.248	9.508	52.49	27.53	82.35	7.84	23.83		10/2/2003	DM AS COLLECTED
2248	6057	12018-1 X HC33	22	WQS	6	ARLINGTON	31.611	10.644	49.65	26.26	83.1	8.51	25.57		10/2/2003	DM AS COLLECTED
657	1045	12019-1 X HC33	24	WQS	1	MADISON	47.963	8.169	56.05	29.41	78.86	8.09	26.45		9/9/2003
1071	2202	12019-1 X HC33	24	WQS	2	MADISON	47.646	8.26	53.28	27.18	80.95	8.28	26.77		9/9/2003
1014	3161	12019-1 X HC33	24	WQS	3	MADISON	42.517	10.026	50.13	25.3	81.88	7.48	31.01		9/9/2003
2321	4082	12019-1 X HC33	24	WQS	4	ARLINGTON	37.899	10.681	47.29	24.29	83.95	7.81	30.5		10/2/2003	DM AS COLLECTED
2061	5185	12019-1 X HC33	24	WQS	5	ARLINGTON	37.788	10.302	50.29	27.04	83.13	7.36	24.05		9/24/2003	ADDED 2*3.27 TO DM
2301	6083	12019-1 X HC33	24	WQS	6	ARLINGTON	39.858	12.171	47.73	24.73	84.55	7.57	28.45		10/2/2003	DM AS COLLECTED
646	1188	12021-3 X HC33	28	WQS	1	MADISON	37.91	7.91	52.44	27.73	81.53	7.97	27.55		9/9/2003
1063	2034	12021-3 X HC33	28	WQS	2	MADISON	47.299	8.015	52.72	26.78	81.28	8.49	29.16		9/9/2003
1011	3092	12021-3 X HC33	28	WQS	3	MADISON	40	9.386	49.55	24.82	83.2	7.97	31.19		9/9/2003
2440	4017	12021-3 X HC33	28	WQS	4	ARLINGTON	36.753	9.446	50.32	26.41	82.53	7.88	28.27		10/2/2003	DM AS COLLECTED
2254	5038	12021-3 X HC33	28	WQS	5	ARLINGTON	36.924	10.165	45.37	23.29	86.65	7.54	32.87		10/2/2003	DM AS COLLECTED
2037	6092	12021-3 X HC33	28	WQS	6	ARLINGTON	37.421	8.648	52.1	27.13	82.22	8.35	24.24		9/24/2003	ADDED 2*3.27 TO DM
863	1216	12025-3 X HC33	33	WQS	1	MADISON	50.808	9.207	53.3	26.99	81.1	7.67	31.14		9/9/2003
606	2128	12025-3 X HC33	33	WQS	2	MADISON	37.455	6.428	61.6	33.45	77.55	8.4	20.35		9/9/2003
878	3079	12025-3 X HC33	33	WQS	3	MADISON	43.07	10.019	51.41	26.42	81.65	7.28	27.57		9/9/2003
2646	4164	12025-3 X HC33	33	WQS	4	ARLINGTON	35.67	8.794	48.61	25.65	83.13	7.57	29.28		10/2/2003	DM AS COLLECTED
2389	5203	12025-3 X HC33	33	WQS	5	ARLINGTON	30.338	8.18	54.44	29.36	79.65	8.37	22.82		10/2/2003	DM AS COLLECTED
2150	6007	12025-3 X HC33	33	WQS	6	ARLINGTON	37.85	9.249	45.17	23.26	85.52	7.43	33.19		10/2/2003	DM AS COLLECTED
1126	1201	12026-2 X HC33	34	WQS	1	MADISON	48.923	8.737	53.49	27.5	81.21	8.21	27.09		9/9/2003
898	2195	12026-2 X HC33	34	WQS	2	MADISON	41.372	8.56	54.15	28.41	80.84	7.48	24.08		9/9/2003
761	3067	12026-2 X HC33	34	WQS	3	MADISON	39.422	7.693	50.79	26.56	82.64	8.05	27.42		9/9/2003
2382	4109	12026-2 X HC33	34	WQS	4	ARLINGTON	39.977	9.769	47.54	24.08	83.67	9.12	27.15		10/2/2003	DM AS COLLECTED
2193	5055	12026-2 X HC33	34	WQS	5	ARLINGTON	37.199	9.285	47.01	24.77	84.85	7.04	30.71		10/2/2003	DM AS COLLECTED
2274	6199	12026-2 X HC33	34	WQS	6	ARLINGTON	38.782	9.663	47.04	24.43	84.94	7.11	29.46		10/2/2003	DM AS COLLECTED
528	1126	12027-1 X HC33	35	WQS	1	MADISON	44.406	8.55	55.5	29.27	79.9	8.01	25.19		9/9/2003
897	2226	12027-1 X HC33	35	WQS	2	MADISON	32.788	9.855	47.62	25.16	83.22	7.94	26.16		9/9/2003
1084	3223	12027-1 X HC33	35	WQS	3	MADISON	33.041	7.556	52.55	27.34	80.22	7.54	27.09		9/9/2003
2263	4178	12027-1 X HC33	35	WQS	4	ARLINGTON	32.113	10.281	46.01	23.96	84.3	7.74	29.66		10/2/2003	DM AS COLLECTED
2554	5028	12027-1 X HC33	35	WQS	5	ARLINGTON	29.262	8.12	53.88	29.28	80.36	7.7	21.56		10/2/2003	DM AS COLLECTED
2456	6158	12027-1 X HC33	35	WQS	6	ARLINGTON	32.273	9.672	49.28	26.1	82.88	7.58	26.6		10/2/2003	DM AS COLLECTED
730	1207	12028-3 X HC33	37	WQS	1	MADISON	50.456	9.451	50.31	25.41	82.05	7.92	33.03		9/9/2003
1001	2119	12028-3 X HC33	37	WQS	2	MADISON	51.45	10.07	51.23	25.51	82.31	7.8	30.8		9/9/2003
1156	3096	12028-3 X HC33	37	WQS	3	MADISON	40.664	8.679	50.84	26.24	81.74	7.69	30.05		9/9/2003
2587	4121	12028-3 X HC33	37	WQS	4	ARLINGTON	37.959	8.912	49.08	25.69	83.49	7.61	28.16		10/2/2003	DM AS COLLECTED
2132	5136	12028-3 X HC33	37	WQS	5	ARLINGTON	35.35	10.508	45.43	23.71	86.61	7.46	30.03		9/29/2003	ADDED 3.27 TO DM
2397	6127	12028-3 X HC33	37	WQS	6	ARLINGTON	42.955	11.844	47.39	23.53	85.1	7.7	31.04		10/2/2003	DM AS COLLECTED
718	1061	12029-2 X HC33	39	WQS	1	MADISON	48.166	7.217	51.92	26.83	81.22	8.07	30.03		9/9/2003
570	2148	12029-2 X HC33	39	WQS	2	MADISON	37.306	7.768	46.76	23.89	84.09	8.76	31.23		9/9/2003
1206	3032	12029-2 X HC33	39	WQS	3	MADISON	38.51	9.78	49.74	25.92	82.82	7.94	28.94		9/9/2003
2496	4159	12029-2 X HC33	39	WQS	4	ARLINGTON	39.251	9.558	42.72	21.37	86.71	7.35	34.9		10/2/2003	DM AS COLLECTED
2372	5128	12029-2 X HC33	39	WQS	5	ARLINGTON	39.54	10.558	44.96	22.72	85.22	7.68	34.06		10/2/2003	DM AS COLLECTED
2010	6093	12029-2 X HC33	39	WQS	6	ARLINGTON	33.478	7.943	52.22	27.43	80.92	8.74	21.92		9/24/2003	ADDED 2*3.27 TO DM
1044	1140	12038-3 X HC33	46	WQS	1	MADISON	32.813	8.047	52.61	27.69	80.49	8.43	26.07		9/9/2003
707	2061	12038-3 X HC33	46	WQS	2	MADISON	35.843	9.056	49.13	25.54	82.89	8.35	30.96		9/9/2003
632	3020	12038-3 X HC33	46	WQS	3	MADISON	31.458	8.003	47.93	24.63	84.43	8.47	29.32		9/9/2003
2138	4053	12038-3 X HC33	46	WQS	4	ARLINGTON	33.946	10.101	44.75	23.38	85.59	7.85	28.9		9/29/2003	ADDED 3.27 TO DM
2370	5222	12038-3 X HC33	46	WQS	5	ARLINGTON	32.463	9.361	47.38	24.73	83.57	8.28	33.2		10/2/2003	DM AS COLLECTED
2425	6220	12038-3 X HC33	46	WQS	6	ARLINGTON	34.196	10.799	48.04	25.58	83.43	7.41	29.08		10/2/2003	DM AS COLLECTED
590	1041	12039-2 X HC33	47	WQS	1	MADISON	45.014	7.137	48.25	24.49	83.29	8.4	31.59		9/9/2003
837	2101	12039-2 X HC33	47	WQS	2	MADISON	40.252	8.609	47.83	24.29	82.65	8.22	32.52		9/9/2003
564	3063	12039-2 X HC33	47	WQS	3	MADISON	38.424	8.854	49.34	25.96	83.07	8.07	31.64		9/9/2003
2412	4110	12039-2 X HC33	47	WQS	4	ARLINGTON	36.372	8.476	47.78	25.28	83.14	7.74	28.74		10/2/2003	DM AS COLLECTED
2209	5197	12039-2 X HC33	47	WQS	5	ARLINGTON	37.043	9.036	45.73	23.63	84.31	7.85	31.22		10/2/2003	DM AS COLLECTED
2547	6122	12039-2 X HC33	47	WQS	6	ARLINGTON	37.116	8.892	46.61	24.35	84.25	8.04	29.51		10/2/2003	DM AS COLLECTED
853	1006	12041-3 X HC33	49	WQS	1	MADISON	51.068	9.387	49.9	24.63	82.93	7.82	31.6		9/9/2003
933	2078	12041-3 X HC33	49	WQS	2	MADISON	49.686	8.282	49.31	25.07	82.35	8.53	30.4		9/9/2003
622	3230	12041-3 X HC33	49	WQS	3	MADISON	35.58	9.16	49.49	25.94	83.66	8.64	26.61		9/9/2003
2377	4128	12041-3 X HC33	49	WQS	4	ARLINGTON	35.704	9.192	44.75	23.33	84.63	8.34	30.55		10/2/2003	DM AS COLLECTED
2386	5080	12041-3 X HC33	49	WQS	5	ARLINGTON	37.918	9.283	49.46	26.3	83.02	7.93	29.8		10/2/2003	DM AS COLLECTED
1984	6095	12041-3 X HC33	49	WQS	6	ARLINGTON	39.229	8.983	49.52	26.13	82.56	8.25	23.26		9/24/2003	ADDED 2*3.27 TO DM
1050	1014	12045-2 X HC33	52	WQS	1	MADISON	41.287	6.942	54.75	28.68	79.44	8.07	26.86		9/9/2003
765	2228	12045-2 X HC33	52	WQS	2	MADISON	32.163	9.457	51.07	26.78	81.7	8.61	25.42		9/9/2003
818	3206	12045-2 X HC33	52	WQS	3	MADISON	34.612	9.468	48.8	25.03	83.11	8.36	28.33		9/9/2003
2231	4085	12045-2 X HC33	52	WQS	4	ARLINGTON	34.932	10.606	49.09	25.56	84.26	7.91	26.94		10/2/2003	DM AS COLLECTED
2432	5126	12045-2 X HC33	52	WQS	5	ARLINGTON	34.488	9.299	50.64	26.03	83.56	8.09	27.29		10/2/2003	DM AS COLLECTED
2571	6074	12045-2 X HC33	52	WQS	6	ARLINGTON	33.608	7.964	51.83	27.84	81.38	8.06	25.43		10/2/2003	DM AS COLLECTED
1121	1094	12045-3 X HC33	53	WQS	1	MADISON	42.067	9.126	53.25	27.24	80.86	8.07	25.98		9/9/2003
1101	2097	12045-3 X HC33	53	WQS	2	MADISON	39.719	9.499	52.48	27.01	80.57	8.22	27.51		9/9/2003
1205	3011	12045-3 X HC33	53	WQS	3	MADISON	40.731	10.663	51.63	26.05	81.93	7.61	27.57		9/9/2003
2602	4116	12045-3 X HC33	53	WQS	4	ARLINGTON	40.258	9.54	52.78	28.69	80.37	7.07	26.01		10/2/2003	DM AS COLLECTED
2538	5169	12045-3 X HC33	53	WQS	5	ARLINGTON	33.967	8.952	50.49	26.81	82.17	7.61	24.09		10/2/2003	DM AS COLLECTED
2278	6058	12045-3 X HC33	53	WQS	6	ARLINGTON	31.876	8.901	52.2	27.97	81.99	7.39	24.52		10/2/2003	DM AS COLLECTED
848	1101	12046-1 X HC33	54	WQS	1	MADISON	50	7.296	48.84	24.08	83.94	8.14	31.48		9/9/2003
733	2039	12046-1 X HC33	54	WQS	2	MADISON	44.735	8.749	53.77	27.71	80.34	7.74	27.56		9/9/2003
750	3165	12046-1 X HC33	54	WQS	3	MADISON	35.082	9.261	47.36	24.16	83.41	8.23	30.52		9/9/2003
2028	4097	12046-1 X HC33	54	WQS	4	ARLINGTON	35.624	10.057	46.76	24.24	83.62	8.6	25.8		9/24/2003	ADDED 2*3.27 TO DM
2178	5181	12046-1 X HC33	54	WQS	5	ARLINGTON	32.712	9.063	50.06	26.32	82.18	8.23	26.13		10/2/2003	DM AS COLLECTED
2154	6195	12046-1 X HC33	54	WQS	6	ARLINGTON	32.577	8.855	49.05	25.87	83.89	7.57	28.2		10/2/2003	DM AS COLLECTED
662	1166	12050-1 X HC33	57	WQS	1	MADISON	46.335	8.154	54.66	28.54	80.19	7.96	27.55		9/9/2003
667	2040	12050-1 X HC33	57	WQS	2	MADISON	50.36	8.204	50.45	25.42	82.17	8.2	31.27		9/9/2003
959	3070	12050-1 X HC33	57	WQS	3	MADISON	43.02	8.414	50.98	26.49	82.48	7.77	28.26		9/9/2003
2528	4066	12050-1 X HC33	57	WQS	4	ARLINGTON	34.244	9.323	51	27.1	81.98	7.8	24.94		10/2/2003	DM AS COLLECTED
2087	5099	12050-1 X HC33	57	WQS	5	ARLINGTON	36.58	8.138	55.99	30.43	79.54	7.99	24.25		9/24/2003	ADDED 2*3.27 TO DM
2362	6108	12050-1 X HC33	57	WQS	6	ARLINGTON	36.48	9.9	46.65	24.43	82.34	7.8	30.71		10/2/2003	DM AS COLLECTED
974	1225	12050-2 X HC33	58	WQS	1	MADISON	41.923	11.487	51.92	26.51	81.43	7.64	28.07		9/9/2003
1198	2095	12050-2 X HC33	58	WQS	2	MADISON	44.193	7.488	53.76	27.65	81.5	7.83	27.96		9/9/2003
1087	3156	12050-2 X HC33	58	WQS	3	MADISON	38.386	7.708	53.61	28.23	80.36	8.06	27.03		9/9/2003
2589	4027	12050-2 X HC33	58	WQS	4	ARLINGTON	36.845	8.651	50.63	27.28	82.26	7.29	25.03		10/2/2003	DM AS COLLECTED
2434	5032	12050-2 X HC33	58	WQS	5	ARLINGTON	38.465	9.953	52.29	27.86	82.77	7.15	27.32		10/2/2003	DM AS COLLECTED
2591	6167	12050-2 X HC33	58	WQS	6	ARLINGTON	38.478	7.174	50.17	26.53	82.17	7.46	26.22		10/2/2003	DM AS COLLECTED
648	1146	12050-3 X HC33	59	WQS	1	MADISON	36.518	8.558	50.45	26.12	82.05	7.99	30.77		9/9/2003
534	2001	12050-3 X HC33	59	WQS	2	MADISON	44.389	8.198	55.41	29.16	80.1	8.25	25.4		9/9/2003
747	3088	12050-3 X HC33	59	WQS	3	MADISON	42.68	9.035	53.41	27.96	80.04	8.11	27.06		9/9/2003
2525	4217	12050-3 X HC33	59	WQS	4	ARLINGTON	36.334	9.148	52.9	28.24	80.77	7.84	26.08		10/2/2003	DM AS COLLECTED
2253	5057	12050-3 X HC33	59	WQS	5	ARLINGTON	37.932	11.285	53.16	28.42	82.74	7.12	26.54		10/2/2003	DM AS COLLECTED
2099	6043	12050-3 X HC33	59	WQS	6	ARLINGTON	35.689	9.077	55.5	30.45	78.95	8.65	20.83		9/24/2003	ADDED 2*3.27 TO DM
792	1122	12051-1 X HC33	60	WQS	1	MADISON	45.787	7.26	55.93	29.71	78.74	7.96	24.95		9/9/2003
603	2083	12051-1 X HC33	60	WQS	2	MADISON	38.59	7.934	54.86	28.5	80.64	8.82	25.27		9/9/2003
810	3038	12051-1 X HC33	60	WQS	3	MADISON	46.983	8.104	54.88	27.59	81.51	8.26	25.24		9/9/2003
2526	4160	12051-1 X HC33	60	WQS	4	ARLINGTON	31.49	8.834	48.94	25.12	83.63	8.69	27.5		10/2/2003	DM AS COLLECTED
2506	5076	12051-1 X HC33	60	WQS	5	ARLINGTON	32.285	9.282	49.1	25.02	83.37	8.31	26.87		10/2/2003	DM AS COLLECTED
2573	6168	12051-1 X HC33	60	WQS	6	ARLINGTON	32.456	10.42	50.77	26.82	82.93	7.92	22.9		10/2/2003	DM AS COLLECTED
658	1082	12057-1 X HC33	66	WQS	1	MADISON	44.42	8.146	50.04	25.17	82.89	8.14	30.94		9/9/2003
569	2189	12057-1 X HC33	66	WQS	2	MADISON	35.27	7.344	49.03	24.95	83.24	8.12	30.11		9/9/2003
1009	3050	12057-1 X HC33	66	WQS	3	MADISON	41.961	10.553	47.95	23.62	83.85	7.25	30.86		9/9/2003
2495	4218	12057-1 X HC33	66	WQS	4	ARLINGTON	33.26	9.345	48.84	25.75	83.46	7.55	26.61		10/2/2003	DM AS COLLECTED
2224	5039	12057-1 X HC33	66	WQS	5	ARLINGTON	31.601	7.406	48.09	24.57	85.07	8.12	28.8		10/2/2003	DM AS COLLECTED
2335	6223	12057-1 X HC33	66	WQS	6	ARLINGTON	36.752	10.79	45.31	23.34	85.31	7.36	33.29		10/2/2003	DM AS COLLECTED
1053	1051	12058-2 X HC33	68	WQS	1	MADISON	51.462	6.882	56.75	28.49	80.91	8.1	23.91		9/9/2003
935	2120	12058-2 X HC33	68	WQS	2	MADISON	50.263	9.546	49.54	24.86	83.25	8.51	32.02		9/9/2003
1159	3031	12058-2 X HC33	68	WQS	3	MADISON	38.195	9.866	55.72	29.31	80.5	8.6	21.09		9/9/2003
2054	4091	12058-2 X HC33	68	WQS	4	ARLINGTON	37.971	9.336	48.6	25.72	82.64	8.04	28.46		9/24/2003	ADDED 2*3.27 TO DM
2356	5081	12058-2 X HC33	68	WQS	5	ARLINGTON	33.541	8.766	52.54	29.02	79.92	7.77	27.7		10/2/2003	DM AS COLLECTED
2333	6176	12058-2 X HC33	68	WQS	6	ARLINGTON	37.53	8.877	50.06	26.35	82.45	8.24	27.44		10/2/2003	DM AS COLLECTED
847	1110	12059-3 X HC33	71	WQS	1	MADISON	43.35	8.819	47.19	24.68	83.01	8.42	32.68		9/9/2003
734	2046	12059-3 X HC33	71	WQS	2	MADISON	50.744	9.483	47.24	23	85.06	8.4	33.89		9/9/2003
881	3132	12059-3 X HC33	71	WQS	3	MADISON	38.298	8.375	49.29	25.79	83.37	7.56	29.62		9/9/2003
2585	4215	12059-3 X HC33	71	WQS	4	ARLINGTON	38.844	9.035	47.33	24.33	83.59	7.68	31.63		10/2/2003	DM AS COLLECTED
2537	5114	12059-3 X HC33	71	WQS	5	ARLINGTON	37.974	7.675	52.2	27.34	80.71	7.98	28.35		10/2/2003	DM AS COLLECTED
2330	6013	12059-3 X HC33	71	WQS	6	ARLINGTON	44.613	8.084	48.58	25.1	82.77	8.39	33.03		10/2/2003	DM AS COLLECTED
1183	1011	12062-1 X HC33	73	WQS	1	MADISON	53.532	8.605	50.25	24.66	83.07	7.54	31.76		9/9/2003
732	2004	12062-1 X HC33	73	WQS	2	MADISON	48.294	8.857	49.49	24.54	82.25	7.75	30.92		9/9/2003
2501	4076	12062-1 X HC33	73	WQS	4	ARLINGTON	35.757	8.302	48.24	25.17	83.48	7.27	28.66		10/2/2003	DM AS COLLECTED
2357	5108	12062-1 X HC33	73	WQS	5	ARLINGTON	36.422	9.646	47.79	25.02	83.11	7.04	30.1		10/2/2003	DM AS COLLECTED
1110	1139	12062-2 X HC33	74	WQS	1	MADISON	43.47	6.968	50.32	25.69	82.36	8.33	32.05		9/9/2003
1035	2098	12062-2 X HC33	74	WQS	2	MADISON	42.722	9.193	47.8	23.96	83.83	8	34.18		9/9/2003
762	3060	12062-2 X HC33	74	WQS	3	MADISON	35.974	7.13	55.97	30.83	79.18	8.05	23.01		9/9/2003
2084	4193	12062-2 X HC33	74	WQS	4	ARLINGTON	38.65	9.482	46.82	24.58	84.82	7.87	29.97		9/24/2003	ADDED 2*3.27 TO DM
2597	5116	12062-2 X HC33	74	WQS	5	ARLINGTON	38.031	10.056	50.76	26.16	82.73	7.34	28.07		10/2/2003	DM AS COLLECTED
2575	6215	12062-2 X HC33	74	WQS	6	ARLINGTON	37.469	8.781	43.32	22.13	85.79	7.36	36.46		10/2/2003	DM AS COLLECTED
583	1106	12062-3 X HC33	75	WQS	1	MADISON	48.035	7.637	46.89	23.41	84.22	8.56	34.9		9/9/2003
701	2187	12062-3 X HC33	75	WQS	2	MADISON	40.161	8.24	49.54	25.17	82.09	7.74	32.19		9/9/2003
1076	3076	12062-3 X HC33	75	WQS	3	MADISON	40.132	8.986	48.25	23.94	83.67	7.34	32.51		9/9/2003
2105	4231	12062-3 X HC33	75	WQS	4	ARLINGTON	36.932	7.558	53.48	28.71	80.09	7.81	24.99		9/24/2003	ADDED 2*3.27 TO DM
2479	5206	12062-3 X HC33	75	WQS	5	ARLINGTON	39.76	9.491	44.48	22.24	85.73	7.39	35.09		10/2/2003	DM AS COLLECTED
2009	6002	12062-3 X HC33	75	WQS	6	ARLINGTON	38.914	9.39	48.14	25.01	83.96	7.4	28.42		9/24/2003	ADDED 2*3.27 TO DM
780	1144	12063-1 X HC33	76	WQS	1	MADISON	35.485	9.846	51.33	27.3	81.69	7.9	28.16		9/9/2003
1038	2029	12063-1 X HC33	76	WQS	2	MADISON	43.576	9.282	51.26	26.2	82.68	7.77	30.64		9/9/2003
819	3215	12063-1 X HC33	76	WQS	3	MADISON	36.313	8.305	50.74	27.75	81.15	8.11	28.67		9/9/2003
2050	4139	12063-1 X HC33	76	WQS	4	ARLINGTON	34.234	7.623	52.61	28.85	81.2	7.97	18.95		9/24/2003	ADDED 2*3.27 TO DM
2550	5216	12063-1 X HC33	76	WQS	5	ARLINGTON	35.789	9.416	46.66	24.38	84.74	7.54	30.07		10/2/2003	DM AS COLLECTED
2540	6020	12063-1 X HC33	76	WQS	6	ARLINGTON	33.582	8.762	50.13	26.34	82.81	7.69	26.3		10/2/2003	DM AS COLLECTED
581	1148	12063-2 X HC33	77	WQS	1	MADISON	33.569	9.359	47.02	24.29	83.91	8.63	32.76		9/9/2003
802	2089	12063-2 X HC33	77	WQS	2	MADISON	45.566	7.245	56.84	29.69	79.25	8.07	24.47		9/9/2003
1214	3200	12063-2 X HC33	77	WQS	3	MADISON	38.897	9.099	46.33	22.79	83.78	8.36	33.74		9/9/2003
2256	4151	12063-2 X HC33	77	WQS	4	ARLINGTON	31.8	8.561	53.46	28.37	82.33	7.81	24.27		10/2/2003	DM AS COLLECTED
1981	5189	12063-2 X HC33	77	WQS	5	ARLINGTON	36.37	8.653	48.4	25.38	82.75	8.11	29.96		9/24/2003	ADDED 2*3.27 TO DM
2016	6049	12063-2 X HC33	77	WQS	6	ARLINGTON	31.542	8.232	53.63	29.19	79.65	8.45	22.21		9/24/2003	ADDED 2*3.27 TO DM
664	1208	12063-3 X HC33	78	WQS	1	MADISON	43.706	6.549	52.93	27.2	81.54	7.97	27.87		9/9/2003
705	2103	12063-3 X HC33	78	WQS	2	MADISON	38.766	10.115	51.8	26.85	82.07	7.85	28.58		9/9/2003
1092	3055	12063-3 X HC33	78	WQS	3	MADISON	36.896	8.872	49.4	25.91	81.89	7.86	29.82		9/9/2003
2409	4033	12063-3 X HC33	78	WQS	4	ARLINGTON	35.589	6.418	52.2	27.93	81.73	7.4	24.92		10/2/2003	DM AS COLLECTED
2416	5079	12063-3 X HC33	78	WQS	5	ARLINGTON	35.4	10.486	48.15	25.37	83.08	7.49	29.22		10/2/2003	DM AS COLLECTED
2608	6069	12063-3 X HC33	78	WQS	6	ARLINGTON	37.379	9.476	48.91	25.76	82.86	7.47	28.37		10/2/2003	DM AS COLLECTED
1061	1219	12064-2 X HC33	80	WQS	1	MADISON	50.289	8.105	51.33	25.53	82.05	7.53	31.34		9/9/2003
864	2006	12064-2 X HC33	80	WQS	2	MADISON	50.876	9.64	49.26	24.2	83.58	7.46	33.04		9/9/2003
1017	3218	12064-2 X HC33	80	WQS	3	MADISON	40.472	7.898	54.06	27.94	80.41	6.9	28.32		9/9/2003
2600	4210	12064-2 X HC33	80	WQS	4	ARLINGTON	42.488	9.42	45.86	23.4	84.82	7.55	33.17		10/2/2003	DM AS COLLECTED
2115	5006	12064-2 X HC33	80	WQS	5	ARLINGTON	33.808	9.111	46.31	24.05	84.39	7.38	30.57		9/29/2003	ADDED 3.27 TO DM
2422	6110	12064-2 X HC33	80	WQS	6	ARLINGTON	33.915	7.726	50.78	26.61	82.66	7.47	29.27		10/2/2003	DM AS COLLECTED
1060	1202	12067-1 X HC33	84	WQS	1	MADISON	42.335	7.801	50.77	25.36	81.91	7.66	28.98		9/9/2003
970	2070	12067-1 X HC33	84	WQS	2	MADISON	37.616	7.963	47.82	24.48	83.5	7.95	31.45		9/9/2003
1152	3180	12067-1 X HC33	84	WQS	3	MADISON	34.042	7.578	52.55	28.07	81.1	8.49	25.48		9/9/2003
2473	4171	12067-1 X HC33	84	WQS	4	ARLINGTON	35.005	10.521	45.91	23.87	85.78	8.18	30.45		10/2/2003	DM AS COLLECTED
2034	5186	12067-1 X HC33	84	WQS	5	ARLINGTON	33.135	8.93	50.01	26.88	83.66	8.08	23.12		9/24/2003	ADDED 2*3.27 TO DM
2067	6192	12067-1 X HC33	84	WQS	6	ARLINGTON	36.506	9.331	45.67	23.68	86.4	8	27.16		9/24/2003	ADDED 2*3.27 TO DM
525	1043	12068-1 X HC33	86	WQS	1	MADISON	45.025	7.433	52.46	27.59	81.53	8.25	29.37		9/9/2003
801	2080	12068-1 X HC33	86	WQS	2	MADISON	55.172	9.109	55.94	28.82	80.39	7.79	26.23		9/9/2003
1027	3029	12068-1 X HC33	86	WQS	3	MADISON	38.043	7.59	50.19	26.28	82.22	7.68	29.55		9/9/2003
2601	4167	12068-1 X HC33	86	WQS	4	ARLINGTON	43.084	11.073	45.91	24.37	84.6	7.19	30.88		10/2/2003	DM AS COLLECTED
2403	5062	12068-1 X HC33	86	WQS	5	ARLINGTON	35.801	7.938	48.04	24.57	83.47	8.24	29.19		10/2/2003	DM AS COLLECTED
2395	6221	12068-1 X HC33	86	WQS	6	ARLINGTON	35.138	8.357	50.99	27.45	82	7.29	26.03		10/2/2003	DM AS COLLECTED
981	1070	12069-3 X HC33	89	WQS	1	MADISON	46.718	7.428	53.81	27.52	81.12	8.27	27.46		9/9/2003
1100	2114	12069-3 X HC33	89	WQS	2	MADISON	40.919	8.538	48.35	24.58	83.14	8.51	33.1		9/9/2003
816	3164	12069-3 X HC33	89	WQS	3	MADISON	34.976	10.086	48.31	25.2	83.23	7.93	31.73		9/9/2003
2262	4105	12069-3 X HC33	89	WQS	4	ARLINGTON	32.692	9.342	46.32	23.79	84.42	8.41	30.55		10/2/2003	DM AS COLLECTED
2449	5205	12069-3 X HC33	89	WQS	5	ARLINGTON	32.329	7.52	48.48	25.22	84.2	8.11	27.75		10/2/2003	DM AS COLLECTED
2574	6209	12069-3 X HC33	89	WQS	6	ARLINGTON	35.053	8.52	52.72	28.19	81.68	7.09	25.28		10/2/2003	DM AS COLLECTED
1106	1223	12074-2 X HC33	95	WQS	1	MADISON	38.246	9.03	53.95	28.2	79.9	7.86	26.73		9/9/2003
766	2193	12074-2 X HC33	95	WQS	2	MADISON	36.395	8.497	48.92	25.69	82.51	7.77	29.58		9/9/2003
680	3082	12074-2 X HC33	95	WQS	3	MADISON	43.319	7.057	58.73	30.92	79.36	8.26	20.76		9/9/2003
2381	4080	12074-2 X HC33	95	WQS	4	ARLINGTON	34.417	9.61	49.78	25.79	82.38	8.89	22.98		10/2/2003	DM AS COLLECTED
2220	5227	12074-2 X HC33	95	WQS	5	ARLINGTON	29.401	8.184	53	28.45	81.7	7.71	22.07		10/2/2003	DM AS COLLECTED
2606	6163	12074-2 X HC33	95	WQS	6	ARLINGTON	35.407	9.701	49.7	25.97	82.77	8.06	24.91		10/2/2003	DM AS COLLECTED
729	1172	12087-3 X HC33	110	WQS	1	MADISON	44.397	9.128	51.45	26.52	81.09	8.26	29.24		9/9/2003
872	2174	12087-3 X HC33	110	WQS	2	MADISON	43.764	9.398	55.96	28.8	79.89	7.34	24.96		9/9/2003
960	3057	12087-3 X HC33	110	WQS	3	MADISON	37.464	7.115	55.3	29.44	79.19	8.04	23.15		9/9/2003
2056	4185	12087-3 X HC33	110	WQS	4	ARLINGTON	37.362	10.108	53.68	28.07	81.27	8.59	21.93		9/24/2003	ADDED 2*3.27 TO DM
2237	5104	12087-3 X HC33	110	WQS	5	ARLINGTON	35.045	10.793	48.8	24.97	83.91	7.96	28.14		10/2/2003	DM AS COLLECTED
2069	6138	12087-3 X HC33	110	WQS	6	ARLINGTON	31.024	8.456	56.69	31.09	78.45	8.63	18.72		9/24/2003	ADDED 2*3.27 TO DM
665	1213	12090-1 X HC33	113	WQS	1	MADISON	54.741	7.011	55.48	28.46	81.02	8.17	26.69		9/9/2003
2234	4198	12090-1 X HC33	113	WQS	4	ARLINGTON	43.328	10.475	41.82	21.05	86.92	7.7	37.08		10/2/2003	DM AS COLLECTED
1116	1013	12090-3 X HC33	114	WQS	1	MADISON	52.959	7.82	53.29	26.92	80.43	7.7	28.48		9/9/2003
633	2230	12090-3 X HC33	114	WQS	2	MADISON	39.315	8.426	48.55	24.92	83.36	8.38	30.22		9/9/2003
945	3091	12090-3 X HC33	114	WQS	3	MADISON	37.296	9.314	50.58	26.76	81.08	7.7	23.88		9/9/2003
1975	4188	12090-3 X HC33	114	WQS	4	ARLINGTON	40.725	9.276	46.35	24.15	83.57	8.09	31.69		9/24/2003	ADDED 2*3.27 TO DM
2446	5078	12090-3 X HC33	114	WQS	5	ARLINGTON	37.651	9.234	50.75	26.79	82.36	7.9	25.29		10/2/2003	DM AS COLLECTED
2275	6225	12090-3 X HC33	114	WQS	6	ARLINGTON	43.152	7.838	43.89	22.44	85.03	8.77	35.99		10/2/2003	DM AS COLLECTED
1187	1095	12091-2 X HC33	115	WQS	1	MADISON	51.095	8.035	52.57	25.8	81.51	7.28	31.65		9/9/2003
736	2088	12091-2 X HC33	115	WQS	2	MADISON	59.491	8.448	54.18	27.09	80.68	8.09	28.66		9/9/2003
1010	3077	12091-2 X HC33	115	WQS	3	MADISON	43.413	9.254	46.41	22.9	84.83	7.59	34.36		9/9/2003
2497	4124	12091-2 X HC33	115	WQS	4	ARLINGTON	42.519	9.075	53.35	27.96	80.65	7.12	29.19		10/2/2003	DM AS COLLECTED
2433	5063	12091-2 X HC33	115	WQS	5	ARLINGTON	46.757	10.184	48.65	25.03	82.37	7.07	33.94		10/2/2003	DM AS COLLECTED
2271	6084	12091-2 X HC33	115	WQS	6	ARLINGTON	51.655	9.18	43.73	21.59	85.46	7.58	40.23		10/2/2003	DM AS COLLECTED
1052	1034	12096-1 X HC33	120	WQS	1	MADISON	48.185	7.829	55.45	28.45	79.51	7.74	25.4		9/9/2003
1065	2076	12096-1 X HC33	120	WQS	2	MADISON	40.973	6.568	54.05	27.49	79.86	8.13	26.93		9/9/2003
746	3081	12096-1 X HC33	120	WQS	3	MADISON	44.447	9.642	53.66	27.45	80.29	8.23	25.96		9/9/2003
2137	4136	12096-1 X HC33	120	WQS	4	ARLINGTON	32.972	9.289	47.29	25.56	83.4	8	25.57		9/29/2003	ADDED 3.27 TO DM
2161	5148	12096-1 X HC33	120	WQS	5	ARLINGTON	34.656	9.088	51.85	27.84	82.26	7.47	25.2		10/2/2003	DM AS COLLECTED
2305	6224	12096-1 X HC33	120	WQS	6	ARLINGTON	33.791	9.347	47.73	25.33	83.73	7.45	30.13		10/2/2003	DM AS COLLECTED
914	1100	12099-1 X HC33	123	WQS	1	MADISON	44.68	7.59	55.97	29.13	80.08	8	25.24		9/9/2003
1196	2053	12099-1 X HC33	123	WQS	2	MADISON	47.508	8.692	49.16	24.38	83.09	7.72	32.96		9/9/2003
763	3025	12099-1 X HC33	123	WQS	3	MADISON	38.855	8.564	48.8	25.67	82.74	8.09	31.15		9/9/2003
2198	4055	12099-1 X HC33	123	WQS	4	ARLINGTON	35.492	10.822	43.33	22.37	86.48	7.55	34.2		10/2/2003	DM AS COLLECTED
2520	5217	12099-1 X HC33	123	WQS	5	ARLINGTON	32.639	7.237	55.19	30.03	80.42	7.12	23.1		10/2/2003	DM AS COLLECTED
2015	6140	12099-1 X HC33	123	WQS	6	ARLINGTON	32.687	9.736	50.66	27.28	81.95	8.39	26.27		9/24/2003	ADDED 2*3.27 TO DM
978	1141	12099-2 X HC33	124	WQS	1	MADISON	38.328	9.283	52.91	27.92	80.93	8.12	26.56		9/9/2003
739	2165	12099-2 X HC33	124	WQS	2	MADISON	44.728	9.547	56.04	29.29	79.44	8.01	25.23		9/9/2003
1142	3075	12099-2 X HC33	124	WQS	3	MADISON	41.424	9.275	63.28	34.29	77.61	7.03	18.07		9/9/2003
2232	4104	12099-2 X HC33	124	WQS	4	ARLINGTON	35.428	9.877	51.05	26.84	82.62	7.8	25.91		10/2/2003	DM AS COLLECTED
2021	5046	12099-2 X HC33	124	WQS	5	ARLINGTON	33.041	9.152	56.75	30.97	78.37	8.42	21.02		9/24/2003	ADDED 2*3.27 TO DM
2306	6153	12099-2 X HC33	124	WQS	6	ARLINGTON	32.777	8.866	52.4	28.77	81.27	7.02	26.35		10/2/2003	DM AS COLLECTED
587	1022	12101-2 X HC33	126	WQS	1	MADISON	42.125	8.643	51.89	27.33	80.77	7.75	28.8		9/9/2003
798	2005	12101-2 X HC33	126	WQS	2	MADISON	48.63	9.151	53.1	27.65	80.64	8.15	28.66		9/9/2003
631	3023	12101-2 X HC33	126	WQS	3	MADISON	33.263	7.303	49.55	25.95	82.86	8.31	29.99		9/9/2003
1976	4189	12101-2 X HC33	126	WQS	4	ARLINGTON	36.73	8.796	49.64	26.68	83.93	7.49	27.14		9/24/2003	ADDED 2*3.27 TO DM
2536	5075	12101-2 X HC33	126	WQS	5	ARLINGTON	35.048	9.496	50.85	26.51	82.59	8.08	26.08		10/2/2003	DM AS COLLECTED
2036	6003	12101-2 X HC33	126	WQS	6	ARLINGTON	35.949	8.633	54	28.81	83.35	7.22	20.93		9/24/2003	ADDED 2*3.27 TO DM
797	1215	12102-2 X HC33	127	WQS	1	MADISON	42.155	8.098	53.13	27.88	81.1	8.56	27.18		9/9/2003
636	2149	12102-2 X HC33	127	WQS	2	MADISON	34.509	7.155	56.37	30.55	79.25	8.28	21.75		9/9/2003
1140	3033	12102-2 X HC33	127	WQS	3	MADISON	36.42	8.805	56.57	30.3	80.06	8.16	21.72		9/9/2003
2140	4007	12102-2 X HC33	127	WQS	4	ARLINGTON	36.856	10.146	45.66	23.38	84.99	8.28	31.64		10/2/2003	DM AS COLLECTED
2643	5070	12102-2 X HC33	127	WQS	5	ARLINGTON	38.708	9.206	47.24	24.2	83.53	8.81	26.93		10/2/2003	DM AS COLLECTED
2121	6089	12102-2 X HC33	127	WQS	6	ARLINGTON	36.038	8.949	50.89	26.7	83.49	8.43	24.02		9/29/2003	ADDED 3.27 TO DM
1051	1009	12103-1 X HC33	128	WQS	1	MADISON	40.902	7.733	58.54	30.62	79.43	8.35	19.21		9/9/2003
573	2105	12103-1 X HC33	128	WQS	2	MADISON	33.199	8.185	54.41	29.02	80.19	8.64	21.06		9/9/2003
814	3122	12103-1 X HC33	128	WQS	3	MADISON	32.922	11.057	55.98	29.15	80.98	9.31	18.84	Spectral outier	9/9/2003
2003	4190	12103-1 X HC33	128	WQS	4	ARLINGTON	35.83	9.363	51.54	26.85	82.35	9.57	20.62		9/24/2003	ADDED 2*3.27 TO DM
2374	5034	12103-1 X HC33	128	WQS	5	ARLINGTON	33.191	9.441	50.77	26.14	83.47	8.85	23.55		10/2/2003	DM AS COLLECTED
2420	6016	12103-1 X HC33	128	WQS	6	ARLINGTON	31.528	8.021	53.76	28.94	82.64	8.13	21.65		10/2/2003	DM AS COLLECTED
781	1109	12104-1 X HC33	130	WQS	1	MADISON	38.112	9.048	47.63	24.22	83.1	8.34	32.54		9/9/2003
964	2196	12104-1 X HC33	130	WQS	2	MADISON	40.795	8.494	49.65	25.83	81.85	7.58	29.97		9/9/2003
626	3146	12104-1 X HC33	130	WQS	3	MADISON	34.213	7.958	51.85	27.48	81.17	8.51	27.67		9/9/2003
2653	4165	12104-1 X HC33	130	WQS	4	ARLINGTON	36.65	9.26	46.38	24.43	83.62	7.31	30.3		10/2/2003	DM AS COLLECTED
2269	5199	12104-1 X HC33	130	WQS	5	ARLINGTON	32.406	8.54	49.98	26.68	83.08	7.99	26.34		10/2/2003	DM AS COLLECTED
2277	6131	12104-1 X HC33	130	WQS	6	ARLINGTON	31.334	9.868	48.89	25.56	83.31	7.95	30.5		10/2/2003	DM AS COLLECTED
918	1016	12104-3 X HC33	131	WQS	1	MADISON	42.87	8.665	52.53	27.17	80.56	8.72	26.47		9/9/2003
1105	2013	12104-3 X HC33	131	WQS	2	MADISON	38.333	8.099	55.58	29.19	78.4	7.88	24.14		9/9/2003
1028	3014	12104-3 X HC33	131	WQS	3	MADISON	32.375	9.9	49.71	26.11	81.99	8.03	28.02		9/9/2003
2289	4037	12104-3 X HC33	131	WQS	4	ARLINGTON	29.65	9.131	51.15	27.78	81.93	7.74	21.21		10/2/2003	DM AS COLLECTED
2086	5090	12104-3 X HC33	131	WQS	5	ARLINGTON	35.035	8.749	51.49	28.55	82.02	7.66	20.18		9/24/2003	ADDED 2*3.27 TO DM
2455	6219	12104-3 X HC33	131	WQS	6	ARLINGTON	29.474	8.191	51.75	27.53	81.24	8.2	23.11		10/2/2003	DM AS COLLECTED
1048	1056	12105-1 X HC33	132	WQS	1	MADISON	39.123	7.618	54.12	28.2	79.57	8.99	24.07		9/9/2003
902	2111	12105-1 X HC33	132	WQS	2	MADISON	35.851	8.605	48.32	25.17	82.95	7.55	28.73		9/9/2003
813	3089	12105-1 X HC33	132	WQS	3	MADISON	40.88	10.026	45.42	22.27	84.25	8.46	33.76		9/9/2003
2001	4096	12105-1 X HC33	132	WQS	4	ARLINGTON	34.097	9.625	50.68	27.31	83.5	7.89	21.3		9/24/2003	ADDED 2*3.27 TO DM
2250	5226	12105-1 X HC33	132	WQS	5	ARLINGTON	32.046	9.45	46.02	24.2	85.6	7.92	27.6		10/2/2003	DM AS COLLECTED
2548	6067	12105-1 X HC33	132	WQS	6	ARLINGTON	30.964	9.145	49.68	25.71	82.71	8.55	25.74		10/2/2003	DM AS COLLECTED
984	1015	12107-2 X HC33	135	WQS	1	MADISON	45.227	8.058	52.47	26.94	79.88	8.47	27.64		9/9/2003
1128	2010	12107-2 X HC33	135	WQS	2	MADISON	46.498	8.75	50.36	25.69	82.52	9.12	29.12		9/9/2003
1094	3013	12107-2 X HC33	135	WQS	3	MADISON	34.879	8.25	50.66	26.67	81.48	8.63	27.72		9/9/2003
2348	4060	12107-2 X HC33	135	WQS	4	ARLINGTON	31.656	7.791	52.74	28.73	79.97	8.88	26.3		10/2/2003	DM AS COLLECTED
2133	5053	12107-2 X HC33	135	WQS	5	ARLINGTON	32.398	9.477	48.3	26.21	82.53	8.12	25.59		9/29/2003	ADDED 3.27 TO DM
2542	6114	12107-2 X HC33	135	WQS	6	ARLINGTON	37.336	10.262	44.06	21.84	85.37	8.2	32.1		10/2/2003	DM AS COLLECTED
714	1145	12107-3 X HC33	136	WQS	1	MADISON	36.265	8.293	52.93	28.16	80.59	8.24	26.16		9/9/2003
538	2085	12107-3 X HC33	136	WQS	2	MADISON	35.81	7.238	56.41	29.74	79.75	9.23	23		9/9/2003
1024	3098	12107-3 X HC33	136	WQS	3	MADISON	34.511	9.23	52.13	27.01	80.84	8.01	26.25		9/9/2003
2616	4163	12107-3 X HC33	136	WQS	4	ARLINGTON	37.069	10.092	44.02	22.15	85.81	7.69	33.76		10/2/2003	DM AS COLLECTED
2284	5037	12107-3 X HC33	136	WQS	5	ARLINGTON	32.891	9.212	50.68	26.98	83.29	7.76	28.43		10/2/2003	DM AS COLLECTED
2127	6136	12107-3 X HC33	136	WQS	6	ARLINGTON	32.814	8.789	48.01	26.01	82.86	8.07	27.74		9/29/2003	ADDED 3.27 TO DM
722	1039	12110-1 X HC33	138	WQS	1	MADISON	47.838	9.19	48.26	23.61	82.77	8.14	33.06		9/9/2003
874	2216	12110-1 X HC33	138	WQS	2	MADISON	41.909	8.671	54.69	27.83	80.54	7.66	25.11		9/9/2003
562	3105	12110-1 X HC33	138	WQS	3	MADISON	35.981	9.122	48.58	24.7	83.8	8.57	30		9/9/2003
2502	4113	12110-1 X HC33	138	WQS	4	ARLINGTON	30.767	7.237	54.24	28.49	81.22	8.28	21.76		10/2/2003	DM AS COLLECTED
2329	5201	12110-1 X HC33	138	WQS	5	ARLINGTON	33.989	9.446	43.87	21.67	86.17	8.81	32.36		10/2/2003	DM AS COLLECTED
2517	6123	12110-1 X HC33	138	WQS	6	ARLINGTON	31.438	8.34	51.45	26.58	83.12	8.13	25.68		10/2/2003	DM AS COLLECTED
977	1154	12110-2 X HC33	139	WQS	1	MADISON	38.035	9.096	50.67	25.47	81.34	8.4	27.09		9/9/2003
637	2146	12110-2 X HC33	139	WQS	2	MADISON	34.212	8.778	50.73	26.2	82.44	8.17	25.47		9/9/2003
1091	3072	12110-2 X HC33	139	WQS	3	MADISON	36.546	9.504	45.51	23.28	83.78	8.28	31.9		9/9/2003
2257	4132	12110-2 X HC33	139	WQS	4	ARLINGTON	31.489	9.272	47.85	24.75	84.64	8.61	23.51		10/2/2003	DM AS COLLECTED
2460	5219	12110-2 X HC33	139	WQS	5	ARLINGTON	31.88	9.29	49.14	25	83.66	8.72	25.91		10/2/2003	DM AS COLLECTED
2392	6109	12110-2 X HC33	139	WQS	6	ARLINGTON	34.968	9.809	45.52	23.29	85.16	8.26	28.42		10/2/2003	DM AS COLLECTED
531	1169	12111-1 X HC33	140	WQS	1	MADISON	33.466	8.12	56.15	30.3	78.95	8.44	24.28		9/9/2003
967	2141	12111-1 X HC33	140	WQS	2	MADISON	34.772	9.088	53.84	28.07	80.86	7.72	23.2		9/9/2003
1149	3220	12111-1 X HC33	140	WQS	3	MADISON	38.657	11.097	51.35	26.13	82.3	9.13	24.35		9/9/2003
2351	4081	12111-1 X HC33	140	WQS	4	ARLINGTON	35.235	11.02	49.32	25.28	83.29	8.31	23.88		10/2/2003	DM AS COLLECTED
2299	5200	12111-1 X HC33	140	WQS	5	ARLINGTON	32.479	10.526	51.85	27.42	82.17	8.18	24.08		10/2/2003	DM AS COLLECTED
2516	6160	12111-1 X HC33	140	WQS	6	ARLINGTON	31.327	8.229	55.76	29.91	80.69	7.99	20.34		10/2/2003	DM AS COLLECTED
727	1130	12111-3 X HC33	141	WQS	1	MADISON	38.654	8.318	51.79	26.41	81.03	8.02	26.39		9/9/2003
931	2036	12111-3 X HC33	141	WQS	2	MADISON	42.674	8.601	51	25.79	82.25	8.18	27.62		9/9/2003
953	3196	12111-3 X HC33	141	WQS	3	MADISON	35.401	8.512	52.18	27.07	81.27	8.28	25.67		9/9/2003
2467	4125	12111-3 X HC33	141	WQS	4	ARLINGTON	31.901	7.504	52.13	27.25	82.09	8.4	20.5		10/2/2003	DM AS COLLECTED
2492	5124	12111-3 X HC33	141	WQS	5	ARLINGTON	34.307	10.7	47.75	24.76	84.58	7.96	26.62		10/2/2003	DM AS COLLECTED
2513	6170	12111-3 X HC33	141	WQS	6	ARLINGTON	31.086	8.68	50.07	25.92	83.44	8.17	23.57		10/2/2003	DM AS COLLECTED
1119	1052	12112-1 X HC33	142	WQS	1	MADISON	45.431	7.639	57.25	29.88	78.81	8.49	21.7		9/9/2003
1168	2073	12112-1 X HC33	142	WQS	2	MADISON	39.206	8.471	55.33	29.1	78.42	8.3	25.51		9/9/2003
824	3143	12112-1 X HC33	142	WQS	3	MADISON	36.783	8.524	52.29	27.86	80.88	8.25	26.26		9/9/2003
2170	4008	12112-1 X HC33	142	WQS	4	ARLINGTON	36.652	9.867	47.4	24.47	83.26	8.48	29.19		10/2/2003	DM AS COLLECTED
2598	5073	12112-1 X HC33	142	WQS	5	ARLINGTON	36.108	9.374	51.3	26.9	82.52	7.98	22.96		10/2/2003	DM AS COLLECTED
2064	6091	12112-1 X HC33	142	WQS	6	ARLINGTON	37.775	9.318	50.38	26.79	81.15	8.87	24.69		9/24/2003	ADDED 2*3.27 TO DM
795	1173	12112-2 X HC33	143	WQS	1	MADISON	49.802	8.938	54.25	27.71	80.14	7.78	26.3		9/9/2003
634	2191	12112-2 X HC33	143	WQS	2	MADISON	33.127	7.951	52.17	27.46	82.19	8.07	25.53		9/9/2003
620	3209	12112-2 X HC33	143	WQS	3	MADISON	43.791	8.794	52.57	27.4	80.72	8.33	27.84		9/9/2003
2562	4115	12112-2 X HC33	143	WQS	4	ARLINGTON	35.975	7.553	49.62	26.33	82.39	7.9	26.4		10/2/2003	DM AS COLLECTED
2507	5113	12112-2 X HC33	143	WQS	5	ARLINGTON	34.989	9.038	49.61	26.14	82.74	7.47	28.57		10/2/2003	DM AS COLLECTED
2094	6193	12112-2 X HC33	143	WQS	6	ARLINGTON	38.623	9.837	45.9	24.48	85	7.82	29.38		9/24/2003	ADDED 2*3.27 TO DM
919	1007	12112-3 X HC33	144	WQS	1	MADISON	44.631	9.228	54.01	27.87	80.09	7.83	26.29		9/9/2003
1134	2136	12112-3 X HC33	144	WQS	2	MADISON	44.634	9.002	53.01	26.95	80.45	8.33	27.17		9/9/2003
688	3229	12112-3 X HC33	144	WQS	3	MADISON	33.674	7.994	49.97	26.54	82.03	8.19	29.84		9/9/2003
2227	4133	12112-3 X HC33	144	WQS	4	ARLINGTON	30.809	8.361	51.68	27.14	82.07	8.38	21.57		10/2/2003	DM AS COLLECTED
2566	5074	12112-3 X HC33	144	WQS	5	ARLINGTON	34.236	9.664	48.43	25.68	82.96	7.5	26.97		10/2/2003	DM AS COLLECTED
2510	6019	12112-3 X HC33	144	WQS	6	ARLINGTON	33.599	10.816	46.68	23.88	84.04	8.42	31.98		10/2/2003	DM AS COLLECTED
856	1079	12113-1 X HC33	145	WQS	1	MADISON	41.215	9.802	48.03	24.71	84.28	8.31	30.19		9/9/2003
936	2133	12113-1 X HC33	145	WQS	2	MADISON	46.59	9.011	51.96	26.4	81.8	8.31	29.51		9/9/2003
616	3125	12113-1 X HC33	145	WQS	3	MADISON	52.566	7.167	66.2	35.11	76.88	7.45	16.25		9/9/2003
2438	4063	12113-1 X HC33	145	WQS	4	ARLINGTON	38.594	8.372	50	25.44	83.58	8.48	29.08		10/2/2003	DM AS COLLECTED
2612	5120	12113-1 X HC33	145	WQS	5	ARLINGTON	40.297	9.883	47.46	24.05	83.38	8	31.74		10/2/2003	DM AS COLLECTED
2541	6075	12113-1 X HC33	145	WQS	6	ARLINGTON	40.073	8.99	48.1	25.22	84.08	7.43	28.11		10/2/2003	DM AS COLLECTED
842	1227	12121-1 X HC33	150	WQS	1	MADISON	49.382	9.766	51.04	26.02	82.62	7.69	30.86		9/9/2003
703	2145	12121-1 X HC33	150	WQS	2	MADISON	38.129	7.075	58.86	31.91	77.88	7.82	22.68		9/9/2003
1093	3030	12121-1 X HC33	150	WQS	3	MADISON	36.523	8.909	51.08	26.92	81.91	7.93	28.17		9/9/2003
2347	4129	12121-1 X HC33	150	WQS	4	ARLINGTON	36.489	10.681	47.14	24.02	85.13	7.79	31.68		10/2/2003	DM AS COLLECTED
2280	5225	12121-1 X HC33	150	WQS	5	ARLINGTON	36.949	9.464	51.66	27.13	83.29	7.64	27.4		10/2/2003	DM AS COLLECTED
2632	6117	12121-1 X HC33	150	WQS	6	ARLINGTON	38.43	8.42	50.05	26.52	82.47	7.38	29.41		10/2/2003	DM AS COLLECTED
723	1046	12123-2 X HC33	153	WQS	1	MADISON	47.225	8.928	48.73	24.07	82.43	8.61	32.31		9/9/2003
934	2091	12123-2 X HC33	153	WQS	2	MADISON	49.591	8.526	52.75	26.46	80.83	7.88	27.11		9/9/2003
1150	3222	12123-2 X HC33	153	WQS	3	MADISON	41.162	9.127	52.27	27.49	80.96	8.09	26.95		9/9/2003
2114	4194	12123-2 X HC33	153	WQS	4	ARLINGTON	33.776	9.554	50.66	27.15	81.04	6.93	24.87		9/29/2003	ADDED 3.27 TO DM
2266	5084	12123-2 X HC33	153	WQS	5	ARLINGTON	35.406	8.251	50.44	26.43	82.56	7.81	24.85		10/2/2003	DM AS COLLECTED
1982	6001	12123-2 X HC33	153	WQS	6	ARLINGTON	36.446	7.984	50.27	26.67	81.04	7.87	25.85		9/24/2003	ADDED 2*3.27 TO DM
777	1193	12124-2 X HC33	155	WQS	1	MADISON	44.451	7.997	50.21	25.89	81.91	8.44	29.76		9/9/2003
1135	2159	12124-2 X HC33	155	WQS	2	MADISON	52.298	8.133	51.95	25.75	82.74	8.15	30.73		9/9/2003
876	3037	12124-2 X HC33	155	WQS	3	MADISON	51.384	8.215	52.99	26.5	81.52	7.68	28.58		9/9/2003
2435	4220	12124-2 X HC33	155	WQS	4	ARLINGTON	37.484	9.242						Sample lost in grinding	10/2/2003	DM AS COLLECTED
2595	5210	12124-2 X HC33	155	WQS	5	ARLINGTON	37.2	8.637	52.04	27.99	79.3	7.39	27.5		10/2/2003	DM AS COLLECTED
2484	6206	12124-2 X HC33	155	WQS	6	ARLINGTON	37.296	9.26	47.11	24.55	84.48	7.62	30.22		10/2/2003	DM AS COLLECTED
862	1205	12126-1 X HC33	157	WQS	1	MADISON	54.248	9.098	54.77	27.39	81.38	6.9	29.81		9/9/2003
1169	2054	12126-1 X HC33	157	WQS	2	MADISON	48.346	9.877	48.44	23.85	82.92	8.05	33.17		9/9/2003
1141	3052	12126-1 X HC33	157	WQS	3	MADISON	42.154	9.255	51.24	26.62	82.18	8.28	27.39		9/9/2003
2615	4214	12126-1 X HC33	157	WQS	4	ARLINGTON	35.18	8.352	46.13	23.91	83.99	7.38	29.53		10/2/2003	DM AS COLLECTED
2062	5192	12126-1 X HC33	157	WQS	5	ARLINGTON	38.367	8.636	50.91	27.38	83.1	7.38	25.7		9/24/2003	ADDED 2*3.27 TO DM
2363	6175	12126-1 X HC33	157	WQS	6	ARLINGTON	34.262	9.268	49.58	26.31	82.03	7.87	28.77		10/2/2003	DM AS COLLECTED
721	1004	12131-1 X HC33	162	WQS	1	MADISON	48.415	9.068	53.25	27.29	80.43	8.1	28.23		9/9/2003
670	2087	12131-1 X HC33	162	WQS	2	MADISON	41.503	7.268	55.16	28.75	80.2	8.49	23.3		9/9/2003
745	3046	12131-1 X HC33	162	WQS	3	MADISON	44.208	8.935	56.84	29.53	78.8	8.39	23.47		9/9/2003
2624	4211	12131-1 X HC33	162	WQS	4	ARLINGTON	35.714	9.303	54.15	29.31	80.53	7.09	24.24		10/2/2003	DM AS COLLECTED
2417	5110	12131-1 X HC33	162	WQS	5	ARLINGTON	34.767	9.617	53.43	27.67	81.49	8.14	25.44		10/2/2003	DM AS COLLECTED
2423	6173	12131-1 X HC33	162	WQS	6	ARLINGTON	33.473	8.719	49.69	26.76	81.85	7.58	25.9		10/2/2003	DM AS COLLECTED
719	1024	12132-3 X HC33	163	WQS	1	MADISON	45.714	7.806	57.69	29.76	80.03	7.49	25.14		9/9/2003
840	2026	12132-3 X HC33	163	WQS	2	MADISON	42.945	9.746	52.37	27.05	82.09	7.51	30.04		9/9/2003
879	3090	12132-3 X HC33	163	WQS	3	MADISON	39.13	10.363	45	22.84	84.89	7.94	30.36		9/9/2003
2024	4049	12132-3 X HC33	163	WQS	4	ARLINGTON	39.359	9.548	48.85	25.61	84.56	7.94	27.44		9/24/2003	ADDED 2*3.27 TO DM
2401	5156	12132-3 X HC33	163	WQS	5	ARLINGTON	36.666	9.216	50.79	26.88	81.72	8.37	29.11		10/2/2003	DM AS COLLECTED
2660	6024	12132-3 X HC33	163	WQS	6	ARLINGTON	39.916	9.546	49.15	25.65	82.58	7.6	30.5		10/2/2003	DM AS COLLECTED
1107	1198	12133-3 X HC33	166	WQS	1	MADISON	46.024	8.641	52.37	26.21	81.74	8.09	30.32		9/9/2003
1129	2033	12133-3 X HC33	166	WQS	2	MADISON	47.371	7.552	54.32	27.61	81.06	8.26	27.3		9/9/2003
947	3133	12133-3 X HC33	166	WQS	3	MADISON	40.382	8.232	50.93	26.17	83.82	8.21	26.99		9/9/2003
2111	4089	12133-3 X HC33	166	WQS	4	ARLINGTON	37.923	9.434	50.18	25.98	83.17	7.24	28.66		9/29/2003	ADDED 3.27 TO DM
2005	5093	12133-3 X HC33	166	WQS	5	ARLINGTON	36.366	9.937	52.72	28	80.89	8.62	24.08		9/24/2003	ADDED 2*3.27 TO DM
2013	6190	12133-3 X HC33	166	WQS	6	ARLINGTON	39.349	9.602	51.29	26.27	82.24	8.86	26.34		9/24/2003	ADDED 2*3.27 TO DM
523	1001	12135-3 X HC33	168	WQS	1	MADISON	46.364	8.381	49.83	25.03	84.81	8.5	32.3		9/9/2003
1164	2157	12135-3 X HC33	168	WQS	2	MADISON	43.312	8.792	48.66	24.56	83.66	8.35	32.95		9/9/2003
2384	4203	12135-3 X HC33	168	WQS	4	ARLINGTON	40.095	10.479	45.48	22.74	86.14	7.87	34.53		10/2/2003	DM AS COLLECTED
1118	1033	12136-2 X HC33	170	WQS	1	MADISON	58.589	8.55	54.24	26.24	82	7.75	28.85		9/9/2003
675	2208	12136-2 X HC33	170	WQS	2	MADISON	42.306	6.819	58.25	31.01	78.69	7.97	23.61		9/9/2003
619	3170	12136-2 X HC33	170	WQS	3	MADISON	44.982	8.328	57.4	30.32	78.79	8.14	23.71		9/9/2003
2323	4176	12136-2 X HC33	170	WQS	4	ARLINGTON	38.409	10.39	46.3	23.41	84.11	9.18	26.94		10/2/2003	DM AS COLLECTED
2146	5088	12136-2 X HC33	170	WQS	5	ARLINGTON	36.717	8.701	52.24	26.71	83.46	7.83	23.45		10/2/2003	DM AS COLLECTED
2512	6113	12136-2 X HC33	170	WQS	6	ARLINGTON	34.74	8.762	54.08	28.68	80.91	8.31	23.28		10/2/2003	DM AS COLLECTED
711	1192	12137-1 X HC33	171	WQS	1	MADISON	44.02	7.747	60.02	32.12	77.52	7.97	20.74		9/9/2003
996	2008	12137-1 X HC33	171	WQS	2	MADISON	51.571	10.753	52.44	26.32	81.33	8.21	28.72		9/9/2003
555	3211	12137-1 X HC33	171	WQS	3	MADISON	43.386	6.917	54.51	28.16	81.38	9.72	24.41		9/9/2003
2316	4153	12137-1 X HC33	171	WQS	4	ARLINGTON	35.493	8.643	52.35	27.74	83.48	8.22	22.3		10/2/2003	DM AS COLLECTED
2020	5049	12137-1 X HC33	171	WQS	5	ARLINGTON	34.362	8.385	56.75	31.19	76.93	8.76	16		9/24/2003	ADDED 2*3.27 TO DM
2590	6210	12137-1 X HC33	171	WQS	6	ARLINGTON	40.233	9.814	44.31	22.22	86.37	7.63	31.78		10/2/2003	DM AS COLLECTED
990	1119	12137-2 X HC33	172	WQS	1	MADISON	52.172	8.757	52.06	25.92	82.03	7.91	28.39		9/9/2003
1000	2092	12137-2 X HC33	172	WQS	2	MADISON	47.067	7.736	57.36	29.14	80.02	7.89	22.29		9/9/2003
697	3024	12137-2 X HC33	172	WQS	3	MADISON	37.021	8.241	53.79	28.17	80.97	7.59	26.04		9/9/2003
2346	4154	12137-2 X HC33	172	WQS	4	ARLINGTON	33.218	8.508	50.69	26.75	82.32	8.49	25.39		10/2/2003	DM AS COLLECTED
2190	5228	12137-2 X HC33	172	WQS	5	ARLINGTON	34.232	9.081	48.19	25.07	84.24	8.17	28.59		10/2/2003	DM AS COLLECTED
2012	6187	12137-2 X HC33	172	WQS	6	ARLINGTON	36.464	9.918	50.73	26.48	82.46	8.68	26.11		9/24/2003	ADDED 2*3.27 TO DM
1055	1093	12139-3 X HC33	174	WQS	1	MADISON	48.007	7.528	51.42	26.13	81.88	7.69	30.28		9/9/2003
604	2086	12139-3 X HC33	174	WQS	2	MADISON	45.353	7.784	54.09	26.94	83.44	8.56	27.84		9/9/2003
1088	3139	12139-3 X HC33	174	WQS	3	MADISON	39.502	8.363	52.47	26.85	81.36	8.08	27.19		9/9/2003
2112	4100	12139-3 X HC33	174	WQS	4	ARLINGTON	37.755	9.974	47.47	25.35	82.89	7.59	28.26		9/29/2003	ADDED 3.27 TO DM
2032	5092	12139-3 X HC33	174	WQS	5	ARLINGTON	40.43	9.712	44.26	22.65	86.64	7.76	31.91		9/24/2003	ADDED 2*3.27 TO DM
779	1151	12140-1 X HC33	175	WQS	1	MADISON	40.182	10.099	47.73	23.86	83.68	7.79	32.66		9/9/2003
769	2144	12140-1 X HC33	175	WQS	2	MADISON	42.037	8.13	50.9	25.9	82.17	8.31	30.43		9/9/2003
811	3047	12140-1 X HC33	175	WQS	3	MADISON	53.009	8.359	48.99	23.83	83.95	8.16	32.53		9/9/2003
2174	4196	12140-1 X HC33	175	WQS	4	ARLINGTON	39.122	9.322	48.51	25.09	84.26	7.7	30.48		10/2/2003	DM AS COLLECTED
2373	5061	12140-1 X HC33	175	WQS	5	ARLINGTON	37.816	10.312	50.06	26.68	82.94	7.11	27.78		10/2/2003	DM AS COLLECTED
2577	6121	12140-1 X HC33	175	WQS	6	ARLINGTON	40.481	9.928	45.3	23.25	85.17	7.42	33.14		10/2/2003	DM AS COLLECTED
858	1121	12140-2 X HC33	176	WQS	1	MADISON	50.428	9.577	54.88	27.88	81.65	7.34	28.3		9/9/2003
973	2015	12140-2 X HC33	176	WQS	2	MADISON	43.843	8.9	52.24	26.17	81.92	7.99	29.48		9/9/2003
1025	3071	12140-2 X HC33	176	WQS	3	MADISON	38.027	8.1	50.54	25.89	82.56	8.05	28.69		9/9/2003
2201	4086	12140-2 X HC33	176	WQS	4	ARLINGTON	36.445	10.081	47.74	24.62	84.15	8.15	26.85		10/2/2003	DM AS COLLECTED
2149	5195	12140-2 X HC33	176	WQS	5	ARLINGTON	35.604	8.825	49.17	25.79	84.01	7.81	27.56		10/2/2003	DM AS COLLECTED
2097	6137	12140-2 X HC33	176	WQS	6	ARLINGTON	36.417	10.084	52.68	28.83	82.07	8.1	20.5		9/24/2003	ADDED 2*3.27 TO DM
784	1060	12148-1 X HC33	179	WQS	1	MADISON	44.389	7.58	54.72	28.45	80.14	7.87	24.93		9/9/2003
770	2109	12148-1 X HC33	179	WQS	2	MADISON	36.259	9.303	50.87	26.27	82.52	8.54	26.98		9/9/2003
693	3108	12148-1 X HC33	179	WQS	3	MADISON	35.715	7.639	55.48	30.72	79.71	9.08	23.59		9/9/2003
2049	4144	12148-1 X HC33	179	WQS	4	ARLINGTON	34.912	8.291	54.26	28.61	80.46	9.38	20.3		9/24/2003	ADDED 2*3.27 TO DM
2310	5224	12148-1 X HC33	179	WQS	5	ARLINGTON	34.402	9.126	49.62	25.51	84.03	8.29	28.29		10/2/2003	DM AS COLLECTED
2240	6010	12148-1 X HC33	179	WQS	6	ARLINGTON	36.049	9.532	46.58	22.94	85.94	8.83	30.28		10/2/2003	DM AS COLLECTED
975	1196	12156-2 X HC33	188	WQS	1	MADISON	47.912	8.181	49.37	24.79	81.77	8.36	31.67		9/9/2003
642	2023	12156-2 X HC33	188	WQS	2	MADISON	42.773	8.086	52.48	27.32	80.58	7.79	27.82		9/9/2003
877	3048	12156-2 X HC33	188	WQS	3	MADISON	50.629	9.152	47.27	23.42	83.54	7.63	34.55		9/9/2003
2443	4172	12156-2 X HC33	188	WQS	4	ARLINGTON	40.59	8.628	43.32	21.69	85.82	7.59	35.67		10/2/2003	DM AS COLLECTED
2314	5036	12156-2 X HC33	188	WQS	5	ARLINGTON	39.56	7.875	44.34	22.47	85.33	7.91	33.62		10/2/2003	DM AS COLLECTED
2637	6119	12156-2 X HC33	188	WQS	6	ARLINGTON	40.924	9.127	43.21	21.73	85.5	7.79	34.35		10/2/2003	DM AS COLLECTED
1112	1097	12157-2 X HC33	189	WQS	1	MADISON	36.356	8.172	52.97	26.92	81.41	7.78	27.49		9/9/2003
1204	2221	12157-2 X HC33	189	WQS	2	MADISON	46.313	8.191	57.29	30.77	77.59	8.18	22.72		9/9/2003
1144	3117	12157-2 X HC33	189	WQS	3	MADISON	45.802	10.355	46.08	22.36	84.65	8.16	32.48		9/9/2003
2617	4120	12157-2 X HC33	189	WQS	4	ARLINGTON	32.432	8.321	50.52	26.38	81.6	7.8	26.98		10/2/2003	DM AS COLLECTED
2119	5194	12157-2 X HC33	189	WQS	5	ARLINGTON	32.428	9.449	51.94	28.3	81.64	7.53	22.09		9/29/2003	ADDED 3.27 TO DM
2249	6038	12157-2 X HC33	189	WQS	6	ARLINGTON	31.644	10.118	48.85	25.12	84.72	7.89	28.34		10/2/2003	DM AS COLLECTED
910	1184	12158-1 X HC33	190	WQS	1	MADISON	45.106	8.685	52.04	26.12	81.82	7.41	30.52		9/9/2003
1097	2181	12158-1 X HC33	190	WQS	2	MADISON	42.554	8.267	53.17	27.52	80.29	7.77	28.69		9/9/2003
682	3124	12158-1 X HC33	190	WQS	3	MADISON	41.311	5.848	57.59	29.72	80.11	7.86	23.7		9/9/2003
2230	4010	12158-1 X HC33	190	WQS	4	ARLINGTON	36.938	9.3	48.13	24.61	83.84	7.77	29.15		10/2/2003	DM AS COLLECTED
2583	5068	12158-1 X HC33	190	WQS	5	ARLINGTON	37.238	8.97	46.73	24.28	84.6	7.6	29.76		10/2/2003	DM AS COLLECTED
2366	6155	12158-1 X HC33	190	WQS	6	ARLINGTON	39.175	11.092	42.51	20.35	86.94	8	35.4		10/2/2003	DM AS COLLECTED
649	1107	12161-2 X HC33	193	WQS	1	MADISON	46.729	8.732	53.02	26.89	81.18	7.84	27.84		9/9/2003
575	2063	12161-2 X HC33	193	WQS	2	MADISON	42.019	9.518	49.03	25.02	83.57	7.53	31.99		9/9/2003
954	3183	12161-2 X HC33	193	WQS	3	MADISON	42.924	7.666	48.38	24.25	82.19	7.61	34.06		9/9/2003
2109	4043	12161-2 X HC33	193	WQS	4	ARLINGTON	36.825	8.745	50.36	26.86	82.85	7.69	24.67		9/24/2003	ADDED 2*3.27 TO DM
2658	5165	12161-2 X HC33	193	WQS	5	ARLINGTON	46.047	9.528	51.85	27.07	80.63	7.54	28.36		10/2/2003	DM AS COLLECTED
2216	6150	12161-2 X HC33	193	WQS	6	ARLINGTON	40.127	8.897	43.63	22.53	85.31	7.63	34.82		10/2/2003	DM AS COLLECTED
663	1171	12164-2 X HC33	196	WQS	1	MADISON	48.676	8.248	54.03	27.84	80.93	7.88	25.92		9/9/2003
1068	2135	12164-2 X HC33	196	WQS	2	MADISON	48.5	8.176	49.42	23.25	83.72	7.96	31.97		9/9/2003
1013	3134	12164-2 X HC33	196	WQS	3	MADISON	41.922	10.226	51.82	27.12	81.97	7.48	28.15		9/9/2003
2474	4206	12164-2 X HC33	196	WQS	4	ARLINGTON	37.551	10.599	42.89	22.13	85.29	7.24	35.21		10/2/2003	DM AS COLLECTED
2388	5174	12164-2 X HC33	196	WQS	5	ARLINGTON	41.556	7.802	49.99	26.14	82.57	7.57	29.33		10/2/2003	DM AS COLLECTED
2399	6033	12164-2 X HC33	196	WQS	6	ARLINGTON	36.519	10.133	47.43	24.58	83.09	7.59	30.95		10/2/2003	DM AS COLLECTED
1123	1136	12164-3 X HC33	197	WQS	1	MADISON	58.621	8.58	51.19	25.06	82.65	8.22	30.7		9/9/2003
641	2062	12164-3 X HC33	197	WQS	2	MADISON	45.462	8.614	50.35	25.1	84.27	7.67	32.37		9/9/2003
880	3121	12164-3 X HC33	197	WQS	3	MADISON	35.872	8.844	48.9	25.28	83.25	7.16	27.61		9/9/2003
2603	4073	12164-3 X HC33	197	WQS	4	ARLINGTON	41.079	10.074	47.98	25.16	83.5	8.09	29.45		10/2/2003	DM AS COLLECTED
2007	5187	12164-3 X HC33	197	WQS	5	ARLINGTON	36.052	9.113	49.25	26.17	81.26	8.51	28.46		9/24/2003	ADDED 2*3.27 TO DM
1989	6048	12164-3 X HC33	197	WQS	6	ARLINGTON	36.807	6.973	52.2	28.58	79.62	8.33	26.14		9/24/2003	ADDED 2*3.27 TO DM
985	1008	12167-1 X HC33	201	WQS	1	MADISON	48.654	9.608	50.97	24.99	82.57	7.46	32.12		9/9/2003
572	2106	12167-1 X HC33	201	WQS	2	MADISON	36.879	9.43	48.23	24.82	83.11	7.75	30.53		9/9/2003
545	3001	12167-1 X HC33	201	WQS	3	MADISON	41.992	8.615	54.97	28.06	81.12	8.11	25.88		9/9/2003
2376	4155	12167-1 X HC33	201	WQS	4	ARLINGTON	32.919	10.453	49.03	25.31	82.6	8.38	27.16		10/2/2003	DM AS COLLECTED
2415	5016	12167-1 X HC33	201	WQS	5	ARLINGTON	34.054	10.502	49.62	26.31	82.6	7.43	24.34		10/2/2003	DM AS COLLECTED
2481	6077	12167-1 X HC33	201	WQS	6	ARLINGTON	31.363	10.151	52.05	27.89	81.27	7.5	24.55		10/2/2003	DM AS COLLECTED
585	1064	12167-2 X HC33	202	WQS	1	MADISON	45.728	8.087	52.91	27.61	80.53	8.61	26.44		9/9/2003
998	2050	12167-2 X HC33	202	WQS	2	MADISON	49.514	8.944	52.02	26.51	80.82	7.98	28.04		9/9/2003
1153	3157	12167-2 X HC33	202	WQS	3	MADISON	39.347	9.375	50.78	26.28	81.03	7.94	30.79		9/9/2003
2260	4011	12167-2 X HC33	202	WQS	4	ARLINGTON	38.656	10.12	47.66	24.74	83.74	7.82	29.86		10/2/2003	DM AS COLLECTED
2045	5144	12167-2 X HC33	202	WQS	5	ARLINGTON	33.961	9.339	52.39	28.54	80.12	8.26	24.91		9/24/2003	ADDED 2*3.27 TO DM
2123	6183	12167-2 X HC33	202	WQS	6	ARLINGTON	35.21	10.851	48.45	26.1	82.56	7.25	29.3		9/29/2003	ADDED 3.27 TO DM
715	1108	12167-3 X HC33	203	WQS	1	MADISON	35.91	7.258	54.41	28.91	79.49	7.45	25.29		9/9/2003
1130	2052	12167-3 X HC33	203	WQS	2	MADISON	49.451	9.866	56.5	29.45	79.27	8.11	23.54		9/9/2003
893	3069	12167-3 X HC33	203	WQS	3	MADISON	39.93	9.671	51.32	26.73	82.46	7.04	28.32		9/9/2003
2651	4071	12167-3 X HC33	203	WQS	4	ARLINGTON	36.172	9.879	49.69	26.81	81.41	7.15	24.87		10/2/2003	DM AS COLLECTED
2491	5159	12167-3 X HC33	203	WQS	5	ARLINGTON	37.057	9.911	47.18	24.84	83.84	7.47	29.94		10/2/2003	DM AS COLLECTED
1985	6188	12167-3 X HC33	203	WQS	6	ARLINGTON	40.05	9.107	47.94	25.38	83.87	7.45	27.26		9/24/2003	ADDED 2*3.27 TO DM
1043	1155	12168-1 X HC33	204	WQS	1	MADISON	46.11	9.802	54.79	28.59	79.42	8.46	26.44		9/9/2003
1072	2219	12168-1 X HC33	204	WQS	2	MADISON	43.238	6.027	54.8	27.77	80.21	8.98	25.92		9/9/2003
1215	3221	12168-1 X HC33	204	WQS	3	MADISON	37.971	7.426	49.68	25.03	83.05	8.03	31.41		9/9/2003
2261	4084	12168-1 X HC33	204	WQS	4	ARLINGTON	34.48	9.222	45.54	22.77	85.72	8.96	30.02		10/2/2003	DM AS COLLECTED
2402	5127	12168-1 X HC33	204	WQS	5	ARLINGTON	32.733	9.796	50.18	25.73	82.69	8.92	25.07		10/2/2003	DM AS COLLECTED
2572	6115	12168-1 X HC33	204	WQS	6	ARLINGTON	36.089	8.693	46.41	24.06	85.01	8.11	31.49		10/2/2003	DM AS COLLECTED
926	1162	12170-1 X HC33	207	WQS	1	MADISON	43.143	8.294	52.62	27.01	80.57	7.5	26.77		9/9/2003
702	2150	12170-1 X HC33	207	WQS	2	MADISON	37.758	7.862	52.31	27.3	81.13	8.37	24.36		9/9/2003
751	3172	12170-1 X HC33	207	WQS	3	MADISON	38.397	10.052	49.18	25.28	82.2	7.7	30.76		9/9/2003
2143	4182	12170-1 X HC33	207	WQS	4	ARLINGTON	34.808	9.052	49.42	26.16	82.99	7.27	25.43		10/2/2003	DM AS COLLECTED
2644	5025	12170-1 X HC33	207	WQS	5	ARLINGTON	38.754	9.555	47.12	24.57	83.91	7.13	30.45		10/2/2003	DM AS COLLECTED
2246	6151	12170-1 X HC33	207	WQS	6	ARLINGTON	32.542	10.05	43.92	22.58	85.74	8.02	33.88		10/2/2003	DM AS COLLECTED
653	1023	12170-2 X HC33	208	WQS	1	MADISON	45.572	7.901	51.12	25.95	83.28	7.66	31.5		9/9/2003
841	2017	12170-2 X HC33	208	WQS	2	MADISON	43.533	8.742	50.87	26.25	81.97	7.82	31.12		9/9/2003
830	3017	12170-2 X HC33	208	WQS	3	MADISON	39.261	9.594	49.65	26.35	82.27	8.38	29.09		9/9/2003
2291	4083	12170-2 X HC33	208	WQS	4	ARLINGTON	33.456	7.811	49.51	25.6	83.96	7.87	29.27		10/2/2003	DM AS COLLECTED
2103	5052	12170-2 X HC33	208	WQS	5	ARLINGTON	33.009	8.634	54.95	29.83	80.23	8.03	20.41		9/24/2003	ADDED 2*3.27 TO DM
2365	6222	12170-2 X HC33	208	WQS	6	ARLINGTON	36.024	10.734	44.66	22.97	85.38	7.5	33.32		10/2/2003	DM AS COLLECTED
851	1026	12172-2 X HC33	211	WQS	1	MADISON	52.461	8.272	50.92	25.58	82.05	7.75	31.78		9/9/2003
1201	2158	12172-2 X HC33	211	WQS	2	MADISON	49.589	7.344	51.98	25.2	82.28	7.45	30.44		9/9/2003
630	3062	12172-2 X HC33	211	WQS	3	MADISON	40.453	8.282	54.46	29.54	80.35	8.06	29.32		9/9/2003
2171	4087	12172-2 X HC33	211	WQS	4	ARLINGTON	41.637	9.667	41.51	20.67	85.8	7.45	37.46		10/2/2003	DM AS COLLECTED
2358	5175	12172-2 X HC33	211	WQS	5	ARLINGTON	37.549	10.01	43.33	21.69	85.79	7.56	34.15		10/2/2003	DM AS COLLECTED
2129	6042	12172-2 X HC33	211	WQS	6	ARLINGTON	30.57	8.24	51.29	27.8	81.71	7.77	24.64		9/29/2003	ADDED 3.27 TO DM
1117	1010	12173-3 X HC33	213	WQS	1	MADISON	52.957	8.258	51.97	26.11	82.11	7.73	29.22		9/9/2003
907	2016	12173-3 X HC33	213	WQS	2	MADISON	45.741	7.811	52.19	26.41	81.31	7.22	32.29		9/9/2003
949	3175	12173-3 X HC33	213	WQS	3	MADISON	38.346	7.572	49.41	25.31	83.56	7.84	28.82		9/9/2003
2195	4228	12173-3 X HC33	213	WQS	4	ARLINGTON	34.86	9.718	47.53	24.21	84.39	7.94	30.33		10/2/2003	DM AS COLLECTED
2312	5130	12173-3 X HC33	213	WQS	5	ARLINGTON	34.806	9.021	50.44	26.3	83.44	7.87	29.2		10/2/2003	DM AS COLLECTED
2331	6082	12173-3 X HC33	213	WQS	6	ARLINGTON	34.45	8.869	44.47	22.42	84.95	7.95	34.13		10/2/2003	DM AS COLLECTED
927	1175	12176-2 X HC33	216	WQS	1	MADISON	53.042	8.965	50.81	25.5	81.77	7.47	30.57		9/9/2003
904	2069	12176-2 X HC33	216	WQS	2	MADISON	46.459	9.977	49.45	25.5	81.89	7.46	34.5		9/9/2003
559	3148	12176-2 X HC33	216	WQS	3	MADISON	38.022	8.116	49.99	26.29	82.21	8.35	30.35		9/9/2003
2471	4077	12176-2 X HC33	216	WQS	4	ARLINGTON	38.296	8.958	48.98	26.16	82.35	7.36	28.23		10/2/2003	DM AS COLLECTED
2462	5125	12176-2 X HC33	216	WQS	5	ARLINGTON	36.795	8.543	45.48	23.42	84.42	7.7	32.66		10/2/2003	DM AS COLLECTED
2152	6101	12176-2 X HC33	216	WQS	6	ARLINGTON	38.382	9.112	46.32	23.92	84.39	7.34	32.57		10/2/2003	DM AS COLLECTED
846	1143	12182-1 X HC33	220	WQS	1	MADISON	34.402	8.886	48.83	25.18	82.81	8.55	28.25		9/9/2003
804	2131	12182-1 X HC33	220	WQS	2	MADISON	42.141	7.343	51.2	26.66	81.26	8.71	26.69		9/9/2003
2258	4057	12182-1 X HC33	220	WQS	4	ARLINGTON	33.639	9.173	46.54	24.25	84.95	8.69	27.06		10/2/2003	DM AS COLLECTED
852	1017	12184-2 X HC33	223	WQS	1	MADISON	39.197	8.247	49.76	25.55	82.19	8.21	27.4		9/9/2003
1163	2180	12184-2 X HC33	223	WQS	2	MADISON	45.406	8.465	52.88	26.98	81.34	7.83	27.81		9/9/2003
957	3112	12184-2 X HC33	223	WQS	3	MADISON	37.017	7.949	49.78	25.9	82.67	8.1	28.28		9/9/2003
2166	4148	12184-2 X HC33	223	WQS	4	ARLINGTON	34.785	9.91	47.87	24.95	84.86	8.43	23.83		10/2/2003	DM AS COLLECTED
2147	5101	12184-2 X HC33	223	WQS	5	ARLINGTON	34.699	10.898	48.04	24.91	83.86	7.99	26.07		10/2/2003	DM AS COLLECTED
1986	6189	12184-2 X HC33	223	WQS	6	ARLINGTON	35.298	8.429	52.22	27.55	80.42	8.33	20.58		9/24/2003	ADDED 2*3.27 TO DM
860	1163	12185-2 X HC33	224	WQS	1	MADISON	45.86	9.629	52.41	26.64	82.23	7.61	28.68		9/9/2003
1004	2176	12185-2 X HC33	224	WQS	2	MADISON	46.892	7.653	47.47	21.85	85.55	7.65	33.73		9/9/2003
1139	3010	12185-2 X HC33	224	WQS	3	MADISON	42.212	6.95	51.65	26.91	82.5	7.51	28.18		9/9/2003
2139	4042	12185-2 X HC33	224	WQS	4	ARLINGTON	29.64	8.913	52.49	28.66	83.08	7.27	22.56		9/29/2003	ADDED 3.27 TO DM
2596	5167	12185-2 X HC33	224	WQS	5	ARLINGTON	41.209	10.555	45.91	23.44	83.43	7.63	33.24		10/2/2003	DM AS COLLECTED
2426	6157	12185-2 X HC33	224	WQS	6	ARLINGTON	30.736	9.586	54.05	29.41	81.71	7.45	24.05		10/2/2003	DM AS COLLECTED
599	1212	F697	227	WQS	1	MADISON	38.24	8.095	53.25	26	85.22	8.79	26.25	Spectral outier	9/9/2003
639	2104	F697	227	WQS	2	MADISON	35.037	8.638	52.75	26.07	86.3	8.52	25.81		9/9/2003
618	3167	F697	227	WQS	3	MADISON	39.989	8.309	53.54	27.04	85.05	7.94	25.79		9/9/2003
1995	4142	F697	227	WQS	4	ARLINGTON	31.037	7.319	54.32	27.59	85.67	8.85	18.73	Spectral outier	9/24/2003	ADDED 2*3.27 TO DM
2657	5118	F697	227	WQS	5	ARLINGTON	32.569	9.945	48.29	24.01	87.1	8.03	26.59		10/2/2003	DM AS COLLECTED
2482	6112	F697	227	WQS	6	ARLINGTON	33.443	9.513	46.72	23.59	87.74	7.52	30.06		10/2/2003	DM AS COLLECTED
1124	1159	N48V8	228	WQS	1	MADISON	60.837	8.878	54.68	27.36	81.01	7.81	28.21		9/9/2003
699	2229	N48V8	228	WQS	2	MADISON	40.241	9.413	52.63	28.01	80.95	7.22	27.62		9/9/2003
890	3142	N48V8	228	WQS	3	MADISON	45.955	8.808	52.71	27.48	81.55	7.06	28.8		9/9/2003
2025	4046	N48V8	228	WQS	4	ARLINGTON	38.896	9.681	52.6	28.03	81.26	7.51	25.03		9/24/2003	ADDED 2*3.27 TO DM
2641	5164	N48V8	228	WQS	5	ARLINGTON	41.369	10.398	47.57	25.31	83.45	7.37	28.67		10/2/2003	DM AS COLLECTED
2158	6054	N48V8	228	WQS	6	ARLINGTON	38.028	10.585	48.62	25.91	83	6.99	27.46		10/2/2003	DM AS COLLECTED
716	1103	N64-J9	229	WQS	1	MADISON	48.083	6.828	52.66	26.36	82.11	7.69	29.02		9/9/2003
709	2019	N64-J9	229	WQS	2	MADISON	43.664	8.274	47.5	23.24	84	7.57	35.07		9/9/2003
825	3110	N64-J9	229	WQS	3	MADISON	39.12	8.196	51.65	26.98	81.19	7.63	28.29		9/9/2003
2618	4069	N64-J9	229	WQS	4	ARLINGTON	37.207	9.562	44.8	22.64	85.68	7.49	32.16		10/2/2003	DM AS COLLECTED
2626	5072	N64-J9	229	WQS	5	ARLINGTON	37.219	9.339	54.38	29.01	80.87	6.7	26.42		10/2/2003	DM AS COLLECTED
2185	6228	N64-J9	229	WQS	6	ARLINGTON	34.609	9.95	44.91	22.95	85.66	7.51	33.28		10/2/2003	DM AS COLLECTED
787	1005	34B23	230	WQS	1	MADISON	51.731	9.126	58.6	30.53	79.41	7.07	25.07		9/9/2003
1138	2220	34B23	230	WQS	2	MADISON	60.446	9.137	55.49	27.73	82.13	8.17	25.94		9/9/2003
883	3174	34B23	230	WQS	3	MADISON	36.513	11.022	45.39	23.84	84.83	7.55	29.96		9/9/2003
2172	4102	34B23	230	WQS	4	ARLINGTON	39.491	11.577	46.96	24.51	84.35	7.11	33.22		10/2/2003	DM AS COLLECTED
1979	5095	34B23	230	WQS	5	ARLINGTON	35.726	10.792	56.27	31.86	79.36	7.27	20.28		9/24/2003	ADDED 2*3.27 TO DM
2546	6161	34B23	230	WQS	6	ARLINGTON	37.333	11.14	47.36	24.8	84.57	7.91	30.89		10/2/2003	DM AS COLLECTED
861	1174	34M95	231	WQS	1	MADISON	56.521	10.858	50.72	24.53	82.8	6.93	32.69		9/9/2003
866	2048	34M95	231	WQS	2	MADISON	51.805	9.185	58.03	29.98	80.01	6.52	24.33		9/9/2003
887	3195	34M95	231	WQS	3	MADISON	43.115	9.616	52.66	27.09	82.47	7.2	27.48		9/9/2003
2557	4122	34M95	231	WQS	4	ARLINGTON	35.781	8.463	52.49	27.67	80.88	7.45	26.48		10/2/2003	DM AS COLLECTED
2088	5184	34M95	231	WQS	5	ARLINGTON	37.149	9.358	52.63	28.35	81.13	7.6	27.15		9/24/2003	ADDED 2*3.27 TO DM
1983	6094	34M95	231	WQS	6	ARLINGTON	39.566	10.356	51.59	27.71	83.12	7.5	22.46		9/24/2003	ADDED 2*3.27 TO DM
