# Supplementary material for: Selection for Silage Yield and Composition Did Not Affect Genomic Diversity Within the Wisconsin Quality Synthetic Maize Population
Source: G3 (Bethesda). 2015 Feb 2;5(4):541–9. doi: 10.1534/g3.114.015263 (PMC4390570; doi:10.1534/g3.114.015263)
Supplement: Supporting Information [file supp_g3.114.015263_FileS2.zip › wqsSupportingData/WqsCycle3_Raw.csv]

06NO	ENTRY	REP	STD	LODGE	PLOTWT/lbs	WETWT	DRYWT	BAGWTS	DM%	UAYIELD
1	40001-1 X LH244	1	78	4	139.2	625.8	232.9	31.1	33.9	10.29
1	40001-1 X LH244	2	80	4	139.3	629.8	247.6	32.2	36	10.94
1	40001-1 X LH244	3	70	4	136.2	562.5	205.6	29.9	33	9.79
2	40005-1 X LH244	1	76	3	137.4	561.1	234.5	31.7	38.3	11.46
2	40005-1 X LH244	2	74	2	115.7	586.3	227.6	31.9	35.3	8.9
2	40005-1 X LH244	3	76	3	109.3	607.9	245.2	30.7	37.2	8.85
3	40006-1 X LH244	1	80	1	129.4	572.2	216.8	31.6	34.3	9.66
3	40006-1 X LH244	2	74	0	144.5	497.2	200.2	31.3	36.3	11.41
3	40006-1 X LH244	3	77	3	129.5	597.2	220.1	29.6	33.6	9.47
4	40007-1 X LH244	1	73	0	119.9	605	240	31.2	36.4	9.5
4	40007-1 X LH244	2	74	2	143.7	622.1	223.7	30.8	32.6	10.21
4	40007-1 X LH244	3	81	1	133.1	658.2	255.1	30.9	35.7	10.36
5	40008-1 X LH244	1	75	5	127.5	643.8	221.5	30.8	31.1	8.64
5	40008-1 X LH244	2	58	1	114.8	596.2	224.5	32	34.1	8.53
5	40008-1 X LH244	3	68	0	148.5	626.5	237.5	31.9	34.6	11.18
6	40009-2 X LH244	1	80	0	140.5	546.7	226.2	31.9	37.7	11.55
6	40009-2 X LH244	2	77	1	107.9	523.1	215.4	30.9	37.5	8.81
6	40009-2 X LH244	3	78	0	125.2	529.1	209.2	31.8	35.7	9.73
7	40010-1 X LH244	1	70	8	108.7	518.6	173.6	31	29.2	6.92
7	40010-1 X LH244	2	71	5	101.8	610.4	199.7	30.9	29.1	6.46
7	40010-1 X LH244	3	79	2	161.1	653.1	236.7	31.7	33	11.58
8	40011-2 X LH244	1	72	0	116.6	591.5	236.4	31.6	36.6	9.29
8	40011-2 X LH244	2	73	3	120.6	642.4	226.3	31.7	31.9	8.37
8	40011-2 X LH244	3	72	1	135.7	609.7	236.1	31.8	35.4	10.45
9	40014-2 X LH244	1	78	0	137.3	618	243.9	31.7	36.2	10.82
9	40014-2 X LH244	2	78	0	158.3	585.5	211.1	32.1	32.3	11.15
9	40014-2 X LH244	3	69	2	133.8	595.5	227.5	32	34.7	10.11
10	40016-1 X LH244	1	75	0	146.7	589.4	226.9	31.5	35	11.19
10	40016-1 X LH244	2	74	0	132.4	521.7	241.9	31.2	43	12.39
10	40016-1 X LH244	3	78	2	134.1	611.5	235.5	31.9	35.1	10.26
11	40019-1 X LH244	1	78	3	140.4	535.7	218.5	30.8	37.2	11.37
11	40019-1 X LH244	2	78	5	101.3	535.7	201.7	30.2	33.9	7.49
11	40019-1 X LH244	3	76	7	106.5	556.2	200.9	31.6	32.3	7.49
12	40023-3 X LH244	1	72	7	120.9	629.5	229.6	30.5	33.2	8.75
12	40023-3 X LH244	2	74.25878594	8	94.3	604.5	219.5	31.8	32.8	6.73
12	40023-3 X LH244	3	78	4	157.2	600.9	222	31.4	33.5	11.46
13	40024-1 X LH244	1	79	0	156.2	621.7	226.4	30.7	33.1	11.27
13	40024-1 X LH244	2	77	3	127.3	616.1	224.9	31.8	33	9.16
13	40024-1 X LH244	3	79	1	145.3	690.5	260.2	31.6	34.7	10.98
14	40025-1 X LH244	1	82	0	165.1	624.5	210.5	31.2	30.2	10.87
14	40025-1 X LH244	2	76	7	123.9	663.7	227.8	31.6	31	8.38
14	40025-1 X LH244	3	78	1	155	651.7	212.9	30.3	29.4	9.92
15	40025-2 X LH244	1	82	1	155.6	626	238.4	31.5	34.8	11.79
15	40025-2 X LH244	2	79	3	156.5	538.6	195.1	29.9	32.5	11.07
15	40025-2 X LH244	3	81	1	161.1	659.1	226.8	31.5	31.1	10.92
16	40026-1 X LH244	1	80	7	145.2	589.4	212	30.6	32.5	10.27
16	40026-1 X LH244	2	80	4	141.9	567.9	210.7	30.9	33.5	10.35
16	40026-1 X LH244	3	79	8	118.9	588.4	217.5	31.8	33.4	8.64
17	40033-1 X LH244	1	78	0	132.2	564.2	223.4	31.4	36	10.38
17	40033-1 X LH244	2	74	1	153.2	615	225.8	30.9	33.4	11.13
17	40033-1 X LH244	3	79	0	152.8	640.7	235.8	31.5	33.5	11.16
18	40040-3 X LH244	1	74	1	115.5	573.1	215.4	31.2	34	8.55
18	40040-3 X LH244	2	81	2	146.8	578.4	210.4	30.3	32.9	10.51
18	40040-3 X LH244	3	79	1	132.5	611.7	220.7	31.5	32.6	9.41
19	40047-3 X LH244	1	77	2	119.2	532.9	215.7	30.4	36.9	9.57
19	40047-3 X LH244	2	78	5	103.6	589.6	233.7	31	36.3	8.19
19	40047-3 X LH244	3	75	1	140.2	580.4	222.2	31.3	34.8	10.62
20	40053-2-1 X LH244	1	69	0	136.7	534.5	205.8	31.9	34.6	10.3
20	40053-2-1 X LH244	2	65	0	132.6	556.4	207	31.1	33.5	9.67
20	40053-2-1 X LH244	3	66	0	147.3	599.2	213.7	30.9	32.2	10.32
21	40057-3-1 X LH244	1	64	0	118.3	613.3	244.6	30.7	36.7	9.46
21	40057-3-1 X LH244	2	76	1	137	542.6	202.8	30.8	33.6	10.03
21	40057-3-1 X LH244	3	70	6	124.2	580.7	234.1	31	36.9	9.99
22	40064-1 X LH244	1	77	0	124.1	584.1	219.7	30.5	34.2	9.24
22	40064-1 X LH244	2	80	0	143.4	679	238.4	31.5	32	9.98
22	40064-1 X LH244	3	78	3	122.9	615.6	226.8	30.9	33.5	8.97
23	40065-1 X LH244	1	79	0	126	530.1	223.7	31	38.6	10.6
23	40065-1 X LH244	2	75	2	132.8	591.2	228.5	30.8	35.3	10.2
23	40065-1 X LH244	3	80	1	146.5	539.8	209.9	31.5	35.1	11.2
24	40071-1 X LH244	1	70	0	117.2	564.5	217.1	30.7	34.9	8.91
24	40071-1 X LH244	2	67	0	115	663.2	271	32	37.9	9.48
24	40071-1 X LH244	3	66	0	112.8	631.1	243.9	30.8	35.5	8.72
25	40074-3 X LH244	1	75	0	121.1	565	240.3	30.9	39.2	10.34
25	40074-3 X LH244	2	73	0	118.1	541.6	211.4	30.9	35.3	9.09
25	40074-3 X LH244	3	75	0	116.4	589.4	228.4	31.1	35.3	8.96
26	40103-1 X LH244	1	79	0	143.9	650.9	246.7	31.3	34.8	10.9
26	40103-1 X LH244	2	79	1	151.7	603.9	228.4	31.4	34.4	11.37
26	40103-1 X LH244	3	79	0	163.4	674.6	250.9	31.4	34.1	12.15
27	40105-2 X LH244	1	80	3	138.2	625.2	218.5	31.1	31.5	9.49
27	40105-2 X LH244	2	72	3	137	654.7	225.6	31.5	31.1	9.29
27	40105-2 X LH244	3	75	0	119.1	629.4	232.2	31.6	33.6	8.7
28	40108-2 X LH244	1	74	2	125	596.7	207.2	31.4	31.1	8.47
28	40108-2 X LH244	2	79	2	137.7	589.9	232.7	31.5	36	10.81
28	40108-2 X LH244	3	75	2	118.3	648.4	242.6	31.2	34.3	8.83
29	40109-2 X LH244	1	77	2	127.9	609.1	231.7	31.2	34.7	9.66
29	40109-2 X LH244	2	77	3	129.9	597.3	232.2	32.1	35.4	10.02
29	40109-2 X LH244	3	74.25878594	9	63.1	551.8	221.2	30.9	36.5	5.02
30	40112-2 X LH244	1	80	0	142.2	556.4	227.1	31.7	37.2	11.53
30	40112-2 X LH244	2	81	0	166.5	560.3	217.6	30.5	35.3	12.81
30	40112-2 X LH244	3	79	0	154.4	603.5	230.5	31.5	34.8	11.7
31	40116-1 X LH244	1	80	0	136.6	543.6	222.2	31.8	37.2	11.07
31	40116-1 X LH244	2	78	3	146.9	576.1	211.8	32	33	10.57
31	40116-1 X LH244	3	78	0	131.2	527.4	208	31.4	35.6	10.17
32	40119-1 X LH244	1	74	0	120.8	553.8	237.1	31.8	39.3	10.35
32	40119-1 X LH244	2	65	2	118.8	622.5	218.3	31.7	31.6	8.17
32	40119-1 X LH244	3	70	1	117.3	560.4	232.9	31.2	38.1	9.74
33	40122-1 X LH244	1	79	0	145.2	579.1	225.8	30.8	35.6	11.25
33	40122-1 X LH244	2	79	0	139.9	681.3	247.3	31.7	33.2	10.11
33	40122-1 X LH244	3	74	1	149.6	575.8	222.4	30.9	35.1	11.45
34	40123-1 X LH244	1	76	0	129.7	617.4	248.4	30.6	37.1	10.48
34	40123-1 X LH244	2	74	0	117.5	664.4	262.1	31.3	36.5	9.33
34	40123-1 X LH244	3	76	1	129.6	569.3	227.4	31.2	36.5	10.29
35	40124-2-1 X LH244	1	74	1	133.7	649.7	235	31.2	33	9.6
35	40124-2-1 X LH244	2	74	0	160	526	193.8	31	32.9	11.46
35	40124-2-1 X LH244	3	74	4	120.1	659.9	232.2	31.3	32	8.36
36	40128-3-1 X LH244	1	75	4	110	537.6	198.2	31.3	33	7.9
36	40128-3-1 X LH244	2	76	8	101.5	591.8	215.1	31.2	32.8	7.25
36	40128-3-1 X LH244	3	72	4	133.5	624.3	238.6	30.9	35	10.18
37	40132-1 X LH244	1	67	5	119	618	244.9	31.1	36.4	9.44
37	40132-1 X LH244	2	74	0	141	614.6	217.6	32.3	31.8	9.77
37	40132-1 X LH244	3	71	2	144.2	726.9	256.8	31.9	32.4	10.16
38	40134-2-1 X LH244	1	54	4	127.9	643.6	209.7	31.1	29.2	8.12
38	40134-2-1 X LH244	2	78	1	161.3	611.1	208.9	32.4	30.5	10.71
38	40134-2-1 X LH244	3	66	2	117.5	641	212.6	31.4	29.7	7.61
39	40135-1 X LH244	1	81	5	124	625.1	242.5	31.1	35.6	9.61
39	40135-1 X LH244	2	75	4	127	649.2	249.5	31.1	35.3	9.77
39	40135-1 X LH244	3	78	1	146.9	572.9	213	31.5	33.5	10.73
40	40136-1 X LH244	1	77	0	158.8	631.4	213.1	31.7	30.2	10.46
40	40136-1 X LH244	2	78	1	154	593.8	209.9	30.9	31.8	10.67
40	40136-1 X LH244	3	78	3	154.2	650	234.1	31.3	32.8	11.01
41	40137-1 X LH244	1	75	0	145.8	548.9	215.2	31.5	35.5	11.27
41	40137-1 X LH244	2	72	5	119.6	549	202.9	31	33.2	8.64
41	40137-1 X LH244	3	75	2	156.4	621.1	225.1	31.9	32.8	11.17
42	40138-1 X LH244	1	67	6	119.7	683	237.9	31.5	31.7	8.26
42	40138-1 X LH244	2	73	1	140	665.1	234.2	30.8	32.1	9.78
42	40138-1 X LH244	3	73	3	142.3	697	231.6	31.2	30.1	9.33
43	40139-1 X LH244	1	76	0	127.3	610.5	225.1	31.2	33.5	9.28
43	40139-1 X LH244	2	79	0	143.5	581.2	209.3	31.7	32.3	10.1
43	40139-1 X LH244	3	78	1	147.5	723.5	266.8	30.9	34.1	10.94
44	40140-1 X LH244	1	71	0	132.4	627.9	225.8	31.3	32.6	9.4
44	40140-1 X LH244	2	67	1	118.9	627.9	238.7	30.6	34.8	9.02
44	40140-1 X LH244	3	62	2	114	667.4	239.5	31.4	32.7	8.12
45	40141-1 X LH244	1	76	3	149.5	654.5	212.9	31.3	29.1	9.49
45	40141-1 X LH244	2	77	2	163.3	611.9	195.2	31.8	28.2	10.02
45	40141-1 X LH244	3	76	0	149.2	598.1	205.1	30.6	30.7	9.99
46	40142-1 X LH244	1	75	2	130.6	649.1	223.9	31.1	31.2	8.87
46	40142-1 X LH244	2	65	3	145.6	663.7	219.1	31.1	29.7	9.42
46	40142-1 X LH244	3	68	1	142.2	649.5	218.6	31.1	30.3	9.39
47	40143-1 X LH244	1	79	4	141.7	636.4	217.3	31.3	30.7	9.49
47	40143-1 X LH244	2	69	4	114.1	615.5	202.2	31.1	29.3	7.28
47	40143-1 X LH244	3	74	1	146	588.9	204.6	31.2	31.1	9.89
48	40144-1 X LH244	1	67	6	106.3	598.1	224.2	31.2	34	7.88
48	40144-1 X LH244	2	74	3	138.5	584.3	212.8	31.8	32.8	9.88
48	40144-1 X LH244	3	72	4	139.7	640.8	218.4	31.3	30.7	9.34
49	40146-1 X LH244	1	80	0	132.6	590.2	230.1	31.4	35.6	10.27
49	40146-1 X LH244	2	71	0	137.9	629.6	243.2	31.3	35.4	10.64
49	40146-1 X LH244	3	78	1	145.9	621.2	229.8	31.2	33.7	10.7
50	40154-3-1 X LH244	1	76	1	144.9	603.9	223.2	31.6	33.5	10.57
50	40154-3-1 X LH244	2	78	0	145.7	622.8	220.9	31.5	32	10.16
50	40154-3-1 X LH244	3	74	3	141.9	632.1	227.6	32	32.6	10.07
51	40156-1 X LH244	1	68	4	106.8	672.9	251.5	31.6	34.3	7.98
51	40156-1 X LH244	2	78	5	101.6	617.8	241.8	31.6	35.9	7.93
51	40156-1 X LH244	3	69	3	120.7	627.7	229.9	31.3	33.3	8.75
52	40164-2-1 X LH244	1	70	0	134.9	531.9	215.7	31.2	36.8	10.83
52	40164-2-1 X LH244	2	70	0	133.2	614.8	217.8	30.8	32	9.29
52	40164-2-1 X LH244	3	70	1	136.9	649.3	239.6	31.6	33.7	10.04
53	40166-2-1 X LH244	1	62	2	103.4	649	225.2	30.9	31.4	7.08
53	40166-2-1 X LH244	2	46	1	101.1	590.1	207.9	30.7	31.7	6.98
53	40166-2-1 X LH244	3	63	1	89.2	587.6	212.9	31.2	32.7	6.34
54	40167-1 X LH244	1	80	0	138.8	637.3	228.9	31.4	32.6	9.85
54	40167-1 X LH244	2	75	1	148.5	602.3	213.2	31.9	31.8	10.28
54	40167-1 X LH244	3	72	3	135.3	643.6	232.3	31.1	32.8	9.68
55	40168-1 X LH244	1	80	3	139.6	676.1	258	31.1	35.2	10.7
55	40168-1 X LH244	2	79	1	151	629.4	233.3	31.3	33.8	11.11
55	40168-1 X LH244	3	72	2	150	631.2	244.2	30.6	35.6	11.62
56	40172-1 X LH244	1	76	1	118.1	552.6	216.6	31.6	35.5	9.13
56	40172-1 X LH244	2	77	2	116.6	629.3	228.4	31	33	8.38
56	40172-1 X LH244	3	81	1	124.3	587.5	228.1	31	35.4	9.59
57	40174-3-1 X LH244	1	65	2	100.7	592.3	233.1	31.1	36	7.89
57	40174-3-1 X LH244	2	64	1	108.8	543.5	222.2	31.3	37.3	8.83
57	40174-3-1 X LH244	3	69	1	111.9	589.9	232.7	32.5	35.9	8.75
58	40176-1 X LH244	1	72	3	114.4	669.8	242.6	31.5	33.1	8.24
58	40176-1 X LH244	2	72	1	125.3	572.1	206.6	31	32.5	8.86
58	40176-1 X LH244	3	72	3	129.3	662.1	226.3	31.4	30.9	8.7
59	40177-1 X LH244	1	74	1	137	618.1	243.1	31.4	36.1	10.77
59	40177-1 X LH244	2	74	7	92.8	534.8	196	32.1	32.6	6.59
59	40177-1 X LH244	3	70	6	101.9	632.8	235.4	31.6	33.9	7.52
60	40179-1 X LH244	1	80	0	131.3	552.9	205.3	31.4	33.3	9.54
60	40179-1 X LH244	2	76	0	145	575	211.1	31	33.1	10.46
60	40179-1 X LH244	3	75	3	123.5	668	259.6	30.9	35.9	9.66
61	40180-1 X LH244	1	80	0	112.4	623.3	251.9	31.8	37.2	9.11
61	40180-1 X LH244	2	77	1	110.7	536.2	205.6	30.9	34.6	8.34
61	40180-1 X LH244	3	76	1	126.3	660.8	246.4	30.5	34.3	9.42
62	40181-1 X LH244	1	77	7	140.4	639.5	226.2	30.9	32.1	9.81
62	40181-1 X LH244	2	70	8	89.6	675.4	251.8	31.8	34.2	6.67
62	40181-1 X LH244	3	74	1	155.8	687.3	240.1	31.4	31.8	10.8
63	40182-1 X LH244	1	74.25878594	6	96.6	612.8	220.9	30	32.8	6.89
63	40182-1 X LH244	2	76	2	131.4	570.1	217	31.6	34.4	9.85
63	40182-1 X LH244	3	74.25878594	8	97.9	576.2	202	31.1	31.4	6.69
64	40185-2-1 X LH244	1	58	0	119.3	564.1	208.7	31.5	33.3	8.64
64	40185-2-1 X LH244	2	69	0	120.6	609.7	225	31.5	33.5	8.79
64	40185-2-1 X LH244	3	68	1	134	662.7	235.2	31.2	32.3	9.43
65	40186-1 X LH244	1	71	4	109.6	613.4	245	31.1	36.7	8.77
65	40186-1 X LH244	2	72	1	132.8	570.2	216.3	31.4	34.3	9.93
65	40186-1 X LH244	3	72	1	143.5	602.8	219.9	30	33.2	10.36
66	40188-1 X LH244	1	69	1	126.2	540.9	215.8	31.5	36.2	9.94
66	40188-1 X LH244	2	76	1	145.5	615.5	239.2	31.6	35.6	11.27
66	40188-1 X LH244	3	74	5	132.8	638.6	229.9	31.8	32.6	9.44
67	40191-1 X LH244	1	78	2	73	548.4	209.5	31	34.5	5.49
67	40191-1 X LH244	2	77	1	127.7	605.9	223.4	31.4	33.4	9.3
67	40191-1 X LH244	3	73	4	148.5	629.9	239.1	30.3	34.8	11.26
68	40202-1 X LH244	2	74	1	135	618.9	229.5	31.2	33.7	9.92
68	40202-1 X LH244	3	74	1	142.9	644.1	234.3	30.8	33.2	10.33
69	40207-3-1 X LH244	1	74	0	137.5	635.4	227.2	30.9	32.5	9.72
69	40207-3-1 X LH244	2	61	2	128.5	635.2	220.7	31.6	31.3	8.77
69	40207-3-1 X LH244	3	65	1	141.1	673.3	236.1	31.2	31.9	9.81
70	40211-1 X LH244	1	76	2	114	549.3	215.2	31.2	35.5	8.82
70	40211-1 X LH244	2	74	3	124	625.2	239	31.6	34.9	9.44
70	40211-1 X LH244	3	74	5	137.3	658.9	232	31.5	32	9.56
71	40212-1 X LH244	1	80	0	133.4	624.5	223.5	31.5	32.4	9.41
71	40212-1 X LH244	2	79	2	134.4	623	227.5	30.7	33.2	9.73
71	40212-1 X LH244	3	77	0	145.4	637.9	240.5	31.2	34.5	10.92
72	40213-1 X LH244	1	74.25878594	8	93.3	642.7	236.6	30.9	33.6	6.83
72	40213-1 X LH244	2	72	4	134.2	595.8	205.8	32.1	30.8	9.01
72	40213-1 X LH244	3	80	4	154	704.9	241.9	30.2	31.4	10.52
73	40216-2 X LH244	1	75	0	147.5	581.5	223.8	31.5	35	11.23
73	40216-2 X LH244	2	77	0	164.7	607.9	223.3	31.5	33.3	11.94
73	40216-2 X LH244	3	78	1	171.2	631.6	223.3	30.2	32.1	11.97
74	40217-1 X LH244	1	79	1	127.3	591	211.7	30.9	32.3	8.95
74	40217-1 X LH244	2	76	2	135	644.5	248.7	31.1	35.5	10.43
74	40217-1 X LH244	3	82	0	146.8	657.9	257.6	32	36	11.52
75	40219-1 X LH244	1	78	0	112.2	508	226.2	30.9	40.9	10
75	40219-1 X LH244	2	76	0	133.2	502	214.5	31.3	38.9	11.29
75	40219-1 X LH244	3	76	0	123.9	653.2	209.1	31	28.6	7.72
76	40222-1 X LH244	1	84	0	116.7	554.3	228.4	31.1	37.7	9.58
76	40222-1 X LH244	2	77	0	122.8	568.4	225.9	30.9	36.3	9.7
76	40222-1 X LH244	3	72	1	118.2	576.2	234.8	31.2	37.4	9.62
77	40225-1 X LH244	1	67	6	131.3	600.5	234.2	30.6	35.7	10.22
77	40225-1 X LH244	2	71	4	138.5	608.9	218.9	30.6	32.6	9.82
77	40225-1 X LH244	3	68	3	129.3	659.3	243.3	31.5	33.7	9.5
78	40226-2-1 X LH244	1	67	3	102.9	519.6	221.4	31.5	38.9	8.72
78	40226-2-1 X LH244	2	70	5	109.7	505.6	211.7	31.2	38	9.09
78	40226-2-1 X LH244	3	58	3	111.4	517.4	226.4	31.1	40.2	9.74
79	40227-1 X LH244	1	79	1	104.6	522	211.9	31.1	36.8	8.39
79	40227-1 X LH244	2	70	3	115	575.9	223.9	31.3	35.4	8.86
79	40227-1 X LH244	3	78	1	135.7	556.7	210.8	30.9	34.2	10.11
80	40236-1 X LH244	1	81	0	135.2	597.3	238.9	30.6	36.8	10.82
80	40236-1 X LH244	2	75	3	125	583.5	232.6	31.1	36.5	9.93
80	40236-1 X LH244	3	79	2	151.1	613.2	232.4	31.1	34.6	11.38
81	40258-1 X LH244	1	79	2	140.8	559.5	239.8	30.5	39.6	12.13
81	40258-1 X LH244	2	75	3	132.7	640.3	263.3	31.3	38.1	11.01
81	40258-1 X LH244	3	74	0	142.8	592.6	230.1	31.9	35.3	10.99
82	40259-1 X LH244	1	73	1	124.9	556.4	228.8	31.1	37.6	10.24
82	40259-1 X LH244	2	79	0	132.4	555.8	235.3	31.8	38.8	11.2
82	40259-1 X LH244	3	66	3	124.9	555.2	229.7	30.8	37.9	10.32
83	40262-1 X LH244	1	73	0	127.6	584.2	228.5	31.2	35.7	9.92
83	40262-1 X LH244	2	67	1	141.1	580.9	232.3	31	36.6	11.25
83	40262-1 X LH244	3	67	0	125.8	499.9	224.7	31.2	41.3	11.31
84	40264-1 X LH244	1	80	1	148	635.9	235.7	31.3	33.8	10.9
84	40264-1 X LH244	2	73	2	137.2	633.7	225.4	30.8	32.3	9.65
84	40264-1 X LH244	3	73	5	114.2	571.4	213.8	30.9	33.8	8.42
85	40267-1 X LH244	1	66	6	97.5	548.9	222.5	30.9	37	7.85
85	40267-1 X LH244	2	76	3	135.6	539.7	192.5	31.3	31.7	9.36
85	40267-1 X LH244	3	75	1	140.8	597.4	229.7	32	35	10.72
86	40268-1 X LH244	1	84	7	147.1	651.9	242.9	31	34.1	10.93
86	40268-1 X LH244	2	71	2	147.9	590.7	226.8	30.9	35	11.27
86	40268-1 X LH244	3	75	5	108.3	650	228.5	31.5	31.9	7.51
87	40269-1 X LH244	1	76	0	132.6	658.1	242.5	31.4	33.7	9.73
87	40269-1 X LH244	2	75	1	135.3	667.2	242	31.4	33.1	9.76
87	40269-1 X LH244	3	77	0	135.2	513.6	229.2	31.4	41	12.08
88	40271-1 X LH244	1	75	2	149.4	626	236.3	31	34.5	11.23
88	40271-1 X LH244	2	76	3	131.7	634.7	243.2	31.6	35.1	10.06
88	40271-1 X LH244	3	67	1	133.5	546.5	208.8	31.1	34.5	10.02
89	40272-1 X LH244	1	79	0	162.1	676.8	239.3	31.1	32.2	11.38
89	40272-1 X LH244	2	72	3	126.1	715.4	231.1	31	29.2	8.03
89	40272-1 X LH244	3	76	5	109.5	739.2	251.3	31.5	31.1	7.41
90	40274-1 X LH244	1	77	1	122.6	581.5	216.2	32.1	33.5	8.95
90	40274-1 X LH244	2	76	1	133.6	648.6	241	30.8	34	9.9
90	40274-1 X LH244	3	74	1	134.8	548	210.6	31	34.7	10.2
91	40275-1 X LH244	1	77	1	174	681.2	257.7	31.6	34.8	13.19
91	40275-1 X LH244	2	79	3	157.7	639.3	222.3	30.6	31.5	10.82
91	40275-1 X LH244	3	73	5	140.6	620.8	212.1	31.3	30.7	9.39
92	40276-1 X LH244	1	71	6	106.4	686.8	255.3	31.1	34.2	7.92
92	40276-1 X LH244	2	80	9	100.6	591.7	208.3	31.4	31.6	6.92
92	40276-1 X LH244	3	74.25878594	8	71.8	494.4	203.3	31.2	37.2	5.81
93	40277-1 X LH244	1	74	0	143.3	641.5	240.3	31.2	34.3	10.69
93	40277-1 X LH244	2	77	0	143.9	622.7	234	31.6	34.2	10.73
93	40277-1 X LH244	3	75	3	132.7	619.9	233.2	31	34.3	9.92
94	40278-1 X LH244	1	76	1	150.5	591.7	215.2	31.2	32.8	10.76
94	40278-1 X LH244	2	80	5	134.1	657.7	244.9	31.4	34.1	9.96
94	40278-1 X LH244	3	71	6	130.1	639.6	223.3	31.2	31.6	8.95
95	40279-1 X LH244	1	71	0	142.2	544.7	206	31.2	34	10.54
95	40279-1 X LH244	2	71	7	138.1	648.9	236.8	31.7	33.2	10
95	40279-1 X LH244	3	77	7	118.1	541.5	201.2	31.4	33.3	8.56
96	40281-1 X LH244	1	74	7	149.3	647.9	258.3	31.4	36.8	11.97
96	40281-1 X LH244	2	84	3	164	603.1	229.7	32.3	34.6	12.35
96	40281-1 X LH244	3	76	4	133.1	582	223.5	30.8	35	10.13
97	40282-1 X LH244	1	73	0	127.6	587.8	218.7	31.5	33.7	9.35
97	40282-1 X LH244	2	80	2	125.5	557	222	30.7	36.3	9.94
97	40282-1 X LH244	3	76	3	115.6	592.3	217.9	32.3	33.1	8.34
98	40285-1 X LH244	1	80	1	121.9	628.5	227.4	31.3	32.8	8.72
98	40285-1 X LH244	2	82	0	162	630.2	228.8	31.9	32.9	11.61
98	40285-1 X LH244	3	76	4	130.3	701.1	250.8	30.9	32.8	9.31
99	40297-1 X LH244	2	74	1	152.3	628.6	225.2	32.2	32.4	10.73
99	40297-1 X LH244	3	71	6	113.6	593.1	219.6	31.5	33.5	8.29
100	40299-1 X LH244	1	74	2	129	536	210.8	31.3	35.6	9.99
100	40299-1 X LH244	2	76	1	136.7	578.7	224.5	31.5	35.3	10.5
100	40299-1 X LH244	3	66	4	136	623	231.7	31	33.9	10.04
101	40300-2-1 X LH244	1	70	3	130.9	563.1	197.4	31.6	31.2	8.89
101	40300-2-1 X LH244	2	72	6	130.2	581.4	207.5	31.9	32	9.06
101	40300-2-1 X LH244	3	77	2	137.1	559.1	200.9	30.9	32.2	9.61
102	LH287 X LH244	1	68	0	129.1	629	235	31.2	34.1	9.59
102	LH287 X LH244	2	66	2	132.9	667.4	242.2	31.4	33.1	9.59
102	LH287 X LH244	3	70	6	109.8	607.1	217.9	31.3	32.4	7.75
103	W601S X LH244	1	71	1	106.6	572.8	218.3	32.1	34.4	8
103	W601S X LH244	2	69	6	107.5	628.2	238.8	30.9	34.8	8.15
103	W601S X LH244	3	65	6	129.3	571.2	231.1	32.1	36.9	10.4
104	W604S X LH244	1	84	0	139.8	558	219	30.8	35.7	10.87
104	W604S X LH244	2	81	0	113.4	558.9	229.3	31.2	37.5	9.27
104	W604S X LH244	3	74	3	108.2	524	209.6	31	36.2	8.54
105	W605S X LH244	1	78	6	146.6	574.1	203.9	30.8	31.9	10.17
105	W605S X LH244	2	74	6	150.4	556.9	206.6	31.2	33.4	10.93
105	W605S X LH244	3	80	4	168.7	635.8	235.9	31.5	33.8	12.43
106	P34N44	1	75	0	124.9	579.6	234.3	30.9	37.1	10.08
106	P34N44	2	75	2	138.8	565.9	227.3	31.1	36.7	11.09
106	P34N44	3	74	1	143.9	658	256.3	30.7	36	11.27
107	F697 (bm3)	1	70	9	78.7	562.3	186.3	31.3	29.2	5
107	F697 (bm3)	2	74	9	89.3	605.1	201.3	30.7	29.7	5.78
107	F697 (bm3)	3	65	6	77.6	666.7	219.8	31	29.7	5.02
