# Supplementary material for: Selection for Silage Yield and Composition Did Not Affect Genomic Diversity Within the Wisconsin Quality Synthetic Maize Population
Source: G3 (Bethesda). 2015 Feb 2;5(4):541–9. doi: 10.1534/g3.114.015263 (PMC4390570; doi:10.1534/g3.114.015263)
Supplement: Supporting Information [file supp_g3.114.015263_FileS2.zip › wqsSupportingData/WqsCycle3_RawQuality.csv]

06NO	ENTRY	PEDIGREE	SOURCE	PLOT	REP	HARV#	STD	LODGE	PLOTWT/lbs	WETWT	DRYWT	BAGWTS	DM%		EXPT	06NO	REP	PLOTNO	HARNO	AUTONO	NDF	ADF	IVD	CP	STARCH
2	40005-1 X LH244	WQS C3 12004HS	3.686111111	1107	1	207	76	3	137.4	561.1	234.5	31.7	38.3		WQS244	2	1	1107	207	471	44.86	22.7	79.61	7.78	31.03
2	40005-1 X LH244	WQS C3 12004HS	3.686111111	2094	2	411	74	2	115.7	586.3	227.6	31.9	35.3		WQS244	2	2	2094	411	579	44.7	23.22	79.58	7.04	30.96
2	40005-1 X LH244	WQS C3 12004HS	3.686111111	3082	3	166	76	3	109.3	607.9	245.2	30.7	37.2		WQS244	2	3	3082	166	442	44.82	22.77	80.9	6.8	29.86
3	40006-1 X LH244	WQS C3 12004HS	3.686805556	1093	1	224	80	1	129.4	572.2	216.8	31.6	34.3		WQS244	3	1	1093	224	481	46.85	24.81	78.22	7.75	30.3
3	40006-1 X LH244	WQS C3 12004HS	3.686805556	2067	2	204	74	0	144.5	497.2	200.2	31.3	36.3		WQS244	3	2	2067	204	469	43.83	22.27	80.16	7.6	30.61
3	40006-1 X LH244	WQS C3 12004HS	3.686805556	3037	3	248	77	3	129.5	597.2	220.1	29.6	33.6		WQS244	3	3	3037	248	494	47.86	25.23	77.17	7.59	30.5
4	40007-1 X LH244	WQS C3 12004HS	3.6875	1009	1	292	73	0	119.9	605	240	31.2	36.4		WQS244	4	1	1009	292	511	41.29	21.63	80.75	6.99	36.64
4	40007-1 X LH244	WQS C3 12004HS	3.6875	2105	2	234	74	2	143.7	622.1	223.7	30.8	32.6		WQS244	4	2	2105	234	488	45.71	25.32	77.96	8.04	32.8
4	40007-1 X LH244	WQS C3 12004HS	3.6875	3105	3	389	81	1	133.1	658.2	255.1	30.9	35.7		WQS244	4	3	3105	389	567	44.47	23.77	78.47	7.07	33.96
5	40008-1 X LH244	WQS C3 12004HS	3.688194444	1062	1	129	75	5	127.5	643.8	221.5	30.8	31.1		WQS244	5	1	1062	129	423	53.89	28.92	75.9	7.14	24.47
5	40008-1 X LH244	WQS C3 12004HS	3.688194444	2093	2	412	58	1	114.8	596.2	224.5	32	34.1		WQS244	5	2	2093	412	580	46.02	23.85	78.98	6.66	30.42
5	40008-1 X LH244	WQS C3 12004HS	3.688194444	3028	3	392	68	0	148.5	626.5	237.5	31.9	34.6		WQS244	5	3	3028	392	569	46.41	23.85	78.97	6.7	30.56
6	40009-2 X LH244	WQS C3 12004HS	0.560416667	1086	1	336	80	0	140.5	546.7	226.2	31.9	37.7		WQS244	6	1	1086	336	536	49.02	26.29	77.66	7.01	30.34
6	40009-2 X LH244	WQS C3 12004HS	0.560416667	2078	2	171	77	1	107.9	523.1	215.4	30.9	37.5		WQS244	6	2	2078	171	446	48.72	25.4	78.74	7.26	28.02
6	40009-2 X LH244	WQS C3 12004HS	0.560416667	3071	3	342	78	0	125.2	529.1	209.2	31.8	35.7		WQS244	6	3	3071	342	540	49.97	27.06	78.15	6.64	29.54
7	40010-1 X LH244	WQS C3 12004HS	3.690277778	1081	1	417	70	8	108.7	518.6	173.6	31	29.2
7	40010-1 X LH244	WQS C3 12004HS	3.690277778	2087	2	315	71	5	101.8	610.4	199.7	30.9	29.1
7	40010-1 X LH244	WQS C3 12004HS	3.690277778	3100	3	309	79	2	161.1	653.1	236.7	31.7	33
8	40011-2 X LH244	WQS C3 12004HS	0.564583333	1002	1	404	72	0	116.6	591.5	236.4	31.6	36.6		WQS244	8	1	1002	404	578	46.4	24.13	79.6	7.01	31.52
8	40011-2 X LH244	WQS C3 12004HS	0.564583333	2050	2	365	73	3	120.6	642.4	226.3	31.7	31.9		WQS244	8	2	2050	365	552	44.55	22.98	80.79	7.08	32.84
8	40011-2 X LH244	WQS C3 12004HS	0.564583333	3076	3	262	72	1	135.7	609.7	236.1	31.8	35.4		WQS244	8	3	3076	262	498	47.73	25.42	78.4	7.59	27.78
9	40014-2 X LH244	WQS C3 12004HS	0.570833333	1040	1	420	78	0	137.3	618	243.9	31.7	36.2		WQS244	9	1	1040	420	585	49.72	26.14	77.99	6.19	28.39
9	40014-2 X LH244	WQS C3 12004HS	0.570833333	2088	2	331	78	0	158.3	585.5	211.1	32.1	32.3		WQS244	9	2	2088	331	533	46.19	24.22	78.42	7.24	31.52
9	40014-2 X LH244	WQS C3 12004HS	0.570833333	3017	3	265	69	2	133.8	595.5	227.5	32	34.7		WQS244	9	3	3017	265	500	43.62	22.65	78.87	7.15	33.74
10	40016-1 X LH244	WQS C3 12009-3HS	3.695138889	1106	1	191	75	0	146.7	589.4	226.9	31.5	35		WQS244	10	1	1106	191	460	47.59	24.98	77.89	6.7	31.73
10	40016-1 X LH244	WQS C3 12009-3HS	3.695138889	2060	2	316	74	0	132.4	521.7	241.9	31.2	43		WQS244	10	2	2060	316	521	45.42	23.65	77.99	6.67	33.95
10	40016-1 X LH244	WQS C3 12009-3HS	3.695138889	3062	3	343	78	2	134.1	611.5	235.5	31.9	35.1		WQS244	10	3	3062	343	541	44.6	23.27	79.01	6.09	33.07
11	40019-1 X LH244	WQS C3 12009-3HS	3.697916667	1044	1	370	78	3	140.4	535.7	218.5	30.8	37.2
11	40019-1 X LH244	WQS C3 12009-3HS	3.697916667	2083	2	251	78	5	101.3	535.7	201.7	30.2	33.9
11	40019-1 X LH244	WQS C3 12009-3HS	3.697916667	3107	3	405	76	7	106.5	556.2	200.9	31.6	32.3
12	40023-3 X LH244	WQS C3 12009-3HS	0.589583333	1088	1	304	72	7	120.9	629.5	229.6	30.5	33.2
12	40023-3 X LH244	WQS C3 12009-3HS	0.589583333	2046	2	301	x	8	94.3	604.5	219.5	31.8	32.8
12	40023-3 X LH244	WQS C3 12009-3HS	0.589583333	3019	3	297	78	4	157.2	600.9	222	31.4	33.5
13	40024-1 X LH244	WQS C3 12009-3HS	3.702083333	1024	1	163	79	0	156.2	621.7	226.4	30.7	33.1		WQS244	13	1	1024	163	440	47.93	25.24	77.3	6.72	31.71
13	40024-1 X LH244	WQS C3 12009-3HS	3.702083333	2005	2	287	77	3	127.3	616.1	224.9	31.8	33		WQS244	13	2	2005	287	509	45.85	23.54	79.66	7.22	30.3
13	40024-1 X LH244	WQS C3 12009-3HS	3.702083333	3099	3	293	79	1	145.3	690.5	260.2	31.6	34.7		WQS244	13	3	3099	293	512	44.63	22.86	80.29	7.01	32.25
14	40025-1 X LH244	WQS C3 12009-3HS	3.703472222	1030	1	259	82	0	165.1	624.5	210.5	31.2	30.2
14	40025-1 X LH244	WQS C3 12009-3HS	3.703472222	2089	2	347	76	7	123.9	663.7	227.8	31.6	31
14	40025-1 X LH244	WQS C3 12009-3HS	3.703472222	3096	3	245	78	1	155	651.7	212.9	30.3	29.4
15	40025-2 X LH244	WQS C3 12009-3HS	0.593055556	1079	1	401	82	1	155.6	626	238.4	31.5	34.8		WQS244	15	1	1079	401	575	45.09	22.8	80.08	6.59	32.04
15	40025-2 X LH244	WQS C3 12009-3HS	0.593055556	2104	2	250	79	3	156.5	538.6	195.1	29.9	32.5		WQS244	15	2	2104	250	495	47.52	24.73	78.95	6.66	28.83
15	40025-2 X LH244	WQS C3 12009-3HS	0.593055556	3078	3	230	81	1	161.1	659.1	226.8	31.5	31.1		WQS244	15	3	3078	230	486	46.87	24.86	77.99	7.96	30.87
16	40026-1 X LH244	WQS C3 12009-3HS	3.704166667	1061	1	113	80	7	145.2	589.4	212	30.6	32.5
16	40026-1 X LH244	WQS C3 12009-3HS	3.704166667	2073	2	108	80	4	141.9	567.9	210.7	30.9	33.5
16	40026-1 X LH244	WQS C3 12009-3HS	3.704166667	3036	3	264	79	8	118.9	588.4	217.5	31.8	33.4
17	40033-1 X LH244	WQS C3 12021-3HS	3.709027778	1010	1	276	78	0	132.2	564.2	223.4	31.4	36		WQS244	17	1	1010	276	506	45.29	23.16	79.49	6.8	33.3
17	40033-1 X LH244	WQS C3 12021-3HS	3.709027778	2082	2	235	74	1	153.2	615	225.8	30.9	33.4		WQS244	17	2	2082	235	489	50.08	26.91	76.67	7.46	26.68
17	40033-1 X LH244	WQS C3 12021-3HS	3.709027778	3064	3	375	79	0	152.8	640.7	235.8	31.5	33.5		WQS244	17	3	3064	375	557	46.01	24.07	79.3	6.91	28.85
18	40040-3 X LH244	WQS C3 12021-3HS	0.64375	1005	1	356	74	1	115.5	573.1	215.4	31.2	34
18	40040-3 X LH244	WQS C3 12021-3HS	0.64375	2071	2	140	81	2	146.8	578.4	210.4	30.3	32.9
18	40040-3 X LH244	WQS C3 12021-3HS	0.64375	3014	3	217	79	1	132.5	611.7	220.7	31.5	32.6
19	40047-3 X LH244	WQS C3 12028-3HS	0.658333333	1078	1	385	77	2	119.2	532.9	215.7	30.4	36.9
19	40047-3 X LH244	WQS C3 12028-3HS	0.658333333	2031	2	142	78	5	103.6	589.6	233.7	31	36.3
19	40047-3 X LH244	WQS C3 12028-3HS	0.658333333	3024	3	377	75	1	140.2	580.4	222.2	31.3	34.8
20	40053-2-1 X LH244	WQS C3 12028-3HS	05WN:507	1094	1	208	69	0	136.7	534.5	205.8	31.9	34.6		WQS244	20	1	1094	208	472	43.16	22.84	79.88	7.32	31.97
20	40053-2-1 X LH244	WQS C3 12028-3HS	05WN:507	2102	2	282	65	0	132.6	556.4	207	31.1	33.5		WQS244	20	2	2102	282	508	47.36	25.59	78.04	7.16	30.93
20	40053-2-1 X LH244	WQS C3 12028-3HS	05WN:507	3013	3	201	66	0	147.3	599.2	213.7	30.9	32.2		WQS244	20	3	3013	201	467	45.99	24.21	78.95	7.57	31.53
21	40057-3-1 X LH244	WQS C3 12028-3HS	05WN:522	1018	1	148	64	0	118.3	613.3	244.6	30.7	36.7		WQS244	21	1	1018	148	432	50.55	26.72	76.86	5.8	31.51
21	40057-3-1 X LH244	WQS C3 12028-3HS	05WN:522	2038	2	173	76	1	137	542.6	202.8	30.8	33.6		WQS244	21	2	2038	173	448	50.35	26.94	77.24	6.67	28.72
21	40057-3-1 X LH244	WQS C3 12028-3HS	05WN:522	3041	3	184	70	6	124.2	580.7	234.1	31	36.9		WQS244	21	3	3041	184	454	45.55	23.71	78.33	7.28	33.2
22	40064-1 X LH244	WQS C3 12029-2HS	3.736805556	1035	1	339	77	0	124.1	584.1	219.7	30.5	34.2
22	40064-1 X LH244	WQS C3 12029-2HS	3.736805556	2068	2	188	80	0	143.4	679	238.4	31.5	32
22	40064-1 X LH244	WQS C3 12029-2HS	3.736805556	3086	3	102	78	3	122.9	615.6	226.8	30.9	33.5
23	40065-1 X LH244	WQS C3 12029-2HS	3.7375	1036	1	355	79	0	126	530.1	223.7	31	38.6		WQS244	23	1	1036	355	545	45.78	23.19	80.67	6.46	33.05
23	40065-1 X LH244	WQS C3 12029-2HS	3.7375	2014	2	415	75	2	132.8	591.2	228.5	30.8	35.3		WQS244	23	2	2014	415	582	46.61	24.78	78.12	6.8	26.76
23	40065-1 X LH244	WQS C3 12029-2HS	3.7375	3029	3	376	80	1	146.5	539.8	209.9	31.5	35.1		WQS244	23	3	3029	376	558	46.29	24.41	78.63	6.88	29.37
24	40071-1 X LH244	WQS C3 12029-2HS	3.745138889	1023	1	147	70	0	117.2	564.5	217.1	30.7	34.9		WQS244	24	1	1023	147	431	54.28	28.21	76.27	6.93	20.27
24	40071-1 X LH244	WQS C3 12029-2HS	3.745138889	2049	2	349	67	0	115	663.2	271	32	37.9		WQS244	24	2	2049	349	543	45.04	23.23	79.4	6.39	31.9
24	40071-1 X LH244	WQS C3 12029-2HS	3.745138889	3012	3	185	66	0	112.8	631.1	243.9	30.8	35.5		WQS244	24	3	3012	185	455	43.97	22.21	80.41	7.19	34.36
25	40074-3 X LH244	WQS C3 12029-2HS	0.734027778	1064	1	161	75	0	121.1	565	240.3	30.9	39.2
25	40074-3 X LH244	WQS C3 12029-2HS	0.734027778	2062	2	284	73	0	118.1	541.6	211.4	30.9	35.3
25	40074-3 X LH244	WQS C3 12029-2HS	0.734027778	3079	3	214	75	0	116.4	589.4	228.4	31.1	35.3
26	40103-1 X LH244	WQS C3 12039-2HS	3.773611111	1026	1	195	79	0	143.9	650.9	246.7	31.3	34.8		WQS244	26	1	1026	195	464	48.16	25.28	77.07	7.73	30.39
26	40103-1 X LH244	WQS C3 12039-2HS	3.773611111	2015	2	398	79	1	151.7	603.9	228.4	31.4	34.4		WQS244	26	2	2015	398	573	45.14	23.73	78.22	7.34	31.48
26	40103-1 X LH244	WQS C3 12039-2HS	3.773611111	3069	3	374	79	0	163.4	674.6	250.9	31.4	34.1		WQS244	26	3	3069	374	556	44.43	24.15	77.69	7.22	33.23
27	40105-2 X LH244	WQS C3 12039-2HS	0.839583333	1097	1	160	80	3	138.2	625.2	218.5	31.1	31.5
27	40105-2 X LH244	WQS C3 12039-2HS	0.839583333	2064	2	252	72	3	137	654.7	225.6	31.5	31.1
27	40105-2 X LH244	WQS C3 12039-2HS	0.839583333	3080	3	198	75	0	119.1	629.4	232.2	31.6	33.6
28	40108-2 X LH244	WQS C3 12041HS	0.845833333	1047	1	322	74	2	125	596.7	207.2	31.4	31.1
28	40108-2 X LH244	WQS C3 12041HS	0.845833333	2098	2	346	79	2	137.7	589.9	232.7	31.5	36
28	40108-2 X LH244	WQS C3 12041HS	0.845833333	3075	3	278	75	2	118.3	648.4	242.6	31.2	34.3
29	40109-2 X LH244	WQS C3 12041HS	0.847916667	1053	1	226	77	2	127.9	609.1	231.7	31.2	34.7
29	40109-2 X LH244	WQS C3 12041HS	0.847916667	2008	2	335	77	3	129.9	597.3	232.2	32.1	35.4
29	40109-2 X LH244	WQS C3 12041HS	0.847916667	3047	3	103	x	9	63.1	551.8	221.2	30.9	36.5
30	40112-2 X LH244	WQS C3 12041HS	0.854166667	1075	1	337	80	0	142.2	556.4	227.1	31.7	37.2		WQS244	30	1	1075	337	537	44.91	23.55	79.17	6.91	36.13
30	40112-2 X LH244	WQS C3 12041HS	0.854166667	2076	2	139	81	0	166.5	560.3	217.6	30.5	35.3		WQS244	30	2	2076	139	428	47.68	25.24	78.17	6.91	32.9
30	40112-2 X LH244	WQS C3 12041HS	0.854166667	3073	3	310	79	0	154.4	603.5	230.5	31.5	34.8		WQS244	30	3	3073	310	517	44.74	23.75	79.16	6.81	32.2
31	40116-1 X LH244	WQS C3 12041HS	3.784722222	1038	1	387	80	0	136.6	543.6	222.2	31.8	37.2		WQS244	31	1	1038	387	565	45.08	23.33	79.68	6.63	34.44
31	40116-1 X LH244	WQS C3 12041HS	3.784722222	2065	2	236	78	3	146.9	576.1	211.8	32	33		WQS244	31	2	2065	236	490	48.66	26.51	77.63	7.49	32.01
31	40116-1 X LH244	WQS C3 12041HS	3.784722222	3094	3	213	78	0	131.2	527.4	208	31.4	35.6		WQS244	31	3	3094	213	475	44.59	23.85	79.5	7.37	34.61
32	40119-1 X LH244	WQS C3 12041HS	3.7875	1007	1	324	74	0	120.8	553.8	237.1	31.8	39.3		WQS244	32	1	1007	324	527	48.76	25.83	77.51	6.71	32.78
32	40119-1 X LH244	WQS C3 12041HS	3.7875	2007	2	319	65	2	118.8	622.5	218.3	31.7	31.6		WQS244	32	2	2007	319	523	46.94	24.25	78.86	7.1	29.92
32	40119-1 X LH244	WQS C3 12041HS	3.7875	3023	3	361	70	1	117.3	560.4	232.9	31.2	38.1		WQS244	32	3	3023	361	548	46.16	24.15	79.08	7.15	29.86
33	40122-1 X LH244	WQS C3 12057-1HS	3.790277778	1006	1	340	79	0	145.2	579.1	225.8	30.8	35.6		WQS244	33	1	1006	340	539	45.08	23.17	79.9	6.7	32.65
33	40122-1 X LH244	WQS C3 12057-1HS	3.790277778	2057	2	364	79	0	139.9	681.3	247.3	31.7	33.2		WQS244	33	2	2057	364	551	46.14	23.62	79.74	6.93	31.13
33	40122-1 X LH244	WQS C3 12057-1HS	3.790277778	3038	3	232	74	1	149.6	575.8	222.4	30.9	35.1		WQS244	33	3	3038	232	487	44.76	23.48	79.28	7.28	31.16
34	40123-1 X LH244	WQS C3 12057-1HS	3.790972222	1083	1	384	76	0	129.7	617.4	248.4	30.6	37.1		WQS244	34	1	1083	384	563	43.44	22.22	79.88	6.67	35.97
34	40123-1 X LH244	WQS C3 12057-1HS	3.790972222	2028	2	190	74	0	117.5	664.4	262.1	31.3	36.5		WQS244	34	2	2028	190	459	43.48	22.48	79.58	6.98	32.87
34	40123-1 X LH244	WQS C3 12057-1HS	3.790972222	3033	3	312	76	1	129.6	569.3	227.4	31.2	36.5		WQS244	34	3	3033	312	519	41.65	21.53	80.52	6.67	35.92
35	40124-2-1 X LH244	WQS C3 12057-1HS	05WN:516	1003	1	388	74	1	133.7	649.7	235	31.2	33		WQS244	35	1	1003	388	566	45.29	23.57	81.24	6.79	31.82
35	40124-2-1 X LH244	WQS C3 12057-1HS	05WN:516	2079	2	187	74	0	160	526	193.8	31	32.9		WQS244	35	2	2079	187	457	46.84	24.65	79.06	6.99	29.42
35	40124-2-1 X LH244	WQS C3 12057-1HS	05WN:516	3042	3	168	74	4	120.1	659.9	232.2	31.3	32		WQS244	35	3	3042	168	444	50.17	26.54	79.22	6.82	23.66
36	40128-3-1 X LH244	WQS C3 12057-1HS	05WN:517	1033	1	307	75	4	110	537.6	198.2	31.3	33
36	40128-3-1 X LH244	WQS C3 12057-1HS	05WN:517	2045	2	285	76	8	101.5	591.8	215.1	31.2	32.8
36	40128-3-1 X LH244	WQS C3 12057-1HS	05WN:517	3007	3	105	72	4	133.5	624.3	238.6	30.9	35
37	40132-1 X LH244	WQS C3 12057-1HS	3.800694444	1087	1	320	67	5	119	618	244.9	31.1	36.4		WQS244	37	1	1087	320	524	45.27	23.9	79.35	6.68	32.63
37	40132-1 X LH244	WQS C3 12057-1HS	3.800694444	2059	2	332	74	0	141	614.6	217.6	32.3	31.8		WQS244	37	2	2059	332	534	49.9	27.71	75.98	7.27	29.34
37	40132-1 X LH244	WQS C3 12057-1HS	3.800694444	3072	3	326	71	2	144.2	726.9	256.8	31.9	32.4		WQS244	37	3	3072	326	529	45.68	24.54	78.25	7.76	33.15
38	40134-2-1 X LH244	WQS C3 12057-1HS	05WN:518	1095	1	192	54	4	127.9	643.6	209.7	31.1	29.2		WQS244	38	1	1095	192	461	50.08	27.01	76.76	7.35	28.22
38	40134-2-1 X LH244	WQS C3 12057-1HS	05WN:518	2048	2	333	78	1	161.3	611.1	208.9	32.4	30.5		WQS244	38	2	2048	333	535	48.9	26.66	76.68	7.47	28.9
38	40134-2-1 X LH244	WQS C3 12057-1HS	05WN:518	3018	3	281	66	2	117.5	641	212.6	31.4	29.7		WQS244	38	3	3018	281	507	51.68	28.41	77.05	7.5	25.97
39	40135-1 X LH244	WQS C3 12057-1HS	3.803472222	1103	1	143	81	5	124	625.1	242.5	31.1	35.6
39	40135-1 X LH244	WQS C3 12057-1HS	3.803472222	2053	2	414	75	4	127	649.2	249.5	31.1	35.3
39	40135-1 X LH244	WQS C3 12057-1HS	3.803472222	3097	3	261	78	1	146.9	572.9	213	31.5	33.5
40	40136-1 X LH244	WQS C3 12067-1HS	3.804166667	1034	1	323	77	0	158.8	631.4	213.1	31.7	30.2		WQS244	40	1	1034	323	526	47.23	25.49	78.34	6.81	31.54
40	40136-1 X LH244	WQS C3 12067-1HS	3.804166667	2013	2	416	78	1	154	593.8	209.9	30.9	31.8		WQS244	40	2	2013	416	583	47.18	25.11	78.42	6.69	29.15
40	40136-1 X LH244	WQS C3 12067-1HS	3.804166667	3092	3	181	78	3	154.2	650	234.1	31.3	32.8		WQS244	40	3	3092	181	453	47.31	24.81	79.05	6.98	26.21
41	40137-1 X LH244	WQS C3 12067-1HS	3.804861111	1039	1	403	75	0	145.8	548.9	215.2	31.5	35.5		WQS244	41	1	1039	403	577	45.63	23.79	79.39	6.84	31.39
41	40137-1 X LH244	WQS C3 12067-1HS	3.804861111	2020	2	318	72	5	119.6	549	202.9	31	33.2		WQS244	41	2	2020	318	522	46.91	24.85	78.94	7.06	28.78
41	40137-1 X LH244	WQS C3 12067-1HS	3.804861111	3061	3	327	75	2	156.4	621.1	225.1	31.9	32.8		WQS244	41	3	3061	327	530	46.62	25.3	77.84	7.68	30.84
42	40138-1 X LH244	WQS C3 12067-1HS	3.80625	1059	1	130	67	6	119.7	683	237.9	31.5	31.7
42	40138-1 X LH244	WQS C3 12067-1HS	3.80625	2040	2	205	73	1	140	665.1	234.2	30.8	32.1
42	40138-1 X LH244	WQS C3 12067-1HS	3.80625	3106	3	406	73	3	142.3	697	231.6	31.2	30.1
43	40139-1 X LH244	WQS C3 12067-1HS	3.806944444	1096	1	176	76	0	127.3	610.5	225.1	31.2	33.5		WQS244	43	1	1096	176	450	48.84	26.64	76.49	6.73	30.61
43	40139-1 X LH244	WQS C3 12067-1HS	3.806944444	2041	2	221	79	0	143.5	581.2	209.3	31.7	32.3		WQS244	43	2	2041	221	478	49.32	27.13	76.67	6.56	30.46
43	40139-1 X LH244	WQS C3 12067-1HS	3.806944444	3085	3	118	78	1	147.5	723.5	266.8	30.9	34.1		WQS244	43	3	3085	118	418	46.11	24.7	78.59	6.29	29.88
44	40140-1 X LH244	WQS C3 12067-1HS	3.807638889	1043	1	386	71	0	132.4	627.9	225.8	31.3	32.6		WQS244	44	1	1043	386	564	45.4	23.39	78.98	7.36	31.38
44	40140-1 X LH244	WQS C3 12067-1HS	3.807638889	2081	2	219	67	1	118.9	627.9	238.7	30.6	34.8		WQS244	44	2	2081	219	477	41.9	21.63	80.99	7.32	32.15
44	40140-1 X LH244	WQS C3 12067-1HS	3.807638889	3093	3	197	62	2	114	667.4	239.5	31.4	32.7		WQS244	44	3	3093	197	465	47.57	24.82	77.89	7.43	30.53
45	40141-1 X LH244	WQS C3 12067-1HS	3.808333333	1056	1	178	76	3	149.5	654.5	212.9	31.3	29.1		WQS244	45	1	1056	178	451	49.06	26.73	77.26	7.19	28.56
45	40141-1 X LH244	WQS C3 12067-1HS	3.808333333	2095	2	394	77	2	163.3	611.9	195.2	31.8	28.2		WQS244	45	2	2095	394	571	48.51	26.81	76.48	7.97	29.98
45	40141-1 X LH244	WQS C3 12067-1HS	3.808333333	3006	3	106	76	0	149.2	598.1	205.1	30.6	30.7		WQS244	45	3	3006	106	412	47.78	25.85	77.71	6.94	31.04
46	40142-1 X LH244	WQS C3 12067-1HS	3.809722222	1090	1	272	75	2	130.6	649.1	223.9	31.1	31.2		WQS244	46	1	1090	272	505	46.5	24.27	79.11	7.41	29.29
46	40142-1 X LH244	WQS C3 12067-1HS	3.809722222	2096	2	378	65	3	145.6	663.7	219.1	31.1	29.7		WQS244	46	2	2096	378	559	49.43	26.12	77.38	8.9	24.58
46	40142-1 X LH244	WQS C3 12067-1HS	3.809722222	3095	3	229	68	1	142.2	649.5	218.6	31.1	30.3		WQS244	46	3	3095	229	485	48.79	26.65	76.77	7.84	26.75
47	40143-1 X LH244	WQS C3 12067-1HS	3.810416667	1069	1	241	79	4	141.7	636.4	217.3	31.3	30.7
47	40143-1 X LH244	WQS C3 12067-1HS	3.810416667	2091	2	379	69	4	114.1	615.5	202.2	31.1	29.3
47	40143-1 X LH244	WQS C3 12067-1HS	3.810416667	3055	3	231	74	1	146	588.9	204.6	31.2	31.1
48	40144-1 X LH244	WQS C3 12067-1HS	3.811111111	1085	1	352	67	6	106.3	598.1	224.2	31.2	34
48	40144-1 X LH244	WQS C3 12067-1HS	3.811111111	2101	2	298	74	3	138.5	584.3	212.8	31.8	32.8
48	40144-1 X LH244	WQS C3 12067-1HS	3.811111111	3068	3	390	72	4	139.7	640.8	218.4	31.3	30.7
49	40146-1 X LH244	WQS C3 12067-1HS	3.813194444	1001	1	421	80	0	132.6	590.2	230.1	31.4	35.6		WQS244	49	1	1001	421	586	47.58	24.34	79.02	5.99	31.07
49	40146-1 X LH244	WQS C3 12067-1HS	3.813194444	2090	2	363	71	0	137.9	629.6	243.2	31.3	35.4		WQS244	49	2	2090	363	550	43.57	22.94	79.22	6.89	32.63
49	40146-1 X LH244	WQS C3 12067-1HS	3.813194444	3001	3	186	78	1	145.9	621.2	229.8	31.2	33.7		WQS244	49	3	3001	186	456	43.53	22.52	80.13	6.86	32.73
50	40154-3-1 X LH244	WQS C3 12104-1HS	05WN:521	1042	1	402	76	1	144.9	603.9	223.2	31.6	33.5		WQS244	50	1	1042	402	576	45.46	23.88	78.91	6.6	32.01
50	40154-3-1 X LH244	WQS C3 12104-1HS	05WN:521	2039	2	189	78	0	145.7	622.8	220.9	31.5	32		WQS244	50	2	2039	189	458	47.21	25.13	77.65	7.55	30.85
50	40154-3-1 X LH244	WQS C3 12104-1HS	05WN:521	3032	3	328	74	3	141.9	632.1	227.6	32	32.6		WQS244	50	3	3032	328	531	51.83	28.35	74.93	6.92	27
51	40156-1 X LH244	WQS C3 12104-1HS	3.821527778	1089	1	288	68	4	106.8	672.9	251.5	31.6	34.3
51	40156-1 X LH244	WQS C3 12104-1HS	3.821527778	2021	2	302	78	5	101.6	617.8	241.8	31.6	35.9
51	40156-1 X LH244	WQS C3 12104-1HS	3.821527778	3058	3	279	69	3	120.7	627.7	229.9	31.3	33.3
52	40164-2-1 X LH244	WQS C3 12104-1HS	05WN:524	1074	1	321	70	0	134.9	531.9	215.7	31.2	36.8		WQS244	52	1	1074	321	525	52.54	28.24	74.96	6.37	27.57
52	40164-2-1 X LH244	WQS C3 12104-1HS	05WN:524	2011	2	383	70	0	133.2	614.8	217.8	30.8	32		WQS244	52	2	2011	383	562	47.9	25.39	77.48	6.74	30.15
52	40164-2-1 X LH244	WQS C3 12104-1HS	05WN:524	3053	3	199	70	1	136.9	649.3	239.6	31.6	33.7		WQS244	52	3	3053	199	466	44.03	22.54	79.52	7.11	31.73
53	40166-2-1 X LH244	WQS C3 12105-1HS	05WN:525	1065	1	177	62	2	103.4	649	225.2	30.9	31.4
53	40166-2-1 X LH244	WQS C3 12105-1HS	05WN:525	2034	2	109	46	1	101.1	590.1	207.9	30.7	31.7
53	40166-2-1 X LH244	WQS C3 12105-1HS	05WN:525	3098	3	277	63	1	89.2	587.6	212.9	31.2	32.7
54	40167-1 X LH244	WQS C3 12105-1HS	3.831944444	1014	1	212	80	0	138.8	637.3	228.9	31.4	32.6		WQS244	54	1	1014	212	474	43.97	23.23	79.49	6.78	34.36
54	40167-1 X LH244	WQS C3 12105-1HS	3.831944444	2003	2	255	75	1	148.5	602.3	213.2	31.9	31.8		WQS244	54	2	2003	255	497	46.09	24.95	78.11	8.05	32.79
54	40167-1 X LH244	WQS C3 12105-1HS	3.831944444	3002	3	170	72	3	135.3	643.6	232.3	31.1	32.8		WQS244	54	3	3002	170	445	46.86	24.84	79.12	6.95	30.88
55	40168-1 X LH244	WQS C3 12105-1HS	3.832638889	1076	1	353	80	3	139.6	676.1	258	31.1	35.2		WQS244	55	1	1076	353	544	46.36	24.78	78.22	6.31	32.14
55	40168-1 X LH244	WQS C3 12105-1HS	3.832638889	2012	2	399	79	1	151	629.4	233.3	31.3	33.8		WQS244	55	2	2012	399	574	47.03	24.71	78.55	6.93	28.58
55	40168-1 X LH244	WQS C3 12105-1HS	3.832638889	3009	3	137	72	2	150	631.2	244.2	30.6	35.6		WQS244	55	3	3009	137	427	48.36	25.57	78.57	6.43	28.69
56	40172-1 X LH244	WQS C3 12105-1HS	3.836111111	1054	1	210	76	1	118.1	552.6	216.6	31.6	35.5
56	40172-1 X LH244	WQS C3 12105-1HS	3.836111111	2037	2	157	77	2	116.6	629.3	228.4	31	33
56	40172-1 X LH244	WQS C3 12105-1HS	3.836111111	3054	3	215	81	1	124.3	587.5	228.1	31	35.4
57	40174-3-1 X LH244	WQS C3 12105-1HS	05WN:529	1019	1	132	65	2	100.7	592.3	233.1	31.1	36
57	40174-3-1 X LH244	WQS C3 12105-1HS	05WN:529	2004	2	271	64	1	108.8	543.5	222.2	31.3	37.3
57	40174-3-1 X LH244	WQS C3 12105-1HS	05WN:529	3059	3	295	69	1	111.9	589.9	232.7	32.5	35.9
58	40176-1 X LH244	WQS C3 12105-1HS	3.839583333	1015	1	196	72	3	114.4	669.8	242.6	31.5	33.1
58	40176-1 X LH244	WQS C3 12105-1HS	3.839583333	2016	2	382	72	1	125.3	572.1	206.6	31	32.5
58	40176-1 X LH244	WQS C3 12105-1HS	3.839583333	3081	3	182	72	3	129.3	662.1	226.3	31.4	30.9
59	40177-1 X LH244	WQS C3 12105-1HS	3.840277778	1011	1	260	74	1	137	618.1	243.1	31.4	36.1
59	40177-1 X LH244	WQS C3 12105-1HS	3.840277778	2042	2	237	74	7	92.8	534.8	196	32.1	32.6
59	40177-1 X LH244	WQS C3 12105-1HS	3.840277778	3027	3	409	70	6	101.9	632.8	235.4	31.6	33.9
60	40179-1 X LH244	WQS C3 12105-1HS	3.842361111	1013	1	228	80	0	131.3	552.9	205.3	31.4	33.3		WQS244	60	1	1013	228	484	45.81	24.12	78.38	7.22	30.79
60	40179-1 X LH244	WQS C3 12105-1HS	3.842361111	2063	2	268	76	0	145	575	211.1	31	33.1		WQS244	60	2	2063	268	502	44.55	22.93	79.15	7.92	29.43
60	40179-1 X LH244	WQS C3 12105-1HS	3.842361111	3088	3	117	75	3	123.5	668	259.6	30.9	35.9		WQS244	60	3	3088	117	417	47.9	24.8	79.33	6.71	29.65
61	40180-1 X LH244	WQS C3 12105-1HS	3.843055556	1029	1	243	80	0	112.4	623.3	251.9	31.8	37.2
61	40180-1 X LH244	WQS C3 12105-1HS	3.843055556	2107	2	202	77	1	110.7	536.2	205.6	30.9	34.6
61	40180-1 X LH244	WQS C3 12105-1HS	3.843055556	3102	3	341	76	1	126.3	660.8	246.4	30.5	34.3
62	40181-1 X LH244	WQS C3 12110-2HS	3.84375	1057	1	162	77	7	140.4	639.5	226.2	30.9	32.1
62	40181-1 X LH244	WQS C3 12110-2HS	3.84375	2018	2	350	70	8	89.6	675.4	251.8	31.8	34.2
62	40181-1 X LH244	WQS C3 12110-2HS	3.84375	3052	3	183	74	1	155.8	687.3	240.1	31.4	31.8
63	40182-1 X LH244	WQS C3 12110-2HS	3.845138889	1012	1	244	x	6	96.6	612.8	220.9	30	32.8
63	40182-1 X LH244	WQS C3 12110-2HS	3.845138889	2017	2	366	76	2	131.4	570.1	217	31.6	34.4
63	40182-1 X LH244	WQS C3 12110-2HS	3.845138889	3048	3	119	x	8	97.9	576.2	202	31.1	31.4
64	40185-2-1 X LH244	WQS C3 12110-2HS	05WN:531	1027	1	211	58	0	119.3	564.1	208.7	31.5	33.3		WQS244	64	1	1027	211	473	46.72	25.08	77.71	6.9	32.33
64	40185-2-1 X LH244	WQS C3 12110-2HS	05WN:531	2010	2	367	69	0	120.6	609.7	225	31.5	33.5		WQS244	64	2	2010	367	553	50.31	26.56	76.73	6.16	29.7
64	40185-2-1 X LH244	WQS C3 12110-2HS	05WN:531	3051	3	167	68	1	134	662.7	235.2	31.2	32.3		WQS244	64	3	3051	167	443	48.02	25.47	77.92	6.71	26.64
65	40186-1 X LH244	WQS C3 12110-2HS	3.848611111	1073	1	305	71	4	109.6	613.4	245	31.1	36.7		WQS244	65	1	1073	305	514	48.5	25.65	77.5	6.87	29.4
65	40186-1 X LH244	WQS C3 12110-2HS	3.848611111	2035	2	125	72	1	132.8	570.2	216.3	31.4	34.3		WQS244	65	2	2035	125	422	51.29	27.21	76.96	6.96	27.54
65	40186-1 X LH244	WQS C3 12110-2HS	3.848611111	3056	3	247	72	1	143.5	602.8	219.9	30	33.2		WQS244	65	3	3056	247	493	53.62	30.13	73.98	7.6	25.74
66	40188-1 X LH244	WQS C3 12110-2HS	3.85	1020	1	116	69	1	126.2	540.9	215.8	31.5	36.2		WQS244	66	1	1020	116	416	50.34	26.68	78.14	5.6	27.58
66	40188-1 X LH244	WQS C3 12110-2HS	3.85	2027	2	206	76	1	145.5	615.5	239.2	31.6	35.6		WQS244	66	2	2027	206	470	44.21	22.95	79.48	7.76	34.31
66	40188-1 X LH244	WQS C3 12110-2HS	3.85	3025	3	393	74	5	132.8	638.6	229.9	31.8	32.6		WQS244	66	3	3025	393	570	47.72	25.47	77.64	7.72	30.94
67	40191-1 X LH244	WQS C3 12110-2HS	3.852777778	1077	1	369	78	2	73	548.4	209.5	31	34.5
67	40191-1 X LH244	WQS C3 12110-2HS	3.852777778	2052	2	397	77	1	127.7	605.9	223.4	31.4	33.4
67	40191-1 X LH244	WQS C3 12110-2HS	3.852777778	3049	3	135	73	4	148.5	629.9	239.1	30.3	34.8
68	40202-1 X LH244	WQS C3 12135-3HS	3.864583333	1049	1	290	83	0	OUT	OUT	OUT	31.3	OUT
68	40202-1 X LH244	WQS C3 12135-3HS	3.864583333	2097	2	362	74	1	135	618.9	229.5	31.2	33.7		WQS244	68	2	2097	362	549	45.99	24.19	79.75	6.71	32.93
68	40202-1 X LH244	WQS C3 12135-3HS	3.864583333	3090	3	149	74	1	142.9	644.1	234.3	30.8	33.2		WQS244	68	3	3090	149	433	48.84	26.57	77.22	6.53	31.44
69	40207-3-1 X LH244	WQS C3 12135-3HS	05WN:534	1046	1	338	74	0	137.5	635.4	227.2	30.9	32.5		WQS244	69	1	1046	338	538	47.76	25.52	77.73	7.06	30.58
69	40207-3-1 X LH244	WQS C3 12135-3HS	05WN:534	2026	2	222	61	2	128.5	635.2	220.7	31.6	31.3		WQS244	69	2	2026	222	479	49.73	27.31	76.64	7.67	28.87
69	40207-3-1 X LH244	WQS C3 12135-3HS	05WN:534	3043	3	152	65	1	141.1	673.3	236.1	31.2	31.9		WQS244	69	3	3043	152	436	50.02	26.35	76.55	7.44	26.95
70	40211-1 X LH244	WQS C3 12139-3HS	3.872222222	1050	1	274	76	2	114	549.3	215.2	31.2	35.5
70	40211-1 X LH244	WQS C3 12139-3HS	3.872222222	2009	2	351	74	3	124	625.2	239	31.6	34.9
70	40211-1 X LH244	WQS C3 12139-3HS	3.872222222	3067	3	407	74	5	137.3	658.9	232	31.5	32
71	40212-1 X LH244	WQS C3 12139-3HS	3.872916667	1072	1	289	80	0	133.4	624.5	223.5	31.5	32.4		WQS244	71	1	1072	289	510	47.56	25.26	78.71	6.82	31.43
71	40212-1 X LH244	WQS C3 12139-3HS	3.872916667	2069	2	172	79	2	134.4	623	227.5	30.7	33.2		WQS244	71	2	2069	172	447	47.86	25.7	78.67	6.69	29.02
71	40212-1 X LH244	WQS C3 12139-3HS	3.872916667	3005	3	122	77	0	145.4	637.9	240.5	31.2	34.5		WQS244	71	3	3005	122	420	47.45	25.3	78.47	6.9	32.1
72	40213-1 X LH244	WQS C3 12139-3HS	3.873611111	1099	1	128	x	8	93.3	642.7	236.6	30.9	33.6
72	40213-1 X LH244	WQS C3 12139-3HS	3.873611111	2099	2	330	72	4	134.2	595.8	205.8	32.1	30.8
72	40213-1 X LH244	WQS C3 12139-3HS	3.873611111	3004	3	138	80	4	154	704.9	241.9	30.2	31.4
73	40216-2 X LH244	WQS C3 12139-3HS	1.152083333	1008	1	308	75	0	147.5	581.5	223.8	31.5	35		WQS244	73	1	1008	308	516	43.07	21.97	80.94	6.23	34.58
73	40216-2 X LH244	WQS C3 12139-3HS	1.152083333	2043	2	253	77	0	164.7	607.9	223.3	31.5	33.3		WQS244	73	2	2043	253	496	42.84	21.87	78.93	7.8	34.8
73	40216-2 X LH244	WQS C3 12139-3HS	1.152083333	3077	3	246	78	1	171.2	631.6	223.3	30.2	32.1		WQS244	73	3	3077	246	492	45.69	24.33	77.99	7.41	32.88
74	40217-1 X LH244	WQS C3 12139-3HS	3.877083333	1084	1	368	79	1	127.3	591	211.7	30.9	32.3		WQS244	74	1	1084	368	554	43.25	22.21	80.31	6.8	34.59
74	40217-1 X LH244	WQS C3 12139-3HS	3.877083333	2056	2	380	76	2	135	644.5	248.7	31.1	35.5		WQS244	74	2	2056	380	560	43.84	22.58	79.69	7.52	33.21
74	40217-1 X LH244	WQS C3 12139-3HS	3.877083333	3057	3	263	82	0	146.8	657.9	257.6	32	36		WQS244	74	3	3057	263	499	47.19	24.97	78.29	6.99	31.44
75	40219-1 X LH244	WQS C3 12139-3HS	3.879166667	1037	1	371	78	0	112.2	508	226.2	30.9	40.9
75	40219-1 X LH244	WQS C3 12139-3HS	3.879166667	2106	2	218	76	0	133.2	502	214.5	31.3	38.9
75	40219-1 X LH244	WQS C3 12139-3HS	3.879166667	3063	3	359	76	0	123.9	653.2	209.1	31	28.6
76	40222-1 X LH244	WQS C3 12139-3HS	3.881944444	1016	1	180	84	0	116.7	554.3	228.4	31.1	37.7
76	40222-1 X LH244	WQS C3 12139-3HS	3.881944444	2085	2	283	77	0	122.8	568.4	225.9	30.9	36.3
76	40222-1 X LH244	WQS C3 12139-3HS	3.881944444	3008	3	121	72	1	118.2	576.2	234.8	31.2	37.4
77	40225-1 X LH244	WQS C3 12139-3HS	3.884027778	1060	1	114	67	6	131.3	600.5	234.2	30.6	35.7
77	40225-1 X LH244	WQS C3 12139-3HS	3.884027778	2033	2	110	71	4	138.5	608.9	218.9	30.6	32.6
77	40225-1 X LH244	WQS C3 12139-3HS	3.884027778	3035	3	280	68	3	129.3	659.3	243.3	31.5	33.7
78	40226-2-1 X LH244	WQS C3 12140-1HS	05WN:539	1091	1	256	67	3	102.9	519.6	221.4	31.5	38.9
78	40226-2-1 X LH244	WQS C3 12140-1HS	05WN:539	2047	2	317	70	5	109.7	505.6	211.7	31.2	38
78	40226-2-1 X LH244	WQS C3 12140-1HS	05WN:539	3046	3	104	58	3	111.4	517.4	226.4	31.1	40.2
79	40227-1 X LH244	WQS C3 12140-1HS	3.886805556	1105	1	175	79	1	104.6	522	211.9	31.1	36.8
79	40227-1 X LH244	WQS C3 12140-1HS	3.886805556	2061	2	300	70	3	115	575.9	223.9	31.3	35.4
79	40227-1 X LH244	WQS C3 12140-1HS	3.886805556	3104	3	373	78	1	135.7	556.7	210.8	30.9	34.2
80	40236-1 X LH244	WQS C3 12140-1HS	3.894444444	1101	1	111	81	0	135.2	597.3	238.9	30.6	36.8		WQS244	80	1	1101	111	413	49.08	26.17	77.04	6.4	31.19
80	40236-1 X LH244	WQS C3 12140-1HS	3.894444444	2030	2	158	75	3	125	583.5	232.6	31.1	36.5		WQS244	80	2	2030	158	438	43	21.25	81.97	7.01	34.64
80	40236-1 X LH244	WQS C3 12140-1HS	3.894444444	3060	3	311	79	2	151.1	613.2	232.4	31.1	34.6		WQS244	80	3	3060	311	518	42.72	21.38	81.6	6.82	34.35
81	40258-1 X LH244	WQS C3 12170-1HS	3.915972222	1100	1	112	79	2	140.8	559.5	239.8	30.5	39.6		WQS244	81	1	1100	112	414	46.71	23.34	79.35	6.13	33.81
81	40258-1 X LH244	WQS C3 12170-1HS	3.915972222	2044	2	269	75	3	132.7	640.3	263.3	31.3	38.1		WQS244	81	2	2044	269	503	41.9	20.75	80.99	6.82	33.46
81	40258-1 X LH244	WQS C3 12170-1HS	3.915972222	3101	3	325	74	0	142.8	592.6	230.1	31.9	35.3		WQS244	81	3	3101	325	528	51.11	27.63	75.53	6.4	29.37
82	40259-1 X LH244	WQS C3 12170-1HS	3.916666667	1055	1	194	73	1	124.9	556.4	228.8	31.1	37.6		WQS244	82	1	1055	194	463	46.42	23.85	78.26	7.15	31.55
82	40259-1 X LH244	WQS C3 12170-1HS	3.916666667	2025	2	238	79	0	132.4	555.8	235.3	31.8	38.8		WQS244	82	2	2025	238	491	46.43	24.46	78.52	6.4	33.82
82	40259-1 X LH244	WQS C3 12170-1HS	3.916666667	3045	3	120	66	3	124.9	555.2	229.7	30.8	37.9		WQS244	82	3	3045	120	419	51.15	27.23	76.2	5.95	29.89
83	40262-1 X LH244	WQS C3 12170-1HS	3.919444444	1048	1	306	73	0	127.6	584.2	228.5	31.2	35.7		WQS244	83	1	1048	306	515	45.56	23.81	78.93	6.82	32.45
83	40262-1 X LH244	WQS C3 12170-1HS	3.919444444	2100	2	314	67	1	141.1	580.9	232.3	31	36.6		WQS244	83	2	2100	314	520	44.85	23.63	79.41	6.74	32.65
83	40262-1 X LH244	WQS C3 12170-1HS	3.919444444	3030	3	360	67	0	125.8	499.9	224.7	31.2	41.3		WQS244	83	3	3030	360	547	44.66	23.17	79.14	6.83	34.08
84	40264-1 X LH244	WQS C3 12170-1HS	3.920833333	1066	1	193	80	1	148	635.9	235.7	31.3	33.8		WQS244	84	1	1066	193	462	45.02	23.13	80.11	7.1	29.88
84	40264-1 X LH244	WQS C3 12170-1HS	3.920833333	2051	2	381	73	2	137.2	633.7	225.4	30.8	32.3		WQS244	84	2	2051	381	561	45.11	23.04	80.31	7.45	30.85
84	40264-1 X LH244	WQS C3 12170-1HS	3.920833333	3039	3	216	73	5	114.2	571.4	213.8	30.9	33.8		WQS244	84	3	3039	216	476	43.69	22.2	81.63	7.48	28.62
85	40267-1 X LH244	WQS C3 12170-1HS	3.923611111	1102	1	127	66	6	97.5	548.9	222.5	30.9	37
85	40267-1 X LH244	WQS C3 12170-1HS	3.923611111	2103	2	266	76	3	135.6	539.7	192.5	31.3	31.7
85	40267-1 X LH244	WQS C3 12170-1HS	3.923611111	3034	3	296	75	1	140.8	597.4	229.7	32	35
86	40268-1 X LH244	WQS C3 12170-1HS	3.924305556	1098	1	144	84	7	147.1	651.9	242.9	31	34.1
86	40268-1 X LH244	WQS C3 12170-1HS	3.924305556	2032	2	126	71	2	147.9	590.7	226.8	30.9	35
86	40268-1 X LH244	WQS C3 12170-1HS	3.924305556	3066	3	408	75	5	108.3	650	228.5	31.5	31.9
87	40269-1 X LH244	WQS C3 12170-1HS	3.925	1004	1	372	76	0	132.6	658.1	242.5	31.4	33.7		WQS244	87	1	1004	372	555	48.31	24.96	78.75	6.72	31.31
87	40269-1 X LH244	WQS C3 12170-1HS	3.925	2075	2	123	75	1	135.3	667.2	242	31.4	33.1		WQS244	87	2	2075	123	421	49.3	26.08	76.94	7.24	28.85
87	40269-1 X LH244	WQS C3 12170-1HS	3.925	3070	3	358	77	0	135.2	513.6	229.2	31.4	41		WQS244	87	3	3070	358	546	48.75	25.54	78.8	6.67	27.14
88	40271-1 X LH244	WQS C3 12182-1HS	3.927083333	1063	1	145	75	2	149.4	626	236.3	31	34.5		WQS244	88	1	1063	145	429	45.45	23.86	79.83	6.41	30.31
88	40271-1 X LH244	WQS C3 12182-1HS	3.927083333	2058	2	348	76	3	131.7	634.7	243.2	31.6	35.1		WQS244	88	2	2058	348	542	46.38	23.95	79.19	6.54	30.9
88	40271-1 X LH244	WQS C3 12182-1HS	3.927083333	3087	3	101	67	1	133.5	546.5	208.8	31.1	34.5		WQS244	88	3	3087	101	411	49.64	26.3	77.19	6.49	28.52
89	40272-1 X LH244	WQS C3 12182-1HS	3.927777778	1070	1	257	79	0	162.1	676.8	239.3	31.1	32.2
89	40272-1 X LH244	WQS C3 12182-1HS	3.927777778	2070	2	156	72	3	126.1	715.4	231.1	31	29.2
89	40272-1 X LH244	WQS C3 12182-1HS	3.927777778	3103	3	357	76	5	109.5	739.2	251.3	31.5	31.1
90	40274-1 X LH244	WQS C3 12182-1HS	3.929861111	1041	1	419	77	1	122.6	581.5	216.2	32.1	33.5		WQS244	90	1	1041	419	584	50.29	26.58	76.39	6.97	27.7
90	40274-1 X LH244	WQS C3 12182-1HS	3.929861111	2084	2	267	76	1	133.6	648.6	241	30.8	34		WQS244	90	2	2084	267	501	45.68	23.81	79.29	7.27	30.26
90	40274-1 X LH244	WQS C3 12182-1HS	3.929861111	3089	3	133	74	1	134.8	548	210.6	31	34.7		WQS244	90	3	3089	133	424	49.38	25.51	77.58	7.25	27.99
91	40275-1 X LH244	WQS C3 12182-1HS	3.930555556	1067	1	209	77	1	174	681.2	257.7	31.6	34.8
91	40275-1 X LH244	WQS C3 12182-1HS	3.930555556	2036	2	141	79	3	157.7	639.3	222.3	30.6	31.5
91	40275-1 X LH244	WQS C3 12182-1HS	3.930555556	3015	3	233	73	5	140.6	620.8	212.1	31.3	30.7
92	40276-1 X LH244	WQS C3 12182-1HS	3.93125	1022	1	131	71	6	106.4	686.8	255.3	31.1	34.2
92	40276-1 X LH244	WQS C3 12182-1HS	3.93125	2077	2	155	80	9	100.6	591.7	208.3	31.4	31.6
92	40276-1 X LH244	WQS C3 12182-1HS	3.93125	3020	3	313	x	8	71.8	494.4	203.3	31.2	37.2
93	40277-1 X LH244	WQS C3 12182-1HS	3.931944444	1028	1	227	74	0	143.3	641.5	240.3	31.2	34.3		WQS244	93	1	1028	227	483	47.19	25.22	79.06	6.82	27.99
93	40277-1 X LH244	WQS C3 12182-1HS	3.931944444	2055	2	396	77	0	143.9	622.7	234	31.6	34.2		WQS244	93	2	2055	396	572	43.8	22.73	79.31	7.11	31.44
93	40277-1 X LH244	WQS C3 12182-1HS	3.931944444	3083	3	150	75	3	132.7	619.9	233.2	31	34.3		WQS244	93	3	3083	150	434	45.72	23.9	79.93	6.67	26.15
94	40278-1 X LH244	WQS C3 12182-1HS	3.933333333	1051	1	258	76	1	150.5	591.7	215.2	31.2	32.8
94	40278-1 X LH244	WQS C3 12182-1HS	3.933333333	2072	2	124	80	5	134.1	657.7	244.9	31.4	34.1
94	40278-1 X LH244	WQS C3 12182-1HS	3.933333333	3040	3	200	71	6	130.1	639.6	223.3	31.2	31.6
95	40279-1 X LH244	WQS C3 12182-1HS	3.934027778	1052	1	242	71	0	142.2	544.7	206	31.2	34
95	40279-1 X LH244	WQS C3 12182-1HS	3.934027778	2024	2	254	71	7	138.1	648.9	236.8	31.7	33.2
95	40279-1 X LH244	WQS C3 12182-1HS	3.934027778	3031	3	344	77	7	118.1	541.5	201.2	31.4	33.3
96	40281-1 X LH244	WQS C3 12182-1HS	3.935416667	1082	1	400	74	7	149.3	647.9	258.3	31.4	36.8
96	40281-1 X LH244	WQS C3 12182-1HS	3.935416667	2019	2	334	84	3	164	603.1	229.7	32.3	34.6
96	40281-1 X LH244	WQS C3 12182-1HS	3.935416667	3091	3	165	76	4	133.1	582	223.5	30.8	35
97	40282-1 X LH244	WQS C3 12182-1HS	3.936805556	1031	1	275	73	0	127.6	587.8	218.7	31.5	33.7
97	40282-1 X LH244	WQS C3 12182-1HS	3.936805556	2074	2	107	80	2	125.5	557	222	30.7	36.3
97	40282-1 X LH244	WQS C3 12182-1HS	3.936805556	3074	3	294	76	3	115.6	592.3	217.9	32.3	33.1
98	40285-1 X LH244	WQS C3 12182-1HS	3.938888889	1071	1	273	80	1	121.9	628.5	227.4	31.3	32.8
98	40285-1 X LH244	WQS C3 12182-1HS	3.938888889	2092	2	395	82	0	162	630.2	228.8	31.9	32.9
98	40285-1 X LH244	WQS C3 12182-1HS	3.938888889	3003	3	154	76	4	130.3	701.1	250.8	30.9	32.8
99	40297-1 X LH244	WQS C3 12185-2HS	3.95	1032	1	291	78	1	OUT	OUT	OUT	31.8	OUT
99	40297-1 X LH244	WQS C3 12185-2HS	3.95	2002	2	239	74	1	152.3	628.6	225.2	32.2	32.4
99	40297-1 X LH244	WQS C3 12185-2HS	3.95	3026	3	410	71	6	113.6	593.1	219.6	31.5	33.5
100	40299-1 X LH244	WQS C3 12185-2HS	3.952083333	1104	1	159	74	2	129	536	210.8	31.3	35.6		WQS244	100	1	1104	159	439	50.18	26.59	78.75	6.6	25.75
100	40299-1 X LH244	WQS C3 12185-2HS	3.952083333	2006	2	303	76	1	136.7	578.7	224.5	31.5	35.3		WQS244	100	2	2006	303	513	46.72	24.04	80.52	6.51	30.94
100	40299-1 X LH244	WQS C3 12185-2HS	3.952083333	3084	3	134	66	4	136	623	231.7	31	33.9		WQS244	100	3	3084	134	425	48.02	25.12	78.05	7.07	30.65
101	40300-2-1 X LH244	WQS C3 12185-2HS	05WN:546	1092	1	240	70	3	130.9	563.1	197.4	31.6	31.2
101	40300-2-1 X LH244	WQS C3 12185-2HS	05WN:546	2022	2	286	72	6	130.2	581.4	207.5	31.9	32
101	40300-2-1 X LH244	WQS C3 12185-2HS	05WN:546	3011	3	169	77	2	137.1	559.1	200.9	30.9	32.2
107	F697 (bm3)		Mycogen	1068	1	225	70	9	78.7	562.3	186.3	31.3	29.2		WQS244	107	1	1068	225	482	51.68	26.49	81.07	8.28	16.98
107	F697 (bm3)		Mycogen	2001	2	223	74	9	89.3	605.1	201.3	30.7	29.7		WQS244	107	2	2001	223	480	48.18	24.5	82.55	8.24	22.08
107	F697 (bm3)		Mycogen	3050	3	151	65	6	77.6	666.7	219.8	31	29.7		WQS244	107	3	3050	151	435	51.38	26.83	80.79	7.35	20.8
102	LH287 X LH244		05:5415-5418	1045	1	354	68	0	129.1	629	235	31.2	34.1
102	LH287 X LH244		05:5415-5418	2066	2	220	66	2	132.9	667.4	242.2	31.4	33.1
102	LH287 X LH244		05:5415-5418	3022	3	345	70	6	109.8	607.1	217.9	31.3	32.4
106	P34N44		Pioneer	1021	1	115	75	0	124.9	579.6	234.3	30.9	37.1		WQS244	106	1	1021	115	415	45.18	23.33	78.59	6.41	35.76
106	P34N44		Pioneer	2023	2	270	75	2	138.8	565.9	227.3	31.1	36.7		WQS244	106	2	2023	270	504	49.5	26.43	77.96	6.84	30.04
106	P34N44		Pioneer	3044	3	136	74	1	143.9	658	256.3	30.7	36		WQS244	106	3	3044	136	426	43.48	22.79	80.5	7.02	34.24
103	W601S X LH244		05:5393-5398	1025	1	179	71	1	106.6	572.8	218.3	32.1	34.4		WQS244	103	1	1025	179	452	50.36	26.79	79.44	6.46	24.27
103	W601S X LH244		05:5393-5398	2054	2	413	69	6	107.5	628.2	238.8	30.9	34.8		WQS244	103	2	2054	413	581	44.44	23.18	80.53	6.99	30.54
103	W601S X LH244		05:5393-5398	3021	3	329	65	6	129.3	571.2	231.1	32.1	36.9		WQS244	103	3	3021	329	532	46.1	23.97	80.09	6.82	29.95
104	W604S X LH244		05:5400-5406	1017	1	164	84	0	139.8	558	219	30.8	35.7		WQS244	104	1	1017	164	441	49.27	25.31	78.44	5.44	31.16
104	W604S X LH244		05:5400-5406	2029	2	174	81	0	113.4	558.9	229.3	31.2	37.5		WQS244	104	2	2029	174	449	45.26	23.25	79.21	6.78	33.18
104	W604S X LH244		05:5400-5406	3010	3	153	74	3	108.2	524	209.6	31	36.2		WQS244	104	3	3010	153	437	45.85	23.29	78.63	6.24	32.61
105	W605S X LH244		05:5407-5413	1058	1	146	78	6	146.6	574.1	203.9	30.8	31.9		WQS244	105	1	1058	146	430	57.39	31.71	72.46	6.5	20.96
105	W605S X LH244		05:5407-5413	2080	2	203	74	6	150.4	556.9	206.6	31.2	33.4		WQS244	105	2	2080	203	468	48.31	25.7	76.89	7.47	29.41
105	W605S X LH244		05:5407-5413	3065	3	391	80	4	168.7	635.8	235.9	31.5	33.8		WQS244	105	3	3065	391	568	44.23	23.35	79.18	7.27	31.52
