# Supplementary material for: Selection for Silage Yield and Composition Did Not Affect Genomic Diversity Within the Wisconsin Quality Synthetic Maize Population
Source: G3 (Bethesda). 2015 Feb 2;5(4):541–9. doi: 10.1534/g3.114.015263 (PMC4390570; doi:10.1534/g3.114.015263)
Supplement: Supporting Information [file supp_g3.114.015263_FileS2.zip › wqsSupportingData/WqsCycle4_Raw2010Qua.csv]

TRIAL	ENTRYNum	REP	LOC	DRYMT	YLD	NDF	ADF	IVD	CP	STARCH	ENTRY
WQSC4S2	1	1	WM	31.52	10.18	45.13	24.04	80.87	6.86	29.72	80002-1 X LH244
WQSC4S2	1	2	WM	30.87	9.41	47.12	25.27	79.94	6.82	28.62	80002-1 X LH244
WQSC4S2	1	3	ARL	46.2	6.8	46.92	24.18	80.34	6.39	31.2	80002-1 X LH244
WQSC4S2	4	1	WM	33.26	8.47	45.41	24.08	79.62	6.29	30.93	80005-1 X LH244
WQSC4S2	4	2	WM	31	10.13	47.49	26.22	78.38	6.43	28.91	80005-1 X LH244
WQSC4S2	4	4	ARL	45.89	7.72	46.66	23.82	80.11	6.29	31.56	80005-1 X LH244
WQSC4S2	7	1	WM	34.04	9.46	46.81	24.53	81.55	6.81	28.16	80006-2 X LH244
WQSC4S2	7	2	WM	30.78	9.35	45.48	24.31	80.32	7.36	30.21	80006-2 X LH244
WQSC4S2	7	3	ARL	44.32	9.25	47.26	24.75	79.44	6.12	31.04	80006-2 X LH244
WQSC4S2	7	4	ARL	48	8.22	45.84	24.59	79.05	6.37	33.62	80006-2 X LH244
WQSC4S2	15	1	WM	33.56	9.11	45.74	24.3	79.1	7.06	31.31	80015-2 X LH244
WQSC4S2	15	2	WM	34.14	9.7	44.02	23.66	80.81	6.61	33.04	80015-2 X LH244
WQSC4S2	15	3	ARL	55.42	8.18	43.48	22.31	80.74	6.48	35.24	80015-2 X LH244
WQSC4S2	15	4	ARL	42.08	8.48	40.81	21.11	80.99	7.01	37.16	80015-2 X LH244
WQSC4S2	26	1	WM	35.44	9.51	42.02	21.95	81.9	6.81	34.52	80033-1 X LH244
WQSC4S2	26	2	WM	28.51	9.08	49.19	27.51	77.45	7.19	29.71	80033-1 X LH244
WQSC4S2	26	3	ARL	41.82	8.8	46.85	24.36	80.29	6.23	28.03	80033-1 X LH244
WQSC4S2	26	4	ARL	36.44	8.5	47.43	25.16	79.16	6.74	28.95	80033-1 X LH244
WQSC4S2	29	1	WM	33.43	7.7	47.94	25.98	78.81	6.9	30.53	80035-2 X LH244
WQSC4S2	29	2	WM	33.45	10.74	45.19	24.26	79.99	6.67	31.15	80035-2 X LH244
WQSC4S2	29	3	ARL	45.17	10.21	42.87	22.46	80.53	6.07	35.21	80035-2 X LH244
WQSC4S2	29	4	ARL	41.91	8.9	48.48	26.42	78.69	6.44	28.63	80035-2 X LH244
WQSC4S2	41	1	WM	37.34	9.94	48.1	25.67	79.03	6.16	30.83	80050-1 X LH244
WQSC4S2	41	2	WM	36.62	8.61	50.69	27.93	77.84	6.87	28.18	80050-1 X LH244
WQSC4S2	41	3	ARL	42.49	8	43.73	23.01	80.84	6.59	33.85	80050-1 X LH244
WQSC4S2	41	4	ARL	45.42	9.05	46.12	24.6	79.29	6.7	31.76	80050-1 X LH244
WQSC4S2	44	1	WM	32.14	10.51	46.42	24.73	81.45	6.59	28.32	80054-1 X LH244
WQSC4S2	44	2	WM	30.72	8.46	45.05	24.35	80.67	6.68	29.71	80054-1 X LH244
WQSC4S2	44	3	ARL	45.15	6.38	49.15	26.03	78.74	6.17	29.36	80054-1 X LH244
WQSC4S2	60	1	WM	32.89	10.32	46.43	25.5	79.16	6.99	31.95	80073-1 X LH244
WQSC4S2	60	2	WM	30.68	9.98	47.57	26.47	78.75	7.47	29.21	80073-1 X LH244
WQSC4S2	60	3	ARL	48.07	5.61	49.14	25.52	79.5	6.28	27.98	80073-1 X LH244
WQSC4S2	60	4	ARL	43.86	6.62	44.92	23.34	79.83	6.26	34.74	80073-1 X LH244
WQSC4S2	71	1	WM	35.03	9.57	41.88	22.46	81.56	6.97	35.89	80081-2 X LH244
WQSC4S2	71	2	WM	30.75	9.24	46.8	25.13	79.61	6.69	31.98	80081-2 X LH244
WQSC4S2	71	3	ARL	41.83	8.37	47.71	24.53	79.46	6.29	30.35	80081-2 X LH244
WQSC4S2	71	4	ARL	46.42	8.53	44.87	23.03	81.21	6.67	32.79	80081-2 X LH244
WQSC4S2	75	1	WM	32.13	10.06	43.38	23.15	80.45	6.67	34.37	80086-2 X LH244
WQSC4S2	75	2	WM	33.19	9.9	46.47	25	79.2	6.12	33.09	80086-2 X LH244
WQSC4S2	75	3	ARL	44.66	8.25	48.46	26.59	79.07	6.37	30.01	80086-2 X LH244
WQSC4S2	75	4	ARL	46.77	8.84	42.91	21.87	80.45	7.42	34.25	80086-2 X LH244
WQSC4S2	79	1	WM	35.56	9.57	42.78	22.26	82.8	6.22	34.12	80088-2 X LH244
WQSC4S2	79	2	WM	33.22	9.48	46.07	24.82	79.67	7.05	31.83	80088-2 X LH244
WQSC4S2	79	3	ARL	46.27	7.62	43.15	22.15	81.62	6.87	34.85	80088-2 X LH244
WQSC4S2	79	4	ARL	41.32	8.41	50.85	26.73	79.47	6.77	23.19	80088-2 X LH244
WQSC4S2	84	1	WM	35.04	10.08	45.03	24.01	80.25	6.66	31.08	80095-1 X LH244
WQSC4S2	84	2	WM	28.73	8.4	47.87	26.21	78.66	7.26	30.87	80095-1 X LH244
WQSC4S2	84	3	ARL	39.45	8.28	46.75	24.99	79.95	6.2	29.04	80095-1 X LH244
WQSC4S2	87	1	WM	31.68	9.36	46.08	24.46	79.59	7.35	31.69	80100-2 X LH244
WQSC4S2	87	2	WM	31.5	9.57	44.68	23.82	80.11	7.78	32.78	80100-2 X LH244
WQSC4S2	87	3	ARL	40.74	8.74	42.54	21.73	81.74	6.79	34.3	80100-2 X LH244
WQSC4S2	87	4	ARL	45.55	6.85	48.58	24.95	79.75	6.05	29.64	80100-2 X LH244
WQSC4S2	101	1	WM	33.89	9.51	44.26	23.3	80.91	5.93	33.18	80111-2 X LH244
WQSC4S2	101	2	WM	31.47	9.43	46.79	25.9	78.93	6.5	30.79	80111-2 X LH244
WQSC4S2	101	3	ARL	41.31	9.22	47.73	25.75	78.98	6.75	30.35	80111-2 X LH244
WQSC4S2	101	4	ARL	40.65	6.89	48.44	26.2	78.61	6.8	30.04	80111-2 X LH244
WQSC4S2	102	1	WM	36.26	9.86	46.81	25.09	80.46	6.22	30.51	80112-1 X LH244
WQSC4S2	102	2	WM	31.7	9.58	45.76	24.41	80.08	7.04	31.46	80112-1 X LH244
WQSC4S2	102	4	ARL	54.57	7.83	44.54	23.77	79.01	6.07	34.38	80112-1 X LH244
WQSC4S2	113	1	WM	33.63	8.86	48.13	25.69	78.36	7.01	28.77	80123-1 X LH244
WQSC4S2	113	2	WM	31.71	10.48	44.5	23.65	81.34	6.9	28.64	80123-1 X LH244
WQSC4S2	113	3	ARL	43.81	7.39	42.3	22.14	80.47	6	37.35	80123-1 X LH244
WQSC4S2	113	4	ARL	49.86	7.72	45.69	23.97	79.05	6.42	34.15	80123-1 X LH244
WQSC4S2	114	1	WM	29.22	9.58	48.37	26.04	79.23	7.14	28.39	80123-2 X LH244
WQSC4S2	114	2	WM	29.56	10.56	45.01	24.1	80.36	7.4	31.22	80123-2 X LH244
WQSC4S2	114	3	ARL	46.41	7.49	48.8	26.07	79.04	6.52	29.28	80123-2 X LH244
WQSC4S2	114	4	ARL	43.58	9.17	47.71	25.15	77.98	6.8	30.13	80123-2 X LH244
WQSC4S2	115	1	WM	32.35	10.62	46.04	24.74	80.47	6.86	29.44	80123-3 X LH244
WQSC4S2	115	2	WM	30.48	10.4	46.24	24.67	80.42	6.59	30.92	80123-3 X LH244
WQSC4S2	115	3	ARL	38.92	9.05	45.26	23.95	79.74	6.97	31.55	80123-3 X LH244
WQSC4S2	115	4	ARL	53.23	8.24	45.51	24.57	79.68	6.06	33.82	80123-3 X LH244
WQSC4S2	117	1	WM	31.32	9.31	48.86	26.59	78.69	7.05	26.74	80123-5 X LH244
WQSC4S2	117	2	WM	30.66	9.14	48.66	26.46	79.79	7.15	24.17	80123-5 X LH244
WQSC4S2	117	3	ARL	43.04	6.77	44.35	22.65	80.16	6.25	34.22	80123-5 X LH244
WQSC4S2	117	4	ARL	60.29	8.81	45.91	23.93	79.16	6	34.81	80123-5 X LH244
WQSC4S2	118	1	WM	31.81	9.55	45.05	24.22	81.37	6.27	31.09	80124-1 X LH244
WQSC4S2	118	2	WM	29.16	9.69	42.19	22.86	81.91	7.27	35.24	80124-1 X LH244
WQSC4S2	118	3	ARL	41.94	8.63	46.9	24.76	80.08	6.34	30.39	80124-1 X LH244
WQSC4S2	118	4	ARL	53.21	8.48	42.88	21.83	80.45	6.7	36.31	80124-1 X LH244
WQSC4S2	121	1	WM	32.61	10.45	43.74	23.31	80.51	6.38	32.01	80124-4 X LH244
WQSC4S2	121	2	WM	31.23	10.5	45.78	24.7	80.77	6.3	29.41	80124-4 X LH244
WQSC4S2	121	3	ARL	41.43	9.75	48.01	25.41	78.49	6.67	27.77	80124-4 X LH244
WQSC4S2	121	4	ARL	45.4	7.74	39.25	20.33	82.09	6.64	39.4	80124-4 X LH244
WQSC4S2	131	1	WM	34.89	9.91	46.05	25.23	79.98	6.89	30.77	80135-2 X LH244
WQSC4S2	131	2	WM	32	8.66	43.18	23.13	82.01	6.51	32.91	80135-2 X LH244
WQSC4S2	131	3	ARL	45.28	8.18	49.75	26.96	78.23	6.32	28.25	80135-2 X LH244
WQSC4S2	131	4	ARL	41.26	7.77	42.46	21.73	81.15	6.41	35.38	80135-2 X LH244
WQSC4S2	135	1	WM	26.12	8.97	50.07	27.12	79.11	7.45	29.3	80138-2 X LH244
WQSC4S2	135	2	WM	27.59	9.59	45.64	24.67	80.74	7.96	29.67	80138-2 X LH244
WQSC4S2	135	3	ARL	46.05	6.91	44.35	22.48	80.07	6.44	34.95	80138-2 X LH244
WQSC4S2	135	4	ARL	45.27	8.48	42.53	21.32	81.72	6.71	34.97	80138-2 X LH244
WQSC4S2	137	1	WM	34.25	10.63	46.22	24.86	81.55	6.2	29.55	80139-1 X LH244
WQSC4S2	137	2	WM	31.08	8.54	49.04	26.38	79.73	6.96	27.34	80139-1 X LH244
WQSC4S2	137	3	ARL	40.33	8.54	49.17	26.95	77.7	6.32	28.37	80139-1 X LH244
WQSC4S2	137	4	ARL	48.84	7.65	50.89	27.47	77.13	5.77	27.11	80139-1 X LH244
WQSC4S2	140	1	WM	30.39	9.31	47.53	25.84	78.91	7.33	29.77	80141-2 X LH244
WQSC4S2	140	2	WM	30.73	10.29	46.42	25.2	80.84	6.99	27.65	80141-2 X LH244
WQSC4S2	140	3	ARL	35.57	8.7	48.06	25.19	79.58	7.14	27.34	80141-2 X LH244
WQSC4S2	140	4	ARL	43.6	8.37	42.55	21.8	81.98	6.33	36.31	80141-2 X LH244
WQSC4S2	144	1	WM	33.8	10.71	44.68	24.11	80.42	6.63	30.64	80148-3 X LH244
WQSC4S2	144	2	WM	28.45	9.9	45.41	24.98	78.74	7.39	31.34	80148-3 X LH244
WQSC4S2	144	3	ARL	46.34	6.45						80148-3 X LH244
WQSC4S2	144	4	ARL	41.75	3.73	48.67	26.7	78.08	6.46	29.54	80148-3 X LH244
WQSC4S2	147	1	WM	30.87	9.2	49.09	26.45	78.68	6.31	29.52	80150-3 X LH244
WQSC4S2	147	2	WM	31.72	9.89	43.4	23.35	79.92	6.63	33.47	80150-3 X LH244
WQSC4S2	147	3	ARL	42.66	9.12	47.09	24.8	78.99	6.09	30.44	80150-3 X LH244
WQSC4S2	147	4	ARL	47.63	8.22	40.63	20.36	82.87	6.65	36.91	80150-3 X LH244
WQSC4S2	150	1	WM	30.87	10.03	44.88	24.31	79.92	6.94	32.09	80152-3 X LH244
WQSC4S2	150	2	WM	29.89	10.16	47	25.63	79.32	6.95	28.64	80152-3 X LH244
WQSC4S2	150	3	ARL	44.22	8.09	42.98	21.96	81.69	6.97	33.04	80152-3 X LH244
WQSC4S2	150	4	ARL	44.15	8.85	43.3	22.48	80.56	6.15	35.33	80152-3 X LH244
WQSC4S2	151	1	WM	34.23	9.67	43.9	22.78	80.74	7.07	33.59	80155-1 X LH244
WQSC4S2	151	2	WM	33.61	9.24	45.04	23.6	80.45	7.02	32.44	80155-1 X LH244
WQSC4S2	151	3	ARL	40.41	7.36	45.75	24.43	79.74	6.48	32.58	80155-1 X LH244
WQSC4S2	151	4	ARL	61.5	8.25	49.67	26.68	77.61	6.12	30.63	80155-1 X LH244
WQSC4S2	153	1	WM	34.54	9.04	47.52	25.18	79.39	7.45	32.26	80156-1 X LH244
WQSC4S2	153	2	WM	35.91	10.06	42.42	22.14	82.33	7.18	35.49	80156-1 X LH244
WQSC4S2	153	3	ARL	40.18	7.2	46.38	24.3	79.31	7.27	29.88	80156-1 X LH244
WQSC4S2	153	4	ARL	38.6	7.46	46.07	24.52	79.71	7.07	29.94	80156-1 X LH244
WQSC4S2	161	1	WM	37.77	9.24	45.01	23.79	79.3	6.33	34.46	80171-2 X LH244
WQSC4S2	161	2	WM	35.73	9.38	47.54	25.33	79.4	6.28	28.88	80171-2 X LH244
WQSC4S2	161	3	ARL	43.16	7.31	41.7	20.97	83.19	7.5	35.09	80171-2 X LH244
WQSC4S2	161	4	ARL	43.83	8.02	43.63	22.5	81.05	6.33	33.81	80171-2 X LH244
WQSC4S2	166	1	WM	30.44	8.58	45.24	24.63	79.79	7.25	33.65	80175-2 X LH244
WQSC4S2	166	2	WM	31.77	10.32	48.48	26.05	79.01	6.78	29.21	80175-2 X LH244
WQSC4S2	166	3	ARL	42.26	7.35	47.21	25.72	78.63	6.41	31.1	80175-2 X LH244
WQSC4S2	169	1	WM	35.25	10.34	45.51	24.55	79.73	6.54	30.62	80177-3 X LH244
WQSC4S2	169	2	WM	31.94	10.79	47.05	25.95	78.14	7.04	30.5	80177-3 X LH244
WQSC4S2	169	3	ARL	45.13	5.18	43.64	22.02	81.32	6.27	34.65	80177-3 X LH244
WQSC4S2	178	1	WM	32.59	8.77	46.8	24.99	78.97	7.14	27.59	80184-2 X LH244
WQSC4S2	178	2	WM	32.75	9.94	47.41	25.59	79.96	6.55	25.27	80184-2 X LH244
WQSC4S2	178	3	ARL	44.63	6.13	46.35	23.65	80.36	6.65	31.26	80184-2 X LH244
WQSC4S2	189	1	WM	35.14	9.79	45.17	23.95	80.18	6.64	33.18	W604S X LH244
WQSC4S2	189	2	WM	32.67	10.21	46.55	25.19	78.95	6.45	31.55	W604S X LH244
WQSC4S2	189	3	ARL	45.76	9.28	42.33	21.92	80.19	5.78	35.03	W604S X LH244
WQSC4S2	189	4	ARL	55.62	5.78	48.97	26.78	77.36	6.14	31.5	W604S X LH244
WQSC4S2	190	1	WM	31.55	9.74	46.54	24.29	79.7	7.13	28.45	W604S X LH332
WQSC4S2	190	3	ARL	44.62	8.1	46.53	24.75	79.61	6.49	31.16	W604S X LH332
WQSC4S2	190	4	ARL	50.33	8.81	43.35	22.18	80.93	6.48	35.56	W604S X LH332
WQSC4S2	191	1	WM	29.8	9.12	45.44	24.99	78.36	6.94	33.86	W605S X LH244
WQSC4S2	191	2	WM	29.54	9.48	53.25	30.19	74.89	7.35	25.95	W605S X LH244
WQSC4S2	191	3	ARL	42.2	6.52	47.51	25.39	78.71	6.7	29.57	W605S X LH244
WQSC4S2	191	4	ARL	41.78	8.75	43.61	22.23	81.36	6.83	34.06	W605S X LH244
WQSC4S2	192	1	WM	29.07	10.27	48.7	26.66	75.88	7.69	29.05	W605S X LH332
WQSC4S2	192	2	WM	29.36	10.9	47.84	25.88	77.24	8.14	29.28	W605S X LH332
WQSC4S2	192	3	ARL	59.31	6.5	53.21	28.96	76.82	6.1	25.92	W605S X LH332
WQSC4S2	192	4	ARL	53.32	6.86						W605S X LH332
WQSC4S2	193	1	WM	29.96	7.99	49.32	26.85	78.37	7.44	28.72	W611s X LH244
WQSC4S2	193	2	WM	30.38	8.29	53.64	29.54	77.49	7.36	24.48	W611s X LH244
WQSC4S2	193	3	ARL	46.38	6.47	45.34	23.94	79.51	6.51	32.61	W611s X LH244
WQSC4S2	193	4	ARL	44.52	8.08	45.66	24.1	80.18	6.33	30.73	W611s X LH244
WQSC4S2	194	1	WM	35.6	9.99	48.4	25.42	79.8	7.64	25.93	W611S X LH332
WQSC4S2	194	2	WM	31.83	9.2	50.25	27.22	78.36	7.95	25.61	W611S X LH332
WQSC4S2	194	3	ARL	39.38	5.62	50.58	26.03	79.57	6.42	27.46	W611S X LH332
WQSC4S2	194	4	ARL	49.84	6.04	45.05	23.21	80.09	6.01	34.32	W611S X LH332
WQSC4S2	195	1	WM	31.54	8.95	47.98	26.06	79.01	6.29	29.88	W612S X LH244
WQSC4S2	195	2	WM	30.99	9.85	49.99	26.46	79.25	7.96	26.7	W612S X LH244
WQSC4S2	195	3	ARL	45.59	9.02	46.83	24.67	80.52	6.02	31.71	W612S X LH244
WQSC4S2	195	4	ARL	53.8	9.76	44.94	23.66	80.26	6.32	33.96	W612S X LH244
WQSC4S2	196	1	WM	32.04	9.5	47.21	25.03	79.33	7.35	30.55	W612S X LH332
WQSC4S2	196	2	WM	33.18	9.71	48.46	25.98	79.03	7.23	26.26	W612S X LH332
WQSC4S2	196	3	ARL	36.37	8.03	46.46	24.73	79.48	7.45	29.04	W612S X LH332
WQSC4S2	196	4	ARL	46.19	8.22	43.13	21.81	81.64	6.71	34.25	W612S X LH332
WQSC4S2	197	1	WM	30.37	9.31	45.26	25.1	77.94	7.45	33.14	34R67
WQSC4S2	197	2	WM	33.4	11.65	44.99	24.55	79.07	7.04	31.39	34R67
WQSC4S2	197	3	ARL	39.83	7.3	45.2	23.79	80.39	7.03	32.44	34R67
WQSC4S2	198	1	WM	26.15	8.17	48.31	25.56	81.62	7.86	26.44	F2F633
WQSC4S2	198	2	WM	26.4	9.1	46.67	24.71	82.41	7.98	30.06	F2F633
WQSC4S2	198	3	ARL	39.53	9.27	44.26	23.05	80.45	7.11	32.27	F2F633
WQSC4S2	198	4	ARL	49.32	9.11	43.54	22.62	80.62	6.35	34.67	F2F633
WQSC4S2	199	1	WM	34.07	8.81	46.09	24.47	79.24	7.29	28.98	N48V8
WQSC4S2	199	2	WM	29.53	8.2	55.34	30.37	75.31	7.47	21.33	N48V8
WQSC4S2	199	3	ARL	46.57	7.57	44.12	22.83	80.05	6.6	33.85	N48V8
WQSC4S2	199	4	ARL	43.79	6.23	45.66	23.14	80.18	6.4	32.44	N48V8
WQSC4S2	200	1	WM	30.55	8.62	46.48	24.93	78.9	7.07	31.6	36H56
WQSC4S2	200	2	WM	31.02	7.29	48.87	26.54	77.44	8.12	27.28	36H56
WQSC4S2	200	3	ARL	50.08	8.15	44.87	23.46	79.77	6.29	35.03	36H56
WQSC4S2	200	4	ARL	49.85	6.34	49.29	25.54	78.48	6.1	28.7	36H56
