# Supplementary material for: Selection for Silage Yield and Composition Did Not Affect Genomic Diversity Within the Wisconsin Quality Synthetic Maize Population
Source: G3 (Bethesda). 2015 Feb 2;5(4):541–9. doi: 10.1534/g3.114.015263 (PMC4390570; doi:10.1534/g3.114.015263)
Supplement: Supporting Information [file supp_g3.114.015263_FileS2.zip › wqsSupportingData/WqsCycle4_Raw2010Yield.csv]

EXPT	10NO	ENTRY	SOURCE	LOC	REP	PLOT	BAG	PLOT WT lbs	Sample Wet WT grams	Sample Dry WT grams	Bag WT	DM	plotwtdrylb	plotwtdryta	DRYMAT	COMMENTS	Harvest Date
WQSC4S2	1	80002-1 X LH244	WISN09:10604	WM	1	611178	189	148.3	633.1	221.1	31.5	0.32	46.74	10.18	32		8/31/2010
WQSC4S2	1	80002-1 X LH244	WISN09:10604	WM	2	612008	333	140	620.1	213.8	32.4	0.31	43.21	9.41	31		8/31/2010
WQSC4S2	1	80002-1 X LH244	WISN09:10604	ARL	3	613171	2373	67.6	523.5	258.2	30.4	0.46	31.23	6.8	46		9/27/2010
WQSC4S2	1	80002-1 X LH244	WISN09:10604	ARL	4	614195	2127										9/27/2010
WQSC4S2	2	80003-1 X LH244	WISN09:10606	WM	1	611122	224	115.5	742.7	247	31.6	0.3	34.99	7.62	30		8/31/2010
WQSC4S2	2	80003-1 X LH244	WISN09:10606	WM	2	612142	370	114.3	613.4	220.4	30.8	0.33	37.2	8.1	33		8/31/2010
WQSC4S2	2	80003-1 X LH244	WISN09:10606	ARL	3	613175	2437										9/27/2010
WQSC4S2	2	80003-1 X LH244	WISN09:10606	ARL	4	614052	2068	47.3	497.7	270.3	30.9	0.51	24.26	5.28	51		9/27/2010
WQSC4S2	3	80003-2 X LH244	WISN09:10608	WM	1	611038	486	108.6	547.8	190.5	31.7	0.31	33.42	7.28	31		8/31/2010
WQSC4S2	3	80003-2 X LH244	WISN09:10608	WM	2	612023	188	133.4	572.6	191.9	31.5	0.3	39.54	8.61	30		8/31/2010
WQSC4S2	3	80003-2 X LH244	WISN09:10608	ARL	3	613188	2246	80	614.6	315.1	31.1	0.49	38.94	8.48	49		9/27/2010
WQSC4S2	3	80003-2 X LH244	WISN09:10608	ARL	4	614106	2130	72.8	667.7	303.6	31.4	0.43	31.14	6.78	43		9/27/2010
WQSC4S2	4	80005-1 X LH244	WISN09:10609	WM	1	611001	101	116.9	550.4	203.8	31.1	0.33	38.88	8.47	33		8/31/2010
WQSC4S2	4	80005-1 X LH244	WISN09:10609	WM	2	612156	275	150	790.1	266.7	31.5	0.31	46.51	10.13	31		8/31/2010
WQSC4S2	4	80005-1 X LH244	WISN09:10609	ARL	3	613112	2234										9/27/2010
WQSC4S2	4	80005-1 X LH244	WISN09:10609	ARL	4	614120	2354	77.2	484.6	239.1	30.9	0.46	35.43	7.72	46		9/27/2010
WQSC4S2	5	80005-2 X LH244	WISN09:10610	WM	1	611061	423	126.4	554.3	209.3	31	0.34	43.07	9.38	34		8/31/2010
WQSC4S2	5	80005-2 X LH244	WISN09:10610	WM	2	612167	374	121	565.3	194.2	31.4	0.3	36.9	8.04	30		8/31/2010
WQSC4S2	5	80005-2 X LH244	WISN09:10610	ARL	3	613114	2266	118.8	660.3	303.7	31.4	0.43	51.44	11.2	43		9/27/2010
WQSC4S2	5	80005-2 X LH244	WISN09:10610	ARL	4	614055	2121	94	740.8	337.3	31.5	0.43	40.53	8.83	43		9/27/2010
WQSC4S2	6	80006-1 X LH244	WISN09:10612	WM	1	611011	421	151	562.6	195.4	31.4	0.31	46.62	10.15	31		8/31/2010
WQSC4S2	6	80006-1 X LH244	WISN09:10612	WM	2	612089	464	137.3	786.3	238.5	30.2	0.28	37.83	8.24	28		8/31/2010
WQSC4S2	6	80006-1 X LH244	WISN09:10612	ARL	3	613065	2273	67.3	504.6	265.2	31.9	0.49	33.22	7.23	49		9/27/2010
WQSC4S2	6	80006-1 X LH244	WISN09:10612	ARL	4	614196	2126	78.1	670.2	338.5	32.2	0.48	37.5	8.17	48		9/27/2010
WQSC4S2	7	80006-2 X LH244	WISN09:10613	WM	1	611068	354	127.6	580.6	218.2	31.2	0.34	43.43	9.46	34		8/31/2010
WQSC4S2	7	80006-2 X LH244	WISN09:10613	WM	2	612072	218	139.5	746.4	251.4	31.3	0.31	42.94	9.35	31		8/31/2010
WQSC4S2	7	80006-2 X LH244	WISN09:10613	ARL	3	613007	2143	95.8	632.8	297.8	31.1	0.44	42.46	9.25	44		9/27/2010
WQSC4S2	7	80006-2 X LH244	WISN09:10613	ARL	4	614064	2260	78.6	678.5	342	31.4	0.48	37.73	8.22	48		9/27/2010
WQSC4S2	8	80008-1 X LH244	WISN09:10614	WM	1	611200	108	129.1	681	231.3	30.9	0.31	39.8	8.67	31		8/31/2010
WQSC4S2	8	80008-1 X LH244	WISN09:10614	WM	2	612137	471	142.4	636.6	215.2	30	0.31	43.48	9.47	31		8/31/2010
WQSC4S2	8	80008-1 X LH244	WISN09:10614	ARL	3	613038	2240	68.3	656.8	352.7	30.7	0.51	35.13	7.65	51		9/27/2010
WQSC4S2	8	80008-1 X LH244	WISN09:10614	ARL	4	614037	2261	71.6	478.9	245.4	31.2	0.48	34.26	7.46	48		9/27/2010
WQSC4S2	9	80011-1 X LH244	WISN09:10617	WM	1	611145	266	112.3	729.1	271.4	31.3	0.34	38.64	8.42	34		8/31/2010
WQSC4S2	9	80011-1 X LH244	WISN09:10617	WM	2	612058	335	110	611.8	232.1	32.1	0.35	37.95	8.27	35		8/31/2010
WQSC4S2	9	80011-1 X LH244	WISN09:10617	ARL	3	613072	2396	50.7	391.9	235.4	30.9	0.57	28.72	6.26	57		9/27/2010
WQSC4S2	9	80011-1 X LH244	WISN09:10617	ARL	4	614021	2375	68.3	587.5	310.7	30.6	0.5	34.35	7.48	50		9/27/2010
WQSC4S2	10	80011-2 X LH244	WISN09:10618	WM	1	611088	488	126.2	633.7	228.9	32.1	0.33	41.28	8.99	33		8/31/2010
WQSC4S2	10	80011-2 X LH244	WISN09:10618	WM	2	612012	461	114.5	562.2	198.9	30	0.32	36.34	7.91	32		8/31/2010
WQSC4S2	10	80011-2 X LH244	WISN09:10618	ARL	3	613151	2053	101.5	554.6	291.2	30.4	0.5	50.5	11	50		9/27/2010
WQSC4S2	10	80011-2 X LH244	WISN09:10618	ARL	4	614066	2292	44.4	409.6	226	31.5	0.51	22.84	4.97	51		9/27/2010
WQSC4S2	11	80012-1 X LH244	WISN09:10620	WM	1	611134	383	104.2	671.1	249.8	30.8	0.34	35.64	7.76	34		8/31/2010
WQSC4S2	11	80012-1 X LH244	WISN09:10620	WM	2	612014	476	125.1	653.4	235.5	31.2	0.33	41.08	8.95	33		8/31/2010
WQSC4S2	11	80012-1 X LH244	WISN09:10620	ARL	3	613148	2084	106.6	763.5	308.4	31.6	0.38	40.32	8.78	38		9/27/2010
WQSC4S2	11	80012-1 X LH244	WISN09:10620	ARL	4	614033	2325										9/27/2010
WQSC4S2	12	80012-2 X LH244	WISN09:10621	WM	1	611052	135	127.2	585.3	215.7	30.3	0.33	42.49	9.25	33		8/31/2010
WQSC4S2	12	80012-2 X LH244	WISN09:10621	WM	2	612149	146	124.9	586	216.4	30.8	0.33	41.75	9.09	33		8/31/2010
WQSC4S2	12	80012-2 X LH244	WISN09:10621	ARL	3	613035	2301	109.6	563.4	261.7	30.9	0.43	47.5	10.35	43		9/27/2010
WQSC4S2	12	80012-2 X LH244	WISN09:10621	ARL	4	614131	2353	88.8	594.9	255.1	31	0.4	35.29	7.69	40		9/27/2010
WQSC4S2	13	80014-2 X LH244	WISN09:10624	WM	1	611124	160	125.6	582.7	202.9	31.1	0.31	39.12	8.52	31		8/31/2010
WQSC4S2	13	80014-2 X LH244	WISN09:10624	WM	2	612074	154	121.4	664.6	230.8	30.9	0.32	38.3	8.34	32		8/31/2010
WQSC4S2	13	80014-2 X LH244	WISN09:10624	ARL	3	613074	2428	74.9	450.9	216.2	25.6	0.45	33.57	7.31	45		9/27/2010
WQSC4S2	13	80014-2 X LH244	WISN09:10624	ARL	4	614177	2415										9/27/2010
WQSC4S2	14	80015-1 X LH244	WISN09:10625	WM	1	611099	136	118.6	561.6	211.2	30.7	0.34	40.32	8.78	34		8/31/2010
WQSC4S2	14	80015-1 X LH244	WISN09:10625	WM	2	612076	121	110.6	577.7	221.7	31.2	0.35	38.55	8.4	35		8/31/2010
WQSC4S2	14	80015-1 X LH244	WISN09:10625	ARL	3	613179	2391	67.5	578.6	292.8	31.1	0.48	32.26	7.03	48		9/27/2010
WQSC4S2	14	80015-1 X LH244	WISN09:10625	ARL	4	614104	2098	87.4	717.3	333.7	31.6	0.44	38.51	8.39	44		9/27/2010
WQSC4S2	15	80015-2 X LH244	WISN09:10626	WM	1	611114	480	124.6	701.9	256.5	31.5	0.34	41.82	9.11	34		8/31/2010
WQSC4S2	15	80015-2 X LH244	WISN09:10626	WM	2	612185	405	130.4	577	217.8	31.6	0.34	44.52	9.7	34		8/31/2010
WQSC4S2	15	80015-2 X LH244	WISN09:10626	ARL	3	613046	2112	67.8	490.4	285.3	30.3	0.55	37.58	8.18	55		9/27/2010
WQSC4S2	15	80015-2 X LH244	WISN09:10626	ARL	4	614048	2088	92.5	782.5	347.4	31.3	0.42	38.92	8.48	42		9/27/2010
WQSC4S2	16	80018-1 X LH244	WISN09:10628	WM	1	611054	199	114.8	541.7	218.5	31.6	0.37	42.06	9.16	37		8/31/2010
WQSC4S2	16	80018-1 X LH244	WISN09:10628	WM	2	612050	110	102.8	520.9	217.6	30.6	0.38	39.21	8.54	38		8/31/2010
WQSC4S2	16	80018-1 X LH244	WISN09:10628	ARL	3	613115	2275	90.4	563.9	264	31.3	0.44	39.5	8.6	44		9/27/2010
WQSC4S2	16	80018-1 X LH244	WISN09:10628	ARL	4	614019	2343	87.2	665	294.8	30.4	0.42	36.33	7.91	42		9/27/2010
WQSC4S2	17	80021-1 X LH244	WISN09:10630	WM	1	611092	360	89.4	600.2	225.8	31.2	0.34	30.58	6.66	34		8/31/2010
WQSC4S2	17	80021-1 X LH244	WISN09:10630	WM	2	612146	242	106.8	684.7	231.1	31.2	0.31	32.67	7.12	31		8/31/2010
WQSC4S2	17	80021-1 X LH244	WISN09:10630	ARL	3	613012	2238	60.5	421.3	205.6	31.1	0.45	27.06	5.89	45		9/27/2010
WQSC4S2	17	80021-1 X LH244	WISN09:10630	ARL	4	614018	2326	69.5	494	225.1	30.9	0.42	29.14	6.35	42		9/27/2010
WQSC4S2	18	80021-2 X LH244	WISN09:10632	WM	1	611135	415	128.6	587.8	208.6	30.8	0.32	41.05	8.94	32		8/31/2010
WQSC4S2	18	80021-2 X LH244	WISN09:10632	WM	2	612130	247	134.9	776.6	254.3	30	0.3	40.53	8.83	30		8/31/2010
WQSC4S2	18	80021-2 X LH244	WISN09:10632	ARL	3	613159	2181	89.7	796.6	361.8	31.2	0.43	38.74	8.44	43		9/27/2010
WQSC4S2	18	80021-2 X LH244	WISN09:10632	ARL	4	614168	2320	71.9	500.5	267.1	31	0.5	36.16	7.87	50		9/27/2010
WQSC4S2	19	80022-2 X LH244	WISN09:10634	WM	1	611023	196	121.2	647.2	243.5	31.5	0.34	41.73	9.09	34		8/31/2010
WQSC4S2	19	80022-2 X LH244	WISN09:10634	WM	2	612031	283	133.3	734.6	242.7	30.9	0.3	40.12	8.74	30		8/31/2010
WQSC4S2	19	80022-2 X LH244	WISN09:10634	ARL	3	613085	2299	70.9	541.3	259.2	31.5	0.45	31.67	6.9	45		9/27/2010
WQSC4S2	19	80022-2 X LH244	WISN09:10634	ARL	4	614142	2188	50.3	650.4	350.1	31	0.52	25.91	5.64	52		9/27/2010
WQSC4S2	20	80024-1 X LH244	WISN09:10636	WM	1	611173	190	118.6	597.2	239.3	31.3	0.37	43.59	9.49	37		8/31/2010
WQSC4S2	20	80024-1 X LH244	WISN09:10636	WM	2	612059	367	116.3	620.3	223.6	31.5	0.33	37.94	8.26	33		8/31/2010
WQSC4S2	20	80024-1 X LH244	WISN09:10636	ARL	3	613093	2171	88.6	678.6	275.8	31.7	0.38	33.43	7.28	38		9/27/2010
WQSC4S2	20	80024-1 X LH244	WISN09:10636	ARL	4	614108	2162										9/27/2010
WQSC4S2	21	80024-2 X LH244	WISN09:10637	WM	1	611111	425	110.7	482	199.9	31.3	0.37	41.41	9.02	37		8/31/2010
WQSC4S2	21	80024-2 X LH244	WISN09:10637	WM	2	612041	398	113.5	541.6	211.6	31.4	0.35	40.09	8.73	35		8/31/2010
WQSC4S2	21	80024-2 X LH244	WISN09:10637	ARL	3	613172	2392	76.4	530.9	269.3	31.1	0.48	36.41	7.93	48		9/27/2010
WQSC4S2	21	80024-2 X LH244	WISN09:10637	ARL	4	614137	2257										9/27/2010
WQSC4S2	22	80025-1 X LH244	WISN09:10638	WM	1	611132	319	132.2	625.9	221.5	31.7	0.32	42.23	9.2	32		8/31/2010
WQSC4S2	22	80025-1 X LH244	WISN09:10638	WM	2	612007	301	128.4	750.9	228.2	31.8	0.27	35.07	7.64	27		8/31/2010
WQSC4S2	22	80025-1 X LH244	WISN09:10638	ARL	3	613097	2107	92.5	609.8	287.5	31	0.44	40.99	8.93	44		9/27/2010
WQSC4S2	22	80025-1 X LH244	WISN09:10638	ARL	4	614004	2102	60.3	724.6	327.5	31.5	0.43	25.75	5.61	43		9/27/2010
WQSC4S2	23	80025-2 X LH244	WISN09:10640	WM	1	611194	300	134.6	746.4	236	31.3	0.29	38.53	8.39	29		8/31/2010
WQSC4S2	23	80025-2 X LH244	WISN09:10640	WM	2	612161	435	155.7	662.4	209.4	31.1	0.28	43.97	9.58	28		8/31/2010
WQSC4S2	23	80025-2 X LH244	WISN09:10640	ARL	3	613168	2328	75	584.3	274.8	31.4	0.44	33.02	7.19	44		9/27/2010
WQSC4S2	23	80025-2 X LH244	WISN09:10640	ARL	4	614069	2345	95.3	748	319.8	30.2	0.4	38.45	8.37	40		9/27/2010
WQSC4S2	24	80032-1 X LH244	WISN09:10641	WM	1	611064	482	139.6	653.8	217.3	31.1	0.3	41.74	9.09	30		8/31/2010
WQSC4S2	24	80032-1 X LH244	WISN09:10641	WM	2	612132	311	137.7	637	205.8	31.1	0.29	39.7	8.65	29		8/31/2010
WQSC4S2	24	80032-1 X LH244	WISN09:10641	ARL	3	613066	2300	82.8	514.8	222.7	31.5	0.4	32.76	7.13	40		9/27/2010
WQSC4S2	24	80032-1 X LH244	WISN09:10641	ARL	4	614051	2057	99.2	569.6	281.3	30.2	0.47	46.18	10.06	47		9/27/2010
WQSC4S2	25	80032-2 X LH244	WISN09:10642	WM	1	611036	451	114.4	559.5	194.1	30.3	0.31	35.41	7.71	31		8/31/2010
WQSC4S2	25	80032-2 X LH244	WISN09:10642	WM	2	612032	315	104.5	582	193.9	30.9	0.3	30.91	6.73	30		8/31/2010
WQSC4S2	25	80032-2 X LH244	WISN09:10642	ARL	3	613105	2115	63.3	573.3	334.9	31	0.56	35.47	7.73	56		9/27/2010
WQSC4S2	25	80032-2 X LH244	WISN09:10642	ARL	4	614121	2379	73.9	649.4	310.1	30.7	0.45	33.37	7.27	45		9/27/2010
WQSC4S2	26	80033-1 X LH244	WISN09:10644	WM	1	611074	162	123.2	666.3	256.1	30.9	0.35	43.66	9.51	35		8/31/2010
WQSC4S2	26	80033-1 X LH244	WISN09:10644	WM	2	612144	306	146.2	722.5	228.3	31.2	0.29	41.68	9.08	29		8/31/2010
WQSC4S2	26	80033-1 X LH244	WISN09:10644	ARL	3	613183	2327	96.6	576.5	259.3	31.3	0.42	40.4	8.8	42		9/27/2010
WQSC4S2	26	80033-1 X LH244	WISN09:10644	ARL	4	614090	2218	107.1	626.2	247.8	30.9	0.36	39.02	8.5	36		9/27/2010
WQSC4S2	27	80033-2 X LH244	WISN09:10645	WM	1	611163	491	123.8	576.9	206.7	31.8	0.32	39.72	8.65	32		8/31/2010
WQSC4S2	27	80033-2 X LH244	WISN09:10645	WM	2	612001	109	111.2	605.7	233	30.7	0.35	39.12	8.52	35		8/31/2010
WQSC4S2	27	80033-2 X LH244	WISN09:10645	ARL	3	613060	2204	106.1	928.1	403.4	26.4	0.42	44.36	9.66	42		9/27/2010
WQSC4S2	27	80033-2 X LH244	WISN09:10645	ARL	4	614095	2131	69.7	603.8	320.8	30.8	0.51	35.28	7.68	51		9/27/2010
WQSC4S2	28	80035-1 X LH244	WISN09:10646	WM	1	611073	194	95.3	579.2	207.7	31.1	0.32	30.71	6.69	32		8/31/2010
WQSC4S2	28	80035-1 X LH244	WISN09:10646	WM	2	612034	379	104.8	663.2	229.8	31.1	0.31	32.94	7.18	31		8/31/2010
WQSC4S2	28	80035-1 X LH244	WISN09:10646	ARL	3	613080	2370	74.9	559.6	296.2	30.6	0.5	37.61	8.19	50		9/27/2010
WQSC4S2	28	80035-1 X LH244	WISN09:10646	ARL	4	614047	2101	82.1	679.9	299	31.1	0.41	33.9	7.38	41		9/27/2010
WQSC4S2	29	80035-2 X LH244	WISN09:10648	WM	1	611063	487	105.8	594.3	219.9	31.9	0.33	35.37	7.7	33		8/31/2010
WQSC4S2	29	80035-2 X LH244	WISN09:10648	WM	2	612199	148	147.4	622	228.5	30.7	0.33	49.31	10.74	33		8/31/2010
WQSC4S2	29	80035-2 X LH244	WISN09:10648	ARL	3	613078	2402	103.8	525.1	254.4	31.4	0.45	46.89	10.21	45		9/27/2010
WQSC4S2	29	80035-2 X LH244	WISN09:10648	ARL	4	614182	2350	97.5	646.1	289.4	32	0.42	40.87	8.9	42		9/27/2010
WQSC4S2	30	80037-1 X LH244	WISN09:10649	WM	1	611119	320	109.4	621.3	236	31.1	0.35	37.98	8.27	35		8/31/2010
WQSC4S2	30	80037-1 X LH244	WISN09:10649	WM	2	612004	205	115.4	705.1	235.4	30.8	0.3	35.02	7.63	30		8/31/2010
WQSC4S2	30	80037-1 X LH244	WISN09:10649	ARL	3	613178	2406	86.9	524.7	252.5	31.2	0.45	38.97	8.49	45		9/27/2010
WQSC4S2	30	80037-1 X LH244	WISN09:10649	ARL	4	614172	2384	106.6	605.8	272.3	31.4	0.42	44.71	9.74	42		9/27/2010
WQSC4S2	31	80037-2 X LH244	WISN09:10650	WM	1	611170	286	116.6	712.3	244.3	31.9	0.31	36.4	7.93	31		8/31/2010
WQSC4S2	31	80037-2 X LH244	WISN09:10650	WM	2	612120	280	135	709.2	248.5	31.5	0.32	43.23	9.41	32		8/31/2010
WQSC4S2	31	80037-2 X LH244	WISN09:10650	ARL	3	613062	2236	77.9	434.9	228.5	30.9	0.49	38.1	8.3	49		9/27/2010
WQSC4S2	31	80037-2 X LH244	WISN09:10650	ARL	4	614091	2195	81.2	767.6	322.9	31.1	0.4	32.17	7.01	40		9/27/2010
WQSC4S2	32	80040-1 X LH244	WISN09:10652	WM	1	611149	138	117	608	203.4	30.2	0.3	35.07	7.64	30		8/31/2010
WQSC4S2	32	80040-1 X LH244	WISN09:10652	WM	2	612157	307	131.4	697.9	233.8	31.3	0.3	39.92	8.69	30		8/31/2010
WQSC4S2	32	80040-1 X LH244	WISN09:10652	ARL	3	613043	2173	70.2	635.4	290.3	31.6	0.43	30.08	6.55	43		9/27/2010
WQSC4S2	32	80040-1 X LH244	WISN09:10652	ARL	4	614002	2070	86.8	568.7	275.7	31.1	0.45	39.49	8.6	45		9/27/2010
WQSC4S2	33	80040-2 X LH244	WISN09:10653	WM	1	611033	355	101.3	674.2	232.6	31	0.31	31.75	6.92	31		8/31/2010
WQSC4S2	33	80040-2 X LH244	WISN09:10653	WM	2	612183	341	123.2	702	230.7	30.5	0.3	36.73	8	30		8/31/2010
WQSC4S2	33	80040-2 X LH244	WISN09:10653	ARL	3	613193	2167	68.5	789.8	373.9	31.4	0.45	30.94	6.74	45		9/27/2010
WQSC4S2	33	80040-2 X LH244	WISN09:10653	ARL	4	614074	2420	69.9	555.5	268	31.3	0.45	31.56	6.87	45		9/27/2010
WQSC4S2	34	80041-1 X LH244	WISN09:10654	WM	1	611028	195	101.8	689.1	253.3	31.3	0.34	34.36	7.48	34		8/31/2010
WQSC4S2	34	80041-1 X LH244	WISN09:10654	WM	2	612181	277	116.4	692.9	238.4	31.2	0.31	36.45	7.94	31		8/31/2010
WQSC4S2	34	80041-1 X LH244	WISN09:10654	ARL	3	613121	2371	93.7	554.4	253.5	30.8	0.43	39.85	8.68	43		9/27/2010
WQSC4S2	34	80041-1 X LH244	WISN09:10654	ARL	4	614178	2414	106.5	541.6	245.3	31.3	0.42	44.66	9.73	42		9/27/2010
WQSC4S2	35	80044-2 X LH244	WISN09:10658	WM	1	611128	191	113.4	523.1	186.9	31.5	0.32	35.85	7.81	32		8/31/2010
WQSC4S2	35	80044-2 X LH244	WISN09:10658	WM	2	612062	463	130.7	676.4	198.2	30.1	0.26	33.99	7.4	26		8/31/2010
WQSC4S2	35	80044-2 X LH244	WISN09:10658	ARL	3	613177	2423	76.1	455	226.6	31.3	0.46	35.08	7.64	46		9/27/2010
WQSC4S2	35	80044-2 X LH244	WISN09:10658	ARL	4	614109	2187	71.1	877.3	363	30.8	0.39	27.9	6.08	39		9/27/2010
WQSC4S2	36	80045-1 X LH244	WISN09:10660	WM	1	611157	299	94.4	806.7	270.8	32.2	0.31	29.08	6.33	31		8/31/2010
WQSC4S2	36	80045-1 X LH244	WISN09:10660	WM	2	612080	249										8/31/2010
WQSC4S2	36	80045-1 X LH244	WISN09:10660	ARL	3	613086	2274	75.6	447.7	229.2	31.8	0.47	35.88	7.82	47		9/27/2010
WQSC4S2	36	80045-1 X LH244	WISN09:10660	ARL	4	614017	2311	51.6	425.2	216.1	31.3	0.47	24.21	5.27	47		9/27/2010
WQSC4S2	37	80046-2 X LH244	WISN09:10664	WM	1	611100	104	110.7	507.7	196.3	31.1	0.35	38.37	8.36	35		8/31/2010
WQSC4S2	37	80046-2 X LH244	WISN09:10664	WM	2	612187	469	135.9	603.2	199.4	30.4	0.3	40.1	8.73	30		8/31/2010
WQSC4S2	37	80046-2 X LH244	WISN09:10664	ARL	3	613023	2399	95.4	580.9	250.4	31.7	0.4	37.99	8.27	40		9/27/2010
WQSC4S2	37	80046-2 X LH244	WISN09:10664	ARL	4	614067	2313	85.2	561.7	257.6	31.6	0.43	36.32	7.91	43		9/27/2010
WQSC4S2	38	80047-2 X LH244	WISN09:10666	WM	1	611191	396	114.4	499.5	183.8	31.6	0.33	37.21	8.1	33		8/31/2010
WQSC4S2	38	80047-2 X LH244	WISN09:10666	WM	2	612044	302	116	591.7	197	31.6	0.3	34.26	7.46	30		8/31/2010
WQSC4S2	38	80047-2 X LH244	WISN09:10666	ARL	3	613030	2368	67	611.9	346.5	30.9	0.54	36.39	7.93	54		9/27/2010
WQSC4S2	38	80047-2 X LH244	WISN09:10666	ARL	4	614015	2279	62.4	503.9	229.9	31.6	0.42	26.2	5.71	42		9/27/2010
WQSC4S2	39	80049-1 X LH244	WISN09:10670	WM	1	611013	485	99.3	564.9	185	31.2	0.29	28.62	6.23	29		8/31/2010
WQSC4S2	39	80049-1 X LH244	WISN09:10670	WM	2	612141	402	134.2	564.3	179.8	31.6	0.28	37.34	8.13	28		8/31/2010
WQSC4S2	39	80049-1 X LH244	WISN09:10670	ARL	3	613192	2182	61.1	513	307.2	31.4	0.57	34.99	7.62	57		9/27/2010
WQSC4S2	39	80049-1 X LH244	WISN09:10670	ARL	4	614124	2418	61	444.2	261.5	31.5	0.56	34	7.4	56		9/27/2010
WQSC4S2	40	80049-2 X LH244	WISN09:10702	WM	1	611003	165	87.4	639.8	219.2	30.8	0.31	27.04	5.89	31		8/31/2010
WQSC4S2	40	80049-2 X LH244	WISN09:10702	WM	2	612159	371	128.9	677.7	224.5	30.9	0.3	38.58	8.4	30		8/31/2010
WQSC4S2	40	80049-2 X LH244	WISN09:10702	ARL	3	613057	2145	108.1	688.7	292.1	31.2	0.4	42.89	9.34	40		9/27/2010
WQSC4S2	40	80049-2 X LH244	WISN09:10702	ARL	4	614077	2419	83.4	490.5	246.1	31.3	0.47	39.01	8.5	47		9/27/2010
WQSC4S2	41	80050-1 X LH244	WISN09:10703	WM	1	611020	292	122.2	623.6	252.4	31.2	0.37	45.63	9.94	37		8/31/2010
WQSC4S2	41	80050-1 X LH244	WISN09:10703	WM	2	612063	495	107.9	539	217.4	31.6	0.37	39.51	8.61	37		8/31/2010
WQSC4S2	41	80050-1 X LH244	WISN09:10703	ARL	3	613106	2138	86.4	738.4	332	31.7	0.42	36.71	8	42		9/27/2010
WQSC4S2	41	80050-1 X LH244	WISN09:10703	ARL	4	614099	2067	91.5	587.2	283.7	31.1	0.45	41.56	9.05	45		9/27/2010
WQSC4S2	42	80050-2 X LH244	WISN09:10704	WM	1	611047	198	114	719	258.8	31.6	0.33	37.68	8.21	33		8/31/2010
WQSC4S2	42	80050-2 X LH244	WISN09:10704	WM	2	612018	348	125.3	660.6	227	31.6	0.31	38.92	8.48	31		8/31/2010
WQSC4S2	42	80050-2 X LH244	WISN09:10704	ARL	3	613144	2148	77.2	595.3	287.7	31.1	0.45	35.11	7.65	45		9/27/2010
WQSC4S2	42	80050-2 X LH244	WISN09:10704	ARL	4	614143	2161	87.7	749	330	30.9	0.42	36.53	7.96	42		9/27/2010
WQSC4S2	43	80051-2 X LH244	WISN09:10707	WM	1	611019	324	113.7	621.6	234	31.8	0.34	38.98	8.49	34		8/31/2010
WQSC4S2	43	80051-2 X LH244	WISN09:10707	WM	2	612109	369	104.7	632.9	209	31	0.3	30.96	6.74	30		8/31/2010
WQSC4S2	43	80051-2 X LH244	WISN09:10707	ARL	3	613127	2425	73.3	473.3	228.1	31.6	0.44	32.61	7.1	44		9/27/2010
WQSC4S2	43	80051-2 X LH244	WISN09:10707	ARL	4	614093	2163	61	642.8	338.7	31.2	0.5	30.67	6.68	50		9/27/2010
WQSC4S2	44	80054-1 X LH244	WISN09:10708	WM	1	611158	331	150.1	635	225.9	32.1	0.32	48.25	10.51	32		8/31/2010
WQSC4S2	44	80054-1 X LH244	WISN09:10708	WM	2	612070	282	126.5	816.9	272.5	31.1	0.31	38.86	8.46	31		8/31/2010
WQSC4S2	44	80054-1 X LH244	WISN09:10708	ARL	3	613155	2117	64.9	611.4	292.7	30.4	0.45	29.3	6.38	45		9/27/2010
WQSC4S2	44	80054-1 X LH244	WISN09:10708	ARL	4	614189	2223										9/27/2010
WQSC4S2	45	80054-2 X LH244	WISN09:10710	WM	1	611151	107	112.5	559.9	206.1	30.7	0.33	37.29	8.12	33		8/31/2010
WQSC4S2	45	80054-2 X LH244	WISN09:10710	WM	2	612121	248	131.9	794	258.2	29.6	0.3	39.45	8.59	30		8/31/2010
WQSC4S2	45	80054-2 X LH244	WISN09:10710	ARL	3	613119	2339	87.6	637.8	280.8	30.9	0.41	36.07	7.86	41		9/27/2010
WQSC4S2	45	80054-2 X LH244	WISN09:10710	ARL	4	614042	2184	76.5	691.7	354.1	31.2	0.49	37.4	8.15	49		9/27/2010
WQSC4S2	46	80056-1 X LH244	WISN09:10711	WM	1	611109	361	90.2	593.6	237.4	31.2	0.37	33.07	7.2	37		8/31/2010
WQSC4S2	46	80056-1 X LH244	WISN09:10711	WM	2	612151	115	84.5	562.2	206.9	30.9	0.33	27.99	6.1	33		8/31/2010
WQSC4S2	46	80056-1 X LH244	WISN09:10711	ARL	3	613008	2174	78.6	604.1	320.5	31.5	0.5	39.67	8.64	50		9/27/2010
WQSC4S2	46	80056-1 X LH244	WISN09:10711	ARL	4	614054	2100	56.4	847.5	380.3	31.4	0.43	24.11	5.25	43		9/27/2010
WQSC4S2	47	80056-2 X LH244	WISN09:10712	WM	1	611072	226	124.9	759.2	261.6	31.2	0.32	39.53	8.61	32		8/31/2010
WQSC4S2	47	80056-2 X LH244	WISN09:10712	WM	2	612145	274	126.8	731.4	247.2	31.2	0.31	39.12	8.52	31		8/31/2010
WQSC4S2	47	80056-2 X LH244	WISN09:10712	ARL	3	613017	2303	86.6	364.6	182.8	30.6	0.46	39.46	8.59	46		9/27/2010
WQSC4S2	47	80056-2 X LH244	WISN09:10712	ARL	4	614016	2294	89.1	544.7	257.9	31.4	0.44	39.32	8.56	44		9/27/2010
WQSC4S2	48	80057-1 X LH244	WISN09:10714	WM	1	611120	288	131	673	237	31.6	0.32	41.95	9.14	32		8/31/2010
WQSC4S2	48	80057-1 X LH244	WISN09:10714	WM	2	612036	443	148.5	638.3	205.8	31.2	0.29	42.71	9.3	29		8/31/2010
WQSC4S2	48	80057-1 X LH244	WISN09:10714	ARL	3	613070	2364	85.3	620.1	282.8	31	0.43	36.46	7.94	43		9/27/2010
WQSC4S2	48	80057-1 X LH244	WISN09:10714	ARL	4	614085	2291	85.1	519	255.9	31.3	0.46	39.19	8.54	46		9/27/2010
WQSC4S2	49	80057-2 X LH244	WISN09:10715	WM	1	611085	417	131.2	613.7	215.2	31	0.32	41.47	9.03	32		8/31/2010
WQSC4S2	49	80057-2 X LH244	WISN09:10715	WM	2	612100	112	134.7	707.3	228.5	30.5	0.29	39.41	8.58	29		8/31/2010
WQSC4S2	49	80057-2 X LH244	WISN09:10715	ARL	3	613063	2241	64.9	411.3	236.4	31.4	0.54	35.02	7.63	54		9/27/2010
WQSC4S2	49	80057-2 X LH244	WISN09:10715	ARL	4	614039	2229	90.7	797.9	338.6	31.1	0.4	36.37	7.92	40		9/27/2010
WQSC4S2	50	80063-1 X LH244	WISN09:10719	WM	1	611040	422	100.7	580.3	197.3	31.4	0.3	30.44	6.63	30		8/31/2010
WQSC4S2	50	80063-1 X LH244	WISN09:10719	WM	2	612081	281	106.8	735.4	233.1	31.4	0.29	30.6	6.66	29		8/31/2010
WQSC4S2	50	80063-1 X LH244	WISN09:10719	ARL	3	613006	2142	91	724.7	319.5	31.2	0.42	37.83	8.24	42		9/27/2010
WQSC4S2	50	80063-1 X LH244	WISN09:10719	ARL	4	614139	2225										9/27/2010
WQSC4S2	51	80063-2 X LH244	WISN09:10720	WM	1	611156	267	113.3	728.9	244.7	30.8	0.31	34.72	7.56	31		8/31/2010
WQSC4S2	51	80063-2 X LH244	WISN09:10720	WM	2	612193	340	98.2	638.7	215.9	30.8	0.3	29.9	6.51	30		8/31/2010
WQSC4S2	51	80063-2 X LH244	WISN09:10720	ARL	3	613196	2118	90.4	617	286.7	30.1	0.44	39.52	8.61	44		9/27/2010
WQSC4S2	51	80063-2 X LH244	WISN09:10720	ARL	4	614174	2416	85.2	453.5	226.8	31.4	0.46	39.44	8.59	46		9/27/2010
WQSC4S2	52	80066-1 X LH244	WISN09:10722	WM	1	611180	253	118.7	742.3	234.9	31.5	0.29	33.97	7.4	29		8/31/2010
WQSC4S2	52	80066-1 X LH244	WISN09:10722	WM	2	612165	438	135.9	640.3	206.6	31.5	0.29	39.09	8.51	29		8/31/2010
WQSC4S2	52	80066-1 X LH244	WISN09:10722	ARL	3	613013	2239	90.2	507.5	242.3	31	0.44	40	8.71	44		9/27/2010
WQSC4S2	52	80066-1 X LH244	WISN09:10722	ARL	4	614192	2190	65.8	656	355.9	31.1	0.52	34.2	7.45	52		9/27/2010
WQSC4S2	53	80066-2 X LH244	WISN09:10723	WM	1	611086	449	118.9	555.1	211.6	31.1	0.34	40.96	8.92	34		8/31/2010
WQSC4S2	53	80066-2 X LH244	WISN09:10723	WM	2	612170	278	121.3	663.4	227.5	31.2	0.31	37.66	8.2	31		8/31/2010
WQSC4S2	53	80066-2 X LH244	WISN09:10723	ARL	3	613034	2304	72.3	470.1	246.7	30.8	0.49	35.53	7.74	49		9/27/2010
WQSC4S2	53	80066-2 X LH244	WISN09:10723	ARL	4	614181	2351	69.7	516.2	235.5	30.7	0.42	29.4	6.4	42		9/27/2010
WQSC4S2	54	80069-1 X LH244	WISN09:10724	WM	1	611162	459	123.6	614.7	197.3	30.4	0.29	35.31	7.69	29		8/31/2010
WQSC4S2	54	80069-1 X LH244	WISN09:10724	WM	2	612117	376	157.2	827	239.9	31.5	0.26	41.18	8.97	26		8/31/2010
WQSC4S2	54	80069-1 X LH244	WISN09:10724	ARL	3	613132	2340	26	411.4	241.9	30.1	0.56	14.44	3.15	56		9/27/2010
WQSC4S2	54	80069-1 X LH244	WISN09:10724	ARL	4	614188	2254	92.2	699.8	330.4	31.6	0.45	41.23	8.98	45		9/27/2010
WQSC4S2	55	80069-2 X LH244	WISN09:10726	WM	1	611110	393	134.8	711.8	220.5	31.8	0.28	37.41	8.15	28		8/31/2010
WQSC4S2	55	80069-2 X LH244	WISN09:10726	WM	2	612027	155	132	723.2	242.7	31.4	0.31	40.32	8.78	31		8/31/2010
WQSC4S2	55	80069-2 X LH244	WISN09:10726	ARL	3	613020	2366	66.8	684.8	320	30.7	0.44	29.54	6.43	44		9/27/2010
WQSC4S2	55	80069-2 X LH244	WISN09:10726	ARL	4	614072	2388	96.1	677.7	320.2	31.7	0.45	42.92	9.35	45		9/27/2010
WQSC4S2	56	80070-1 X LH244	WISN09:10727	WM	1	611139	458	110.3	615.6	200.3	30.5	0.29	32.01	6.97	29		8/31/2010
WQSC4S2	56	80070-1 X LH244	WISN09:10727	WM	2	612178	181	136.9	645.8	208.8	31.3	0.29	39.54	8.61	29		8/31/2010
WQSC4S2	56	80070-1 X LH244	WISN09:10727	ARL	3	613104	2106	108.5	778.8	358.6	30.9	0.44	47.54	10.35	44		9/27/2010
WQSC4S2	56	80070-1 X LH244	WISN09:10727	ARL	4	614199	2063	57.3	456.6	283.4	31	0.59	33.98	7.4	59		9/27/2010
WQSC4S2	57	80070-2 X LH244	WISN09:10728	WM	1	611155	235	139.3	741.7	242.4	30.9	0.3	41.45	9.03	30		8/31/2010
WQSC4S2	57	80070-2 X LH244	WISN09:10728	WM	2	612013	493	137.6	702.4	194	31.7	0.24	33.3	7.25	24		8/31/2010
WQSC4S2	57	80070-2 X LH244	WISN09:10728	ARL	3	613040	2208	99	488.8	210.1	26.3	0.4	39.34	8.57	40		9/27/2010
WQSC4S2	57	80070-2 X LH244	WISN09:10728	ARL	4	614152	2064	80.9	576.6	307.2	30.7	0.51	40.98	8.92	51		9/27/2010
WQSC4S2	58	80072-1 X LH244	WISN09:10730	WM	1	611164	478	129.4	631.4	210	31.1	0.3	38.56	8.4	30		8/31/2010
WQSC4S2	58	80072-1 X LH244	WISN09:10730	WM	2	612133	343	137.7	637.1	215.3	31.9	0.3	41.73	9.09	30		8/31/2010
WQSC4S2	58	80072-1 X LH244	WISN09:10730	ARL	3	613165	2277	70.4	387.8	223.5	31.3	0.54	37.95	8.27	54		9/27/2010
WQSC4S2	58	80072-1 X LH244	WISN09:10730	ARL	4	614008	2166	104.3	877.4	360.2	31.1	0.39	40.56	8.83	39		9/27/2010
WQSC4S2	59	80072-2 X LH244	WISN09:10731	WM	1	611153	171	104.3	600.2	223.1	30.9	0.34	35.21	7.67	34		8/31/2010
WQSC4S2	59	80072-2 X LH244	WISN09:10731	WM	2	612110	401	135.1	629.8	223.3	31.5	0.32	43.31	9.43	32		8/31/2010
WQSC4S2	59	80072-2 X LH244	WISN09:10731	ARL	3	613073	2401	99.1	533.6	250.4	31.5	0.44	43.2	9.41	44		9/27/2010
WQSC4S2	59	80072-2 X LH244	WISN09:10731	ARL	4	614001	2055	78.4	573.9	302.4	30.5	0.5	39.23	8.54	50		9/27/2010
WQSC4S2	60	80073-1 X LH244	WISN09:10732	WM	1	611044	294	144.1	696.1	250.6	32.3	0.33	47.39	10.32	33		8/31/2010
WQSC4S2	60	80073-1 X LH244	WISN09:10732	WM	2	612177	149	149.3	653.1	221.7	30.8	0.31	45.8	9.98	31		8/31/2010
WQSC4S2	60	80073-1 X LH244	WISN09:10732	ARL	3	613129	2393	53.6	443	229	30.9	0.48	25.77	5.61	48		9/27/2010
WQSC4S2	60	80073-1 X LH244	WISN09:10732	ARL	4	614036	2280	69.3	507.1	240	31.3	0.44	30.4	6.62	44		9/27/2010
WQSC4S2	61	80074-1 X LH244	WISN09:10736	WM	1	611021	260	119.4	760.4	269.2	31.4	0.33	38.95	8.48	33		8/31/2010
WQSC4S2	61	80074-1 X LH244	WISN09:10736	WM	2	612039	462	133.7	657.8	227.6	30.2	0.31	42.05	9.16	31		8/31/2010
WQSC4S2	61	80074-1 X LH244	WISN09:10736	ARL	3	613095	2139	86.1	621.4	306.6	31.5	0.47	40.15	8.75	47		9/27/2010
WQSC4S2	61	80074-1 X LH244	WISN09:10736	ARL	4	614151	2061	117.3	763.7	338.1	30.7	0.42	49.19	10.71	42		9/27/2010
WQSC4S2	62	80074-2 X LH244	WISN09:10738	WM	1	611075	130	122.6	565.4	207.2	31.5	0.33	40.35	8.79	33		8/31/2010
WQSC4S2	62	80074-2 X LH244	WISN09:10738	WM	2	612114	472	134.9	652.8	211.5	30.2	0.29	39.28	8.56	29		8/31/2010
WQSC4S2	62	80074-2 X LH244	WISN09:10738	ARL	3	613056	2140										9/27/2010
WQSC4S2	62	80074-2 X LH244	WISN09:10738	ARL	4	614020	2358	81.8	650.7	301.1	30.8	0.44	35.67	7.77	44		9/27/2010
WQSC4S2	63	80074-3 X LH244	WISN09:10739	WM	1	611032	323	116.1	588.8	209.9	31.7	0.32	37.14	8.09	32		8/31/2010
WQSC4S2	63	80074-3 X LH244	WISN09:10739	WM	2	612093	336	129.2	665.1	235	31.9	0.32	41.44	9.03	32		8/31/2010
WQSC4S2	63	80074-3 X LH244	WISN09:10739	ARL	3	613018	2334										9/27/2010
WQSC4S2	63	80074-3 X LH244	WISN09:10739	ARL	4	614154	2096	79.3	641.2	324.2	30.8	0.48	38.12	8.3	48		9/27/2010
WQSC4S2	64	80076-2 X LH244	WISN09:10742	WM	1	611030	259	107	673.6	233.9	31.2	0.32	33.76	7.35	32		8/31/2010
WQSC4S2	64	80076-2 X LH244	WISN09:10742	WM	2	612038	494	119.2	614.9	190.5	31.4	0.27	32.5	7.08	27		8/31/2010
WQSC4S2	64	80076-2 X LH244	WISN09:10742	ARL	3	613025	2431	119.2	524.3	231	25.8	0.41	49.07	10.69	41		9/27/2010
WQSC4S2	64	80076-2 X LH244	WISN09:10742	ARL	4	614056	2132	60.1	667.5	313.4	30.9	0.44	26.67	5.81	44		9/27/2010
WQSC4S2	65	80076-3 X LH244	WISN09:10743	WM	1	611027	163	101.9	593.3	217.2	30.7	0.33	33.78	7.36	33		8/31/2010
WQSC4S2	65	80076-3 X LH244	WISN09:10743	WM	2	612009	365	114.5	596.9	217.5	31.7	0.33	37.64	8.2	33		8/31/2010
WQSC4S2	65	80076-3 X LH244	WISN09:10743	ARL	3	613131	2361	72.9	542.1	268.3	30.6	0.46	33.88	7.38	46		9/27/2010
WQSC4S2	65	80076-3 X LH244	WISN09:10743	ARL	4	614100	2058	89.1	589.8	294.6	30.6	0.47	42.06	9.16	47		9/27/2010
WQSC4S2	66	80078-1 X LH244	WISN09:10744	WM	1	611018	356	112	594.2	223.9	31.2	0.34	38.33	8.35	34		8/31/2010
WQSC4S2	66	80078-1 X LH244	WISN09:10744	WM	2	612075	122	111.6	632.6	224.6	31.2	0.32	35.89	7.82	32		8/31/2010
WQSC4S2	66	80078-1 X LH244	WISN09:10744	ARL	3	613042	2176	92.9	899.7	435	31.2	0.46	43.19	9.41	46		9/27/2010
WQSC4S2	66	80078-1 X LH244	WISN09:10744	ARL	4	614134	2316	105.7	607.3	287.3	31.2	0.44	46.99	10.23	44		9/27/2010
WQSC4S2	67	80078-2 X LH244	WISN09:10746	WM	1	611196	236	116.7	632.3	227.2	32	0.33	37.95	8.26	33		8/31/2010
WQSC4S2	67	80078-2 X LH244	WISN09:10746	WM	2	612160	403	132.1	597.4	224.1	31.5	0.34	44.96	9.79	34		8/31/2010
WQSC4S2	67	80078-2 X LH244	WISN09:10746	ARL	3	613157	2149	96.4	813.2	326.8	31.3	0.38	36.43	7.93	38		9/27/2010
WQSC4S2	67	80078-2 X LH244	WISN09:10746	ARL	4	614070	2356	88.1	592.7	270.9	31.1	0.43	37.62	8.19	43		9/27/2010
WQSC4S2	68	80078-3 X LH244	WISN09:10747	WM	1	611197	204	106.8	733.3	254.4	31.3	0.32	33.94	7.39	32		8/31/2010
WQSC4S2	68	80078-3 X LH244	WISN09:10747	WM	2	612078	185	109.9	583	217.9	30.8	0.34	37.24	8.11	34		8/31/2010
WQSC4S2	68	80078-3 X LH244	WISN09:10747	ARL	3	613180	2374	65.4	534.4	281.3	30.7	0.5	32.54	7.09	50		9/27/2010
WQSC4S2	68	80078-3 X LH244	WISN09:10747	ARL	4	614043	2165	87	731.7	380.8	31.6	0.5	43.39	9.45	50		9/27/2010
WQSC4S2	69	80080-1 X LH244	WISN09:10748	WM	1	611188	492	142.9	557.8	184.4	31.8	0.29	41.46	9.03	29		8/31/2010
WQSC4S2	69	80080-1 X LH244	WISN09:10748	WM	2	612054	207	116.5	736.7	265.1	31.7	0.33	38.57	8.4	33		8/31/2010
WQSC4S2	69	80080-1 X LH244	WISN09:10748	ARL	3	613004	2110	87.2	654.8	290.8	30.5	0.42	36.36	7.92	42		9/27/2010
WQSC4S2	69	80080-1 X LH244	WISN09:10748	ARL	4	614122	2386	77.3	564.7	313.1	31.4	0.53	40.83	8.89	53		9/27/2010
WQSC4S2	70	80081-1 X LH244	WISN09:10751	WM	1	611056	263	118.8	736.8	274.3	32	0.34	40.84	8.9	34		8/31/2010
WQSC4S2	70	80081-1 X LH244	WISN09:10751	WM	2	612057	303	104	672.8	265.1	31.5	0.36	37.88	8.25	36		8/31/2010
WQSC4S2	70	80081-1 X LH244	WISN09:10751	ARL	3	613141	2201	91.3	900	376.1	26.7	0.4	36.53	7.96	40		9/27/2010
WQSC4S2	70	80081-1 X LH244	WISN09:10751	ARL	4	614164	2256	69.7	529.6	275.5	31.6	0.49	34.14	7.43	49		9/27/2010
WQSC4S2	71	80081-2 X LH244	WPV08:1755	WM	1	611025	132	125.5	562.4	217.2	31.1	0.35	43.96	9.57	35		8/31/2010
WQSC4S2	71	80081-2 X LH244	WPV08:1755	WM	2	612015	444	137.9	624.8	213.8	31.3	0.31	42.4	9.24	31		8/31/2010
WQSC4S2	71	80081-2 X LH244	WPV08:1755	ARL	3	613081	2363	91.9	674.1	299.7	30.5	0.42	38.44	8.37	42		9/27/2010
WQSC4S2	71	80081-2 X LH244	WPV08:1755	ARL	4	614084	2314	84.4	459.4	230.2	31.6	0.46	39.18	8.53	46		9/27/2010
WQSC4S2	72	80083-1 X LH244	WISN09:10754	WM	1	611171	254	104.6	601.6	233.4	31.7	0.35	37.02	8.06	35		8/31/2010
WQSC4S2	72	80083-1 X LH244	WISN09:10754	WM	2	612184	373	127.4	587.9	209.5	30.9	0.32	40.85	8.9	32		8/31/2010
WQSC4S2	72	80083-1 X LH244	WISN09:10754	ARL	3	613050	2048	68.7	497.6	270	31.8	0.51	35.13	7.65	51		9/27/2010
WQSC4S2	72	80083-1 X LH244	WISN09:10754	ARL	4	614010	2198										9/27/2010
WQSC4S2	73	80083-2 X LH244	WPV08:1758	WM	1	611083	353	90.4	520.4	245.1	31.1	0.44	39.54	8.61	44		8/31/2010
WQSC4S2	73	80083-2 X LH244	WPV08:1758	WM	2	612166	406	108.2	473.3	198.6	31.2	0.38	40.97	8.92	38		8/31/2010
WQSC4S2	73	80083-2 X LH244	WPV08:1758	ARL	3	613059	2177	95	857.5	364.7	31	0.4	38.36	8.35	40		9/27/2010
WQSC4S2	73	80083-2 X LH244	WPV08:1758	ARL	4	614198	2094	97.7	833.9	343	31.5	0.39	37.93	8.26	39		9/27/2010
WQSC4S2	74	80086-1 X LH244	WISN09:10756	WM	1	611093	328	120.2	606.9	239.8	32	0.36	43.45	9.46	36		8/31/2010
WQSC4S2	74	80086-1 X LH244	WISN09:10756	WM	2	612099	144	113.9	537.2	210.9	31	0.36	40.48	8.82	36		8/31/2010
WQSC4S2	74	80086-1 X LH244	WISN09:10756	ARL	3	613139	2233	93.9	712.2	310.6	30.9	0.41	38.55	8.4	41		9/27/2010
WQSC4S2	74	80086-1 X LH244	WISN09:10756	ARL	4	614128	2412	47.4	464.7	258.9	31	0.53	24.91	5.42	53		9/27/2010
WQSC4S2	75	80086-2 X LH244	WISN09:10758	WM	1	611103	169	143.8	644.7	228.1	30.9	0.32	46.2	10.06	32		8/31/2010
WQSC4S2	75	80086-2 X LH244	WISN09:10758	WM	2	612091	400	136.9	544.8	201.8	31.4	0.33	45.44	9.9	33		8/31/2010
WQSC4S2	75	80086-2 X LH244	WISN09:10758	ARL	3	613191	2199	84.8	686.6	323.7	30.8	0.45	37.87	8.25	45		9/27/2010
WQSC4S2	75	80086-2 X LH244	WISN09:10758	ARL	4	614166	2288	86.8	514.9	257.7	31.7	0.47	40.6	8.84	47		9/27/2010
WQSC4S2	76	80087-1 X LH244	WISN09:10759	WM	1	611024	164	118.6	575.8	218	30.8	0.34	40.74	8.87	34		8/31/2010
WQSC4S2	76	80087-1 X LH244	WISN09:10759	WM	2	612123	184	142	702.6	236.6	31	0.31	43.47	9.47	31		8/31/2010
WQSC4S2	76	80087-1 X LH244	WISN09:10759	ARL	3	613161	2213	103.6	744.3	319.2	31.1	0.4	41.85	9.11	40		9/27/2010
WQSC4S2	76	80087-1 X LH244	WISN09:10759	ARL	4	614107	2155	74.1	792.1	314.1	30.6	0.37	27.59	6.01	37		9/27/2010
WQSC4S2	77	80087-2 X LH244	WISN09:10760	WM	1	611141	394	105.3	645.8	241.1	31.8	0.34	35.89	7.82	34		8/31/2010
WQSC4S2	77	80087-2 X LH244	WISN09:10760	WM	2	612052	143	142.4	609.6	220.1	31.1	0.33	46.52	10.13	33		8/31/2010
WQSC4S2	77	80087-2 X LH244	WISN09:10760	ARL	3	613154	2104	47.2	628	342.9	30.8	0.52	24.67	5.37	52		9/27/2010
WQSC4S2	77	80087-2 X LH244	WISN09:10760	ARL	4	614157	2157	71	736.7	345.9	31.2	0.45	31.67	6.9	45		9/27/2010
WQSC4S2	78	80088-1 X LH244	WISN09:10762	WM	1	611017	388	134	616	215.7	31.2	0.32	42.28	9.21	32		8/31/2010
WQSC4S2	78	80088-1 X LH244	WISN09:10762	WM	2	612094	304	136	593.4	198.1	30.5	0.3	40.49	8.82	30		8/31/2010
WQSC4S2	78	80088-1 X LH244	WISN09:10762	ARL	3	613117	2307	77.9	527	246.1	31.3	0.43	33.76	7.35	43		9/27/2010
WQSC4S2	78	80088-1 X LH244	WISN09:10762	ARL	4	614161	2221	98.2	820.6	351.4	31.1	0.41	39.84	8.68	41		9/27/2010
WQSC4S2	79	80088-2 X LH244	WISN09:10763	WM	1	611012	453	123.5	517.7	203.5	30.1	0.36	43.92	9.57	36		8/31/2010
WQSC4S2	79	80088-2 X LH244	WISN09:10763	WM	2	612005	237	131	664.3	242.1	32.1	0.33	43.51	9.48	33		8/31/2010
WQSC4S2	79	80088-2 X LH244	WISN09:10763	ARL	3	613015	2271	75.6	499.1	247.8	31.4	0.46	34.98	7.62	46		9/27/2010
WQSC4S2	79	80088-2 X LH244	WISN09:10763	ARL	4	614083	2323	93.5	526	235.6	31.1	0.41	38.64	8.41	41		9/27/2010
WQSC4S2	80	80093-1 X LH244	WISN09:10764	WM	1	611049	134	98.2	570.1	201.6	31	0.32	31.08	6.77	32		8/31/2010
WQSC4S2	80	80093-1 X LH244	WISN09:10764	WM	2	612179	213	118.7	741.7	243.7	31.4	0.3	35.48	7.73	30		8/31/2010
WQSC4S2	80	80093-1 X LH244	WISN09:10764	ARL	3	613174	2424	81.4	470.8	237.6	31.4	0.47	38.2	8.32	47		9/27/2010
WQSC4S2	80	80093-1 X LH244	WISN09:10764	ARL	4	614147	2097	87.1	677	321.5	31.4	0.45	39.14	8.52	45		9/27/2010
WQSC4S2	81	80093-2 X LH244	WISN09:10766	WM	1	611084	385	85.8	597.7	235.7	30.4	0.36	31.05	6.76	36		8/31/2010
WQSC4S2	81	80093-2 X LH244	WISN09:10766	WM	2	612134	375	100.4	599.9	221.9	31.5	0.33	33.63	7.32	33		8/31/2010
WQSC4S2	81	80093-2 X LH244	WISN09:10766	ARL	3	613037	2269	77.4	508.7	244.9	31.4	0.45	34.62	7.54	45		9/27/2010
WQSC4S2	81	80093-2 X LH244	WISN09:10766	ARL	4	614129	2385	84.1	629.9	303.2	31.2	0.45	38.21	8.32	45		9/27/2010
WQSC4S2	82	80094-1 X LH244	WISN09:10767	WM	1	611152	139	113	583.6	214.5	30.5	0.33	37.59	8.19	33		8/31/2010
WQSC4S2	82	80094-1 X LH244	WISN09:10767	WM	2	612162	467	118.2	641.9	238.5	29.9	0.34	40.29	8.77	34		8/31/2010
WQSC4S2	82	80094-1 X LH244	WISN09:10767	ARL	3	613184	2310	92.5	492.3	250.4	31.2	0.48	43.97	9.58	48		9/27/2010
WQSC4S2	82	80094-1 X LH244	WISN09:10767	ARL	4	614050	2056	72.5	483.1	267.8	30.5	0.52	38.01	8.28	52		9/27/2010
WQSC4S2	83	80094-2 X LH244	WISN09:10768	WM	1	611087	481	101	586.9	201.9	31.4	0.31	31	6.75	31		8/31/2010
WQSC4S2	83	80094-2 X LH244	WISN09:10768	WM	2	612101	113	82.8	624.1	218.3	30.6	0.32	26.19	5.7	32		8/31/2010
WQSC4S2	83	80094-2 X LH244	WISN09:10768	ARL	3	613064	2268	72.7	626.6	330.2	31.5	0.5	36.49	7.95	50		9/27/2010
WQSC4S2	83	80094-2 X LH244	WISN09:10768	ARL	4	614096	2122	85.7	618.3	310.7	31.5	0.48	40.78	8.88	48		9/27/2010
WQSC4S2	84	80095-1 X LH244	WISN09:10770	WM	1	611118	352	132.1	633.1	242.1	31.2	0.35	46.29	10.08	35		8/31/2010
WQSC4S2	84	80095-1 X LH244	WISN09:10770	WM	2	612090	432	134.2	650.2	209.2	31.4	0.29	38.56	8.4	29		8/31/2010
WQSC4S2	84	80095-1 X LH244	WISN09:10770	ARL	3	613076	2434	96.4	595.3	250.3	25.5	0.39	38.03	8.28	39		9/27/2010
WQSC4S2	84	80095-1 X LH244	WISN09:10770	ARL	4	614029	2389										9/27/2010
WQSC4S2	85	80095-2 X LH244	WISN09:10801	WM	1	611167	382	120.1	547.9	215.8	31	0.36	42.94	9.35	36		8/31/2010
WQSC4S2	85	80095-2 X LH244	WISN09:10801	WM	2	612017	380	81.4	598.9	213	31.1	0.32	26.08	5.68	32		8/31/2010
WQSC4S2	85	80095-2 X LH244	WISN09:10801	ARL	3	613029	2397	88.6	595.3	279.1	31.2	0.44	38.94	8.48	44		9/27/2010
WQSC4S2	85	80095-2 X LH244	WISN09:10801	ARL	4	614115	2283										9/27/2010
WQSC4S2	86	80100-1 X LH244	WISN09:10802	WM	1	611055	231	80.6	777.4	263.9	31.2	0.31	25.13	5.47	31		8/31/2010
WQSC4S2	86	80100-1 X LH244	WISN09:10802	WM	2	612198	180	81.2	652.7	215	31.1	0.3	24.02	5.23	30		8/31/2010
WQSC4S2	86	80100-1 X LH244	WISN09:10802	ARL	3	613103	2083	75.4	598.5	305.2	31.5	0.48	36.4	7.93	48		9/27/2010
WQSC4S2	86	80100-1 X LH244	WISN09:10802	ARL	4	614041	2197	113.7	954.5	407.8	30.4	0.41	46.43	10.11	41		9/27/2010
WQSC4S2	87	80100-2 X LH244	WISN09:10804	WM	1	611008	325	135.7	643	225.5	31.9	0.32	42.99	9.36	32		8/31/2010
WQSC4S2	87	80100-2 X LH244	WISN09:10804	WM	2	612049	142	139.5	629.4	219.5	31	0.32	43.94	9.57	32		8/31/2010
WQSC4S2	87	80100-2 X LH244	WISN09:10804	ARL	3	613053	2081	98.5	674.8	293.6	31.5	0.41	40.13	8.74	41		9/27/2010
WQSC4S2	87	80100-2 X LH244	WISN09:10804	ARL	4	614167	2317	69	492.8	241.4	31.1	0.46	31.43	6.85	46		9/27/2010
WQSC4S2	88	80101-1 X LH244	WPV08:1778	WM	1	611057	295	102.7	744.3	261.3	32.5	0.32	33.01	7.19	32		8/31/2010
WQSC4S2	88	80101-1 X LH244	WPV08:1778	WM	2	612019	316	118.6	727.2	234.1	31.2	0.29	34.57	7.53	29		8/31/2010
WQSC4S2	88	80101-1 X LH244	WPV08:1778	ARL	3	613087	2267	96.8	509.9	232	31.6	0.42	40.56	8.83	42		9/27/2010
WQSC4S2	88	80101-1 X LH244	WPV08:1778	ARL	4	614101	2059	70.3	574	295.8	30.5	0.49	34.32	7.47	49		9/27/2010
WQSC4S2	89	80101-2 X LH244	WISN09:10806	WM	1	611006	261	99.1	717.7	235.1	31.5	0.3	29.4	6.4	30		8/31/2010
WQSC4S2	89	80101-2 X LH244	WISN09:10806	WM	2	612125	120	113.1	621.3	217.3	30.8	0.32	35.72	7.78	32		8/31/2010
WQSC4S2	89	80101-2 X LH244	WISN09:10806	ARL	3	613118	2330	97.8	586.4	251.6	31.5	0.4	38.79	8.45	40		9/27/2010
WQSC4S2	89	80101-2 X LH244	WISN09:10806	ARL	4	614146	2124	70.7	657.9	334.6	31.8	0.48	34.19	7.45	48		9/27/2010
WQSC4S2	90	80102-1 X LH244	WPV08:1781	WM	1	611015	452	108.3	591.8	198.8	30.1	0.3	32.53	7.08	30		8/31/2010
WQSC4S2	90	80102-1 X LH244	WPV08:1781	WM	2	612129	215	112.6	773.3	247.7	31	0.29	32.87	7.16	29		8/31/2010
WQSC4S2	90	80102-1 X LH244	WPV08:1781	ARL	3	613039	2237	89.2	785.2	365.7	30.7	0.44	39.61	8.63	44		9/27/2010
WQSC4S2	90	80102-1 X LH244	WPV08:1781	ARL	4	614046	2120	94.7	658.4	302.1	31.3	0.43	40.89	8.91	43		9/27/2010
WQSC4S2	91	80102-2 X LH244	WISN09:10809	WM	1	611022	228	118.8	830.4	259.1	31.4	0.28	33.86	7.37	28		8/31/2010
WQSC4S2	91	80102-2 X LH244	WISN09:10809	WM	2	612169	310	116.5	601.5	211.1	31.5	0.32	36.71	7.99	32		8/31/2010
WQSC4S2	91	80102-2 X LH244	WISN09:10809	ARL	3	613003	2079	75.3	675.6	314.6	30.2	0.44	33.18	7.23	44		9/27/2010
WQSC4S2	91	80102-2 X LH244	WISN09:10809	ARL	4	614102	2066										9/27/2010
WQSC4S2	92	80106-1 X LH244	WPV08:1783	WM	1	611060	391	120.2	594.1	208.1	31.5	0.31	37.73	8.22	31		8/31/2010
WQSC4S2	92	80106-1 X LH244	WPV08:1783	WM	2	612155	243	116.3	695.4	223.1	31.8	0.29	33.53	7.3	29		8/31/2010
WQSC4S2	92	80106-1 X LH244	WPV08:1783	ARL	3	613130	2372	51.2	410.2	250.8	30.7	0.58	29.69	6.47	58		9/27/2010
WQSC4S2	92	80106-1 X LH244	WPV08:1783	ARL	4	614040	2216	97.9	513	225.5	31.2	0.4	39.48	8.6	40		9/27/2010
WQSC4S2	93	80106-2 X LH244	WISN09:10812	WM	1	611014	484	113.8	646.7	227.9	31	0.32	36.39	7.93	32		8/31/2010
WQSC4S2	93	80106-2 X LH244	WISN09:10812	WM	2	612111	433	124	588.5	205.7	31	0.31	38.86	8.46	31		8/31/2010
WQSC4S2	93	80106-2 X LH244	WISN09:10812	ARL	3	613045	2141	95.9	845.3	366.9	31.6	0.41	39.52	8.61	41		9/27/2010
WQSC4S2	93	80106-2 X LH244	WISN09:10812	ARL	4	614125	2443	84.1	446.8	223.6	25.3	0.47	39.57	8.62	47		9/27/2010
WQSC4S2	94	80106-3 X LH244	WISN09:10813	WM	1	611115	448	110.6	693.1	238.9	31.6	0.31	34.66	7.55	31		8/31/2010
WQSC4S2	94	80106-3 X LH244	WISN09:10813	WM	2	612026	123	123.6	740.3	249	31.4	0.31	37.94	8.26	31		8/31/2010
WQSC4S2	94	80106-3 X LH244	WISN09:10813	ARL	3	613026	2432	107.6	552.9	255.5	25.6	0.44	46.91	10.22	44		9/27/2010
WQSC4S2	94	80106-3 X LH244	WISN09:10813	ARL	4	614132	2348	68.4	572	303.3	29.9	0.5	34.5	7.51	50		9/27/2010
WQSC4S2	95	80106-4 X LH244	WISN09:10814	WM	1	611095	264	110.2	643.4	237.8	31.8	0.34	37.12	8.08	34		8/31/2010
WQSC4S2	95	80106-4 X LH244	WISN09:10814	WM	2	612191	404	115.2	541.8	194	31.6	0.32	36.67	7.99	32		8/31/2010
WQSC4S2	95	80106-4 X LH244	WISN09:10814	ARL	3	613142	2180	86.8	742.2	364.3	31.4	0.47	40.65	8.85	47		9/27/2010
WQSC4S2	95	80106-4 X LH244	WISN09:10814	ARL	4	614127	2417	67.9	594.2	276.2	31.3	0.44	29.54	6.43	44		9/27/2010
WQSC4S2	96	80107-1 X LH244	WISN09:10816	WM	1	611174	158	110.2	585.5	213.5	31.1	0.33	36.26	7.9	33		8/31/2010
WQSC4S2	96	80107-1 X LH244	WISN09:10816	WM	2	612055	239	138.6	787.4	280.3	32.2	0.33	45.53	9.92	33		8/31/2010
WQSC4S2	96	80107-1 X LH244	WISN09:10816	ARL	3	613145	2137	61.6	629.5	331.2	31.6	0.5	30.87	6.72	50		9/27/2010
WQSC4S2	96	80107-1 X LH244	WISN09:10816	ARL	4	614130	2380	80.9	581.7	289.2	31.4	0.47	37.9	8.25	47		9/27/2010
WQSC4S2	97	80107-2 X LH244	WPV08:1790	WM	1	611106	265	103.6	696.8	272.1	32	0.36	37.42	8.15	36		8/31/2010
WQSC4S2	97	80107-2 X LH244	WPV08:1790	WM	2	612095	272	126.6	638.7	231.8	31.1	0.33	41.82	9.11	33		8/31/2010
WQSC4S2	97	80107-2 X LH244	WPV08:1790	ARL	3	613152	2072	73.1	557.5	279.6	30.8	0.47	34.53	7.52	47		9/27/2010
WQSC4S2	97	80107-2 X LH244	WPV08:1790	ARL	4	614184	2318	91.2	559.6	262.3	31.1	0.44	39.9	8.69	44		9/27/2010
WQSC4S2	98	80107-3 X LH244	WPV08:1791	WM	1	611140	426	122.8	537.1	198.1	31	0.33	40.55	8.83	33		8/31/2010
WQSC4S2	98	80107-3 X LH244	WPV08:1791	WM	2	612030	251	125.9	640.9	221.9	30.2	0.31	39.52	8.61	31		8/31/2010
WQSC4S2	98	80107-3 X LH244	WPV08:1791	ARL	3	613176	2438	103.2	503.3	264.1	25.5	0.5	51.54	11.22	50		9/27/2010
WQSC4S2	98	80107-3 X LH244	WPV08:1791	ARL	4	614118	2322	87.8	596.8	258.6	30.9	0.4	35.33	7.69	40		9/27/2010
WQSC4S2	99	80107-4 X LH244	WPV08:1793	WM	1	611098	168	135.4	677.3	240.2	31.3	0.32	43.78	9.54	32		8/31/2010
WQSC4S2	99	80107-4 X LH244	WPV08:1793	WM	2	612107	305	127.8	726.1	233.8	31.1	0.29	37.27	8.12	29		8/31/2010
WQSC4S2	99	80107-4 X LH244	WPV08:1793	ARL	3	613071	2369	52.7	593.9	319.8	30.7	0.51	27.05	5.89	51		9/27/2010
WQSC4S2	99	80107-4 X LH244	WPV08:1793	ARL	4	614112	2226	107.7	531.7	236.2	30.9	0.41	44.15	9.62	41		9/27/2010
WQSC4S2	100	80111-1 X LH244	WISN09:10821	WM	1	611107	297	127.9	688.2	218.5	31.4	0.28	36.43	7.94	28		8/31/2010
WQSC4S2	100	80111-1 X LH244	WISN09:10821	WM	2	612003	173	135.6	650.9	216.9	30.8	0.3	40.7	8.86	30		8/31/2010
WQSC4S2	100	80111-1 X LH244	WISN09:10821	ARL	3	613162	2232	64.8	452.3	215.2	30.7	0.44	28.36	6.18	44		9/27/2010
WQSC4S2	100	80111-1 X LH244	WISN09:10821	ARL	4	614111	2219	59.7	699.2	316.4	31.2	0.43	25.49	5.55	43		9/27/2010
WQSC4S2	101	80111-2 X LH244	WISN09:10822	WM	1	611037	483	128.8	659	243.6	30.7	0.34	43.64	9.51	34		8/31/2010
WQSC4S2	101	80111-2 X LH244	WISN09:10822	WM	2	612148	178	137.6	648.3	225.5	31.3	0.31	43.31	9.43	31		8/31/2010
WQSC4S2	101	80111-2 X LH244	WISN09:10822	ARL	3	613109	2179	102.5	804.3	350.6	31.3	0.41	42.34	9.22	41		9/27/2010
WQSC4S2	101	80111-2 X LH244	WISN09:10822	ARL	4	614060	2196	77.8	833.4	357.3	31.2	0.41	31.63	6.89	41		9/27/2010
WQSC4S2	102	80112-1 X LH244	WISN09:10824	WM	1	611045	262	124.8	628.1	248	31.8	0.36	45.25	9.86	36		8/31/2010
WQSC4S2	102	80112-1 X LH244	WISN09:10824	WM	2	612106	273	138.7	697.2	242.4	31.3	0.32	43.97	9.58	32		8/31/2010
WQSC4S2	102	80112-1 X LH244	WISN09:10824	ARL	3	613091	2203										9/27/2010
WQSC4S2	102	80112-1 X LH244	WISN09:10824	ARL	4	614160	2192	65.9	741.9	418.9	30.9	0.55	35.96	7.83	55		9/27/2010
WQSC4S2	103	80115-2 X LH244	WISN09:10830	WM	1	611050	102	126.9	546.8	197.9	30.9	0.32	41.08	8.95	32		8/31/2010
WQSC4S2	103	80115-2 X LH244	WISN09:10830	WM	2	612083	345	126.5	707.9	243.6	31.3	0.31	39.69	8.65	31		8/31/2010
WQSC4S2	103	80115-2 X LH244	WISN09:10830	ARL	3	613126	2436	100.2	629.1	264.5	25.5	0.4	39.67	8.64	40		9/27/2010
WQSC4S2	103	80115-2 X LH244	WISN09:10830	ARL	4	614098	2090	81.3	783.7	344.5	31.2	0.42	33.85	7.37	42		9/27/2010
WQSC4S2	104	80116-1 X LH244	WISN09:10832	WM	1	611121	256	99.6	737.1	255.9	31.5	0.32	31.68	6.9	32		8/31/2010
WQSC4S2	104	80116-1 X LH244	WISN09:10832	WM	2	612124	152	137	640	215.2	31.2	0.3	41.41	9.02	30		8/31/2010
WQSC4S2	104	80116-1 X LH244	WISN09:10832	ARL	3	613027	2429	78.8	529.3	248	25.5	0.44	34.8	7.58	44		9/27/2010
WQSC4S2	104	80116-1 X LH244	WISN09:10832	ARL	4	614061	2217	104.4	718.4	309.7	30.7	0.41	42.36	9.22	41		9/27/2010
WQSC4S2	105	80116-2 X LH244	WISN09:10833	WM	1	611101	105	133.1	636.5	207.8	30.9	0.29	38.88	8.47	29		8/31/2010
WQSC4S2	105	80116-2 X LH244	WISN09:10833	WM	2	612068	346	141.6	733.8	239	31.5	0.3	41.84	9.11	30		8/31/2010
WQSC4S2	105	80116-2 X LH244	WISN09:10833	ARL	3	613055	2113	49.4	522.5	328.8	30.8	0.61	29.94	6.52	61		9/27/2010
WQSC4S2	105	80116-2 X LH244	WISN09:10833	ARL	4	614044	2152	90.2	713.8	304.6	30.4	0.4	36.19	7.88	40		9/27/2010
WQSC4S2	106	80117-1 X LH244	WPV08:1807	WM	1	611097	200										8/31/2010
WQSC4S2	106	80117-1 X LH244	WPV08:1807	WM	2	612056	271										8/31/2010
WQSC4S2	106	80117-1 X LH244	WPV08:1807	ARL	3	613082	2338	86.8	673.6	306.6	31.8	0.43	37.17	8.09	43		9/27/2010
WQSC4S2	106	80117-1 X LH244	WPV08:1807	ARL	4	614079	2387	36.9	528.4	252.2	31.4	0.44	16.39	3.57	44		9/27/2010
WQSC4S2	107	80117-2 X LH244	WISN09:10836	WM	1	611104	201	99.5	658.2	214.9	30.9	0.29	29.19	6.36	29		8/31/2010
WQSC4S2	107	80117-2 X LH244	WISN09:10836	WM	2	612200	116	136	641.7	221.8	31.5	0.31	42.41	9.24	31		8/31/2010
WQSC4S2	107	80117-2 X LH244	WISN09:10836	ARL	3	613173	2405	64.5	358.9	213.5	31.5	0.56	35.86	7.81	56		9/27/2010
WQSC4S2	107	80117-2 X LH244	WISN09:10836	ARL	4	614022	2390	75.7	568.3	286.5	31.3	0.48	35.98	7.84	48		9/27/2010
WQSC4S2	108	80118-1 X LH244	WISN09:10837	WM	1	611116	416	122.3	655.7	237.7	30.9	0.33	40.48	8.82	33		8/31/2010
WQSC4S2	108	80118-1 X LH244	WISN09:10837	WM	2	612108	337	128.9	723	263.5	31.7	0.34	43.22	9.41	34		8/31/2010
WQSC4S2	108	80118-1 X LH244	WISN09:10837	ARL	3	613197	2103	47.8	515.9	265.1	31.1	0.48	23.07	5.03	48		9/27/2010
WQSC4S2	108	80118-1 X LH244	WISN09:10837	ARL	4	614058	2164	59.8	631.1	299.5	31.3	0.45	26.74	5.82	45		9/27/2010
WQSC4S2	109	80118-2 X LH244	WISN09:10838	WM	1	611184	381	114.6	633.3	217.3	30.8	0.31	35.47	7.73	31		8/31/2010
WQSC4S2	109	80118-2 X LH244	WISN09:10838	WM	2	612045	270	138.6	714.9	230.8	31.1	0.29	40.48	8.82	29		8/31/2010
WQSC4S2	109	80118-2 X LH244	WISN09:10838	ARL	3	613166	2296	89.7	514.7	222.6	31.6	0.4	35.46	7.72	40		9/27/2010
WQSC4S2	109	80118-2 X LH244	WISN09:10838	ARL	4	614110	2194	88.3	770.8	347.5	31.5	0.43	37.74	8.22	43		9/27/2010
WQSC4S2	110	80119-1 X LH244	WISN09:10840	WM	1	611123	192	117.3	678.5	236.9	31.1	0.32	37.29	8.12	32		8/31/2010
WQSC4S2	110	80119-1 X LH244	WISN09:10840	WM	2	612139	466										8/31/2010
WQSC4S2	110	80119-1 X LH244	WISN09:10840	ARL	3	613010	2206	81.2	812.6	339.3	26.6	0.4	32.3	7.04	40		9/27/2010
WQSC4S2	110	80119-1 X LH244	WISN09:10840	ARL	4	614149	2065	95.2	661.3	313.4	31.1	0.45	42.65	9.29	45		9/27/2010
WQSC4S2	111	80120-1 X LH244	WISN09:10842	WM	1	611070	290	102.6	632.6	228.9	31.3	0.33	33.72	7.34	33		8/31/2010
WQSC4S2	111	80120-1 X LH244	WISN09:10842	WM	2	612122	216	123.8	733.1	259.3	30.9	0.33	40.27	8.77	33		8/31/2010
WQSC4S2	111	80120-1 X LH244	WISN09:10842	ARL	3	613051	2049	98.3	546.5	271.5	30.8	0.47	45.88	9.99	47		9/27/2010
WQSC4S2	111	80120-1 X LH244	WISN09:10842	ARL	4	614005	2119	68.4	599.1	302.6	30.6	0.48	32.73	7.13	48		9/27/2010
WQSC4S2	112	80120-2 X LH244	WISN09:10844	WM	1	611043	326	102.8	624.4	231.3	31.9	0.34	34.6	7.54	34		8/31/2010
WQSC4S2	112	80120-2 X LH244	WISN09:10844	WM	2	612135	407	124.8	595.2	202.3	31.5	0.3	37.81	8.24	30		8/31/2010
WQSC4S2	112	80120-2 X LH244	WISN09:10844	ARL	3	613054	2108	96	788.8	333.5	31	0.4	38.32	8.35	40		9/27/2010
WQSC4S2	112	80120-2 X LH244	WISN09:10844	ARL	4	614140	2220	71.6	496.3	225.1	31.1	0.42	29.86	6.5	42		9/27/2010
WQSC4S2	113	80123-1 X LH244	WISN09:10845	WM	1	611046	230	120.9	621.1	229.8	31.5	0.34	40.66	8.86	34		8/31/2010
WQSC4S2	113	80123-1 X LH244	WISN09:10845	WM	2	612194	308	151.8	682.5	237.9	31.5	0.32	48.13	10.48	32		8/31/2010
WQSC4S2	113	80123-1 X LH244	WISN09:10845	ARL	3	613187	2263	77.4	485.2	230.1	31.2	0.44	33.91	7.39	44		9/27/2010
WQSC4S2	113	80123-1 X LH244	WISN09:10845	ARL	4	614078	2410	71.1	515.4	272.7	31.4	0.5	35.45	7.72	50		9/27/2010
WQSC4S2	114	80123-2 X LH244	WISN09:10846	WM	1	611195	268	150.5	790	252.8	31	0.29	43.98	9.58	29		8/31/2010
WQSC4S2	114	80123-2 X LH244	WISN09:10846	WM	2	612082	313	164.1	646.3	213	31.2	0.3	48.5	10.56	30		8/31/2010
WQSC4S2	114	80123-2 X LH244	WISN09:10846	ARL	3	613189	2231	74.1	583.4	287.4	31.1	0.46	34.39	7.49	46		9/27/2010
WQSC4S2	114	80123-2 X LH244	WISN09:10846	ARL	4	614062	2228	96.6	564.1	263.5	31.3	0.44	42.1	9.17	44		9/27/2010
WQSC4S2	115	80123-3 X LH244	WISN09:10848	WM	1	611148	170	150.7	639.1	227.8	31.1	0.32	48.75	10.62	32		8/31/2010
WQSC4S2	115	80123-3 X LH244	WISN09:10848	WM	2	612127	151	156.7	687.6	231.1	31	0.3	47.75	10.4	30		8/31/2010
WQSC4S2	115	80123-3 X LH244	WISN09:10848	ARL	3	613005	2111	106.8	689.9	287	30.3	0.39	41.56	9.05	39		9/27/2010
WQSC4S2	115	80123-3 X LH244	WISN09:10848	ARL	4	614092	2186	71.1	666.6	369.4	31.1	0.53	37.85	8.24	53		9/27/2010
WQSC4S2	116	80123-4 X LH244	WISN09:10849	WM	1	611166	414	125.9	636.8	228.8	31.1	0.33	41.09	8.95	33		8/31/2010
WQSC4S2	116	80123-4 X LH244	WISN09:10849	WM	2	612131	279	130.1	656.2	226	31.3	0.31	40.54	8.83	31		8/31/2010
WQSC4S2	116	80123-4 X LH244	WISN09:10849	ARL	3	613022	2398	85.5	580.6	261.8	31.2	0.42	35.89	7.82	42		9/27/2010
WQSC4S2	116	80123-4 X LH244	WISN09:10849	ARL	4	614155	2125	66.7	589.6	318.4	32	0.51	34.26	7.46	51		9/27/2010
WQSC4S2	117	80123-5 X LH244	WISN09:10850	WM	1	611168	350	136.5	565.4	198.9	31.8	0.31	42.75	9.31	31		8/31/2010
WQSC4S2	117	80123-5 X LH244	WISN09:10850	WM	2	612092	368	136.8	656.7	222.8	30.9	0.31	41.95	9.14	31		8/31/2010
WQSC4S2	117	80123-5 X LH244	WISN09:10850	ARL	3	613120	2362	72.2	562.8	259.6	30.5	0.43	31.07	6.77	43		9/27/2010
WQSC4S2	117	80123-5 X LH244	WISN09:10850	ARL	4	614187	2255	67.1	413.4	261.7	31.4	0.6	40.45	8.81	60		9/27/2010
WQSC4S2	118	80124-1 X LH244	WISN09:10852	WM	1	611065	450	137.9	618.3	217.9	31.1	0.32	43.87	9.55	32		8/31/2010
WQSC4S2	118	80124-1 X LH244	WISN09:10852	WM	2	612103	177	152.6	650.2	211.5	30.9	0.29	44.5	9.69	29		8/31/2010
WQSC4S2	118	80124-1 X LH244	WISN09:10852	ARL	3	613181	2359	94.5	610.7	273.9	30.6	0.42	39.63	8.63	42		9/27/2010
WQSC4S2	118	80124-1 X LH244	WISN09:10852	ARL	4	614049	2069	73.2	659.6	365.5	31.1	0.53	38.95	8.48	53		9/27/2010
WQSC4S2	119	80124-2 X LH244	WISN09:10853	WM	1	611199	140	128.1	598.2	194.2	30.3	0.29	36.97	8.05	29		8/31/2010
WQSC4S2	119	80124-2 X LH244	WISN09:10853	WM	2	612085	409	103.4	603.6	187.8	31.6	0.27	28.24	6.15	27		8/31/2010
WQSC4S2	119	80124-2 X LH244	WISN09:10853	ARL	3	613089	2235	52.7	554.1	301.1	30.9	0.52	27.22	5.93	52		9/27/2010
WQSC4S2	119	80124-2 X LH244	WISN09:10853	ARL	4	614012	2230	79.5	503.2	245.4	31	0.45	36.1	7.86	45		9/27/2010
WQSC4S2	120	80124-3 X LH244	WISN09:10854	WM	1	611137	479	154.2	765.1	229.2	31.4	0.27	41.57	9.05	27		8/31/2010
WQSC4S2	120	80124-3 X LH244	WISN09:10854	WM	2	612064	474	151.5	683.7	199.7	31.5	0.26	39.07	8.51	26		8/31/2010
WQSC4S2	120	80124-3 X LH244	WISN09:10854	ARL	3	613067	2305	75.3	438.7	218.6	30.6	0.46	34.69	7.56	46		9/27/2010
WQSC4S2	120	80124-3 X LH244	WISN09:10854	ARL	4	614117	2315	85.4	575.3	271.1	31.7	0.44	37.61	8.19	44		9/27/2010
WQSC4S2	121	80124-4 X LH244	WISN09:10856	WM	1	611198	172	147.2	580.9	210.1	30.7	0.33	48	10.45	33		8/31/2010
WQSC4S2	121	80124-4 X LH244	WISN09:10856	WM	2	612033	347	154.3	778.9	265	31.6	0.31	48.19	10.5	31		8/31/2010
WQSC4S2	121	80124-4 X LH244	WISN09:10856	ARL	3	613044	2144	108	742.9	326	31.1	0.41	44.74	9.75	41		9/27/2010
WQSC4S2	121	80124-4 X LH244	WISN09:10856	ARL	4	614153	2093	78.3	744.5	355.2	31.5	0.45	35.55	7.74	45		9/27/2010
WQSC4S2	122	80128-1 X LH244	WISN09:10857	WM	1	611176	125	136.4	685.8	219.9	31.4	0.29	39.29	8.56	29		8/31/2010
WQSC4S2	122	80128-1 X LH244	WISN09:10857	WM	2	612043	334	131.2	593.2	217.3	32.3	0.33	43.27	9.42	33		8/31/2010
WQSC4S2	122	80128-1 X LH244	WISN09:10857	ARL	3	613169	2341	79.7	602.2	252.5	30.4	0.39	30.96	6.74	39		9/27/2010
WQSC4S2	122	80128-1 X LH244	WISN09:10857	ARL	4	614057	2153	95.4	627.5	285.2	30.3	0.43	40.72	8.87	43		9/27/2010
WQSC4S2	123	80128-2 X LH244	WISN09:10859	WM	1	611181	285	130.5	626.6	200.6	31.2	0.28	37.13	8.09	28		8/31/2010
WQSC4S2	123	80128-2 X LH244	WISN09:10859	WM	2	612011	429	119.7	649.1	214.7	31	0.3	35.57	7.75	30		8/31/2010
WQSC4S2	123	80128-2 X LH244	WISN09:10859	ARL	3	613099	2075	92.9	730.9	293.1	30.5	0.37	34.83	7.59	37		9/27/2010
WQSC4S2	123	80128-2 X LH244	WISN09:10859	ARL	4	614126	2444										9/27/2010
WQSC4S2	124	80132-1 X LH244	WISN09:10860	WM	1	611062	455	92.4	539.3		29.5	-0.06	-5.35	-1.16	-6		8/31/2010
WQSC4S2	124	80132-1 X LH244	WISN09:10860	WM	2	612048	174	117	612.9	221.9	31.2	0.33	38.36	8.35	33		8/31/2010
WQSC4S2	124	80132-1 X LH244	WISN09:10860	ARL	3	613138	2244	65	577.3	304.4	31.5	0.5	32.5	7.08	50		9/27/2010
WQSC4S2	124	80132-1 X LH244	WISN09:10860	ARL	4	614053	2089	74	590.5	300.9	31	0.48	35.7	7.77	48		9/27/2010
WQSC4S2	125	80132-2 X LH244	WISN09:10861	WM	1	611102	137	121.4	566.9	212.2	30.6	0.34	41.11	8.95	34		8/31/2010
WQSC4S2	125	80132-2 X LH244	WISN09:10861	WM	2	612128	183	114.9	600.2	227.7	31.4	0.35	39.65	8.64	35		8/31/2010
WQSC4S2	125	80132-2 X LH244	WISN09:10861	ARL	3	613083	2331	83.7	546.7	256.8	31.5	0.44	36.6	7.97	44		9/27/2010
WQSC4S2	125	80132-2 X LH244	WISN09:10861	ARL	4	614186	2286	94	616.1	282.7	31.8	0.43	40.36	8.79	43		9/27/2010
WQSC4S2	126	80133-1 X LH244	WISN09:10863	WM	1	611048	166	134.2	668.3	228.2	30.7	0.31	41.57	9.05	31		8/31/2010
WQSC4S2	126	80133-1 X LH244	WISN09:10863	WM	2	612086	441	139.7	642.2	197.6	31.5	0.27	38	8.28	27		8/31/2010
WQSC4S2	126	80133-1 X LH244	WISN09:10863	ARL	3	613001	2047	108.5	608.8	269.4	31.5	0.41	44.71	9.74	41		9/27/2010
WQSC4S2	126	80133-1 X LH244	WISN09:10863	ARL	4	614103	2091	86.1	743.5	328.3	31.2	0.42	35.91	7.82	42		9/27/2010
WQSC4S2	127	80133-2 X LH244	WISN09:10864	WM	1	611059	359	106.2	579.9	232.7	31	0.37	39.02	8.5	37		8/31/2010
WQSC4S2	127	80133-2 X LH244	WISN09:10864	WM	2	612115	440	130.7	608.1	202.9	31.3	0.3	38.88	8.47	30		8/31/2010
WQSC4S2	127	80133-2 X LH244	WISN09:10864	ARL	3	613047	2109	90.8	652.5	310.8	30.9	0.45	40.89	8.91	45		9/27/2010
WQSC4S2	127	80133-2 X LH244	WISN09:10864	ARL	4	614063	2249	71.8	395.4	214.3	30.8	0.5	36.14	7.87	50		9/27/2010
WQSC4S2	128	80134-1 X LH244	WISN09:10865	WM	1	611130	255	113.2	694.1	262.7	31.9	0.35	39.45	8.59	35		8/31/2010
WQSC4S2	128	80134-1 X LH244	WISN09:10865	WM	2	612196	244	122.3	589.1	213.2	30	0.33	40.07	8.73	33		8/31/2010
WQSC4S2	128	80134-1 X LH244	WISN09:10865	ARL	3	613101	2051	75.3	470.9	261.7	30.2	0.53	39.56	8.62	53		9/27/2010
WQSC4S2	128	80134-1 X LH244	WISN09:10865	ARL	4	614013	2247	95.1	454.2	228.1	31.2	0.47	44.27	9.64	47		9/27/2010
WQSC4S2	129	80134-2 X LH244	WISN09:10867	WM	1	611002	133	126.2	551	193.9	31	0.31	39.53	8.61	31		8/31/2010
WQSC4S2	129	80134-2 X LH244	WISN09:10867	WM	2	612096	240	125.3	765.1	267.9	31.6	0.32	40.37	8.79	32		8/31/2010
WQSC4S2	129	80134-2 X LH244	WISN09:10867	ARL	3	613021	2367	96.6	590.3	271.2	30.7	0.43	41.52	9.04	43		9/27/2010
WQSC4S2	129	80134-2 X LH244	WISN09:10867	ARL	4	614145	2129	66	583.2	333.7	31.8	0.55	36.14	7.87	55		9/27/2010
WQSC4S2	130	80135-1 X LH244	WISN09:10868	WM	1	611007	293	151.8	786.2	238.4	31.6	0.27	41.6	9.06	27		8/31/2010
WQSC4S2	130	80135-1 X LH244	WISN09:10868	WM	2	612088	496	149.7	661	181	31.4	0.24	35.57	7.75	24		8/31/2010
WQSC4S2	130	80135-1 X LH244	WISN09:10868	ARL	3	613170	2360	85.4	588.9	262.4	30.4	0.42	35.48	7.73	42		9/27/2010
WQSC4S2	130	80135-1 X LH244	WISN09:10868	ARL	4	614082	2346	82.7	662	278.7	29.8	0.39	32.56	7.09	39		9/27/2010
WQSC4S2	131	80135-2 X LH244	WISN09:10869	WM	1	611051	103	130.4	556.9	214.4	30.9	0.35	45.49	9.91	35		8/31/2010
WQSC4S2	131	80135-2 X LH244	WISN09:10869	WM	2	612113	497	124.2	602.6	214.5	31.9	0.32	39.74	8.66	32		8/31/2010
WQSC4S2	131	80135-2 X LH244	WISN09:10869	ARL	3	613182	2342	82.9	512	248.4	30.3	0.45	37.53	8.18	45		9/27/2010
WQSC4S2	131	80135-2 X LH244	WISN09:10869	ARL	4	614081	2355	86.5	588.7	261.4	31.5	0.41	35.69	7.77	41		9/27/2010
WQSC4S2	132	80137-1 X LH244	WISN09:10901	WM	1	611125	128	102.6	567.7	203.7	30.9	0.32	33.03	7.19	32		8/31/2010
WQSC4S2	132	80137-1 X LH244	WISN09:10901	WM	2	612173	182	132.5	691.5	228.7	31.4	0.3	39.6	8.63	30		8/31/2010
WQSC4S2	132	80137-1 X LH244	WISN09:10901	ARL	3	613049	2077	77.4	606.7	330.8	30.2	0.52	40.36	8.79	52		9/27/2010
WQSC4S2	132	80137-1 X LH244	WISN09:10901	ARL	4	614105	2123	91.1	715.2	324.7	31.8	0.43	39.04	8.5	43		9/27/2010
WQSC4S2	133	80137-2 X LH244	WISN09:10902	WM	1	611190	428	121	655	211.7	31.3	0.29	35	7.62	29		8/31/2010
WQSC4S2	133	80137-2 X LH244	WISN09:10902	WM	2	612119	312	127	748.6	220.8	31.2	0.26	33.56	7.31	26		8/31/2010
WQSC4S2	133	80137-2 X LH244	WISN09:10902	ARL	3	613167	2309	92.9	547	239.2	30.9	0.4	37.49	8.17	40		9/27/2010
WQSC4S2	133	80137-2 X LH244	WISN09:10902	ARL	4	614097	2099	64.4	503	323.1	31.2	0.62	39.84	8.68	62		9/27/2010
WQSC4S2	134	80138-1 X LH244	WISN09:10903	WM	1	611138	490	143.9	681.6	208.1	31.5	0.27	39.09	8.51	27		8/31/2010
WQSC4S2	134	80138-1 X LH244	WISN09:10903	WM	2	612138	498	142.1	712.6	219.3	31.5	0.28	39.18	8.53	28		8/31/2010
WQSC4S2	134	80138-1 X LH244	WISN09:10903	ARL	3	613024	2430	69.2	445	226.2	25.8	0.48	33.08	7.21	48		9/27/2010
WQSC4S2	134	80138-1 X LH244	WISN09:10903	ARL	4	614148	2092	62.8	740.9	368.9	31.5	0.48	29.87	6.51	48		9/27/2010
WQSC4S2	135	80138-2 X LH244	WISN09:10905	WM	1	611169	318	157.7	658.5	194.9	31	0.26	41.19	8.97	26		8/31/2010
WQSC4S2	135	80138-2 X LH244	WISN09:10905	WM	2	612077	153	159.7	694.4	214	31	0.28	44.05	9.59	28		8/31/2010
WQSC4S2	135	80138-2 X LH244	WISN09:10905	ARL	3	613088	2242	68.9	721.2	348.8	30.9	0.46	31.73	6.91	46		9/27/2010
WQSC4S2	135	80138-2 X LH244	WISN09:10905	ARL	4	614006	2134	86	709.4	338.3	31.3	0.45	38.94	8.48	45		9/27/2010
WQSC4S2	136	80138-3 X LH244	WISN09:10906	WM	1	611126	127	148.8	540.5	177.6	30.9	0.29	42.84	9.33	29		8/31/2010
WQSC4S2	136	80138-3 X LH244	WISN09:10906	WM	2	612022	220	157.4	869.8	248.6	31.4	0.26	40.78	8.88	26		8/31/2010
WQSC4S2	136	80138-3 X LH244	WISN09:10906	ARL	3	613014	2270	74.2	561.6	298.8	31.4	0.5	37.42	8.15	50		9/27/2010
WQSC4S2	136	80138-3 X LH244	WISN09:10906	ARL	4	614038	2248	45.3	577.5	353	31	0.59	26.69	5.81	59		9/27/2010
WQSC4S2	137	80139-1 X LH244	WISN09:10907	WM	1	611144	298	142.5	737.7	273.6	31.8	0.34	48.81	10.63	34		8/31/2010
WQSC4S2	137	80139-1 X LH244	WISN09:10907	WM	2	612112	465	126.1	611.2	210.8	30.2	0.31	39.2	8.54	31		8/31/2010
WQSC4S2	137	80139-1 X LH244	WISN09:10907	ARL	3	613143	2169	97.2	682.9	294.1	31.3	0.4	39.2	8.54	40		9/27/2010
WQSC4S2	137	80139-1 X LH244	WISN09:10907	ARL	4	614068	2324	71.9	461.6	241.3	31	0.49	35.12	7.65	49		9/27/2010
WQSC4S2	138	80139-2 X LH244	WISN09:10909	WM	1	611094	296	111.1	663.3	228.9	32	0.31	34.65	7.55	31		8/31/2010
WQSC4S2	138	80139-2 X LH244	WISN09:10909	WM	2	612087	473	145.4	697.8	228.5	31.8	0.3	42.94	9.35	30		8/31/2010
WQSC4S2	138	80139-2 X LH244	WISN09:10909	ARL	3	613110	2202	68.9	620.1	283.7	26.4	0.43	29.86	6.5	43		9/27/2010
WQSC4S2	138	80139-2 X LH244	WISN09:10909	ARL	4	614133	2321	77.1	495.4	216	30.9	0.4	30.72	6.69	40		9/27/2010
WQSC4S2	139	80139-3 X LH244	WISN09:10910	WM	1	611192	364	142.2	729.1	233.7	31.7	0.29	41.19	8.97	29		8/31/2010
WQSC4S2	139	80139-3 X LH244	WISN09:10910	WM	2	612150	114	145.8	701.5	225.4	30.6	0.29	42.33	9.22	29		8/31/2010
WQSC4S2	139	80139-3 X LH244	WISN09:10910	ARL	3	613163	2245	84.3	470.5	246.4	31.1	0.49	41.31	9	49		9/27/2010
WQSC4S2	139	80139-3 X LH244	WISN09:10910	ARL	4	614113	2251	66.5	422	231	30.4	0.51	34.07	7.42	51		9/27/2010
WQSC4S2	140	80141-2 X LH244	WISN09:10913	WM	1	611058	327	140.7	631.2	214	31.9	0.3	42.75	9.31	30		8/31/2010
WQSC4S2	140	80141-2 X LH244	WISN09:10913	WM	2	612143	338	153.8	734.5	247.1	30.9	0.31	47.26	10.29	31		8/31/2010
WQSC4S2	140	80141-2 X LH244	WISN09:10913	ARL	3	613107	2147	112.3	795	302.8	31.1	0.36	39.94	8.7	36		9/27/2010
WQSC4S2	140	80141-2 X LH244	WISN09:10913	ARL	4	614123	2411	88.1	557.2	260.6	31.3	0.44	38.41	8.37	44		9/27/2010
WQSC4S2	141	80141-3 X LH244	WISN09:10914	WM	1	611078	193	63	729.9	242.8	31.3	0.3	19.07	4.15	30	Plugged	8/31/2010
WQSC4S2	141	80141-3 X LH244	WISN09:10914	WM	2	612136	439	154.2	674.6	212.2	31.2	0.28	43.38	9.45	28		8/31/2010
WQSC4S2	141	80141-3 X LH244	WISN09:10914	ARL	3	613002	2078	62.7	688.2	309	30.5	0.42	26.55	5.78	42		9/27/2010
WQSC4S2	141	80141-3 X LH244	WISN09:10914	ARL	4	614194	2158	96.3	760.4	319.6	31.1	0.4	38.09	8.3	40		9/27/2010
WQSC4S2	142	80148-1 X LH244	WISN09:10915	WM	1	611034	387	113.3	628.8	208.8	31.8	0.3	33.59	7.32	30		8/31/2010
WQSC4S2	142	80148-1 X LH244	WISN09:10915	WM	2	612079	217	120	831.8	262.4	31.5	0.29	34.62	7.54	29		8/31/2010
WQSC4S2	142	80148-1 X LH244	WISN09:10915	ARL	3	613164	2264	55.6	579.7	282.4	30.9	0.46	25.48	5.55	46		9/27/2010
WQSC4S2	142	80148-1 X LH244	WISN09:10915	ARL	4	614200	2062	87.7	686.9	299.8	30.9	0.41	35.95	7.83	41		9/27/2010
WQSC4S2	143	80148-2 X LH244	WISN09:10917	WM	1	611165	446	135.1	642.5	229.1	31.1	0.32	43.75	9.53	32		8/31/2010
WQSC4S2	143	80148-2 X LH244	WISN09:10917	WM	2	612182	309	140.8	674.7	213.3	31.7	0.28	39.77	8.66	28		8/31/2010
WQSC4S2	143	80148-2 X LH244	WISN09:10917	ARL	3	613190	2214	50.5	458.1	240.4	30.9	0.49	24.77	5.39	49		9/27/2010
WQSC4S2	143	80148-2 X LH244	WISN09:10917	ARL	4	614159	2189	86.8	751.8	370.8	31.2	0.47	40.91	8.91	47		9/27/2010
WQSC4S2	144	80148-3 X LH244	WISN09:10918	WM	1	611082	321	145.5	627.9	232.9	31.2	0.34	49.18	10.71	34		8/31/2010
WQSC4S2	144	80148-3 X LH244	WISN09:10918	WM	2	612168	342	159.8	754.8	237.5	31.8	0.28	45.46	9.9	28		8/31/2010
WQSC4S2	144	80148-3 X LH244	WISN09:10918	ARL	3	613128	2404	63.9	470.2	234.6	31.1	0.46	29.61	6.45	46		9/27/2010
WQSC4S2	144	80148-3 X LH244	WISN09:10918	ARL	4	614059	2185	41	659.3	293.4	31.1	0.42	17.12	3.73	42		9/27/2010
WQSC4S2	145	80150-1 X LH244	WISN09:10919	WM	1	611067	386	123.6	641.7	212.5	31.3	0.3	36.69	7.99	30		8/31/2010
WQSC4S2	145	80150-1 X LH244	WISN09:10919	WM	2	612024	156	149.3	653.1	209.5	31	0.29	42.84	9.33	29		8/31/2010
WQSC4S2	145	80150-1 X LH244	WISN09:10919	ARL	3	613009	2175	66	706.3	315.7	31.7	0.42	27.79	6.05	42		9/27/2010
WQSC4S2	145	80150-1 X LH244	WISN09:10919	ARL	4	614158	2160	61	657.8	360.8	30.4	0.53	32.12	7	53		9/27/2010
WQSC4S2	146	80150-2 X LH244	WISN09:10921	WM	1	611112	457	115.9	566.6	200.8	29.9	0.32	36.91	8.04	32		8/31/2010
WQSC4S2	146	80150-2 X LH244	WISN09:10921	WM	2	612010	397	146.6	666.2	226.9	31.4	0.31	45.15	9.83	31		8/31/2010
WQSC4S2	146	80150-2 X LH244	WISN09:10921	ARL	3	613100	2050	103.4	617.9	297.8	30.9	0.45	47.01	10.24	45		9/27/2010
WQSC4S2	146	80150-2 X LH244	WISN09:10921	ARL	4	614025	2439	85.6	580.9	272.2	25.6	0.44	38.01	8.28	44		9/27/2010
WQSC4S2	147	80150-3 X LH244	WISN09:10922	WM	1	611185	413	136.8	642.8	219.8	30.9	0.31	42.23	9.2	31		8/31/2010
WQSC4S2	147	80150-3 X LH244	WISN09:10922	WM	2	612152	147	143.1	597.2	210.4	30.7	0.32	45.39	9.89	32		8/31/2010
WQSC4S2	147	80150-3 X LH244	WISN09:10922	ARL	3	613134	2308	98.2	506.6	233.6	30.5	0.43	41.89	9.12	43		9/27/2010
WQSC4S2	147	80150-3 X LH244	WISN09:10922	ARL	4	614185	2287	79.2	575.1	290.5	31.7	0.48	37.72	8.22	48		9/27/2010
WQSC4S2	148	80152-1 X LH244	WPV08:1866	WM	1	611127	159										8/31/2010
WQSC4S2	148	80152-1 X LH244	WPV08:1866	WM	2	612029	219										8/31/2010
WQSC4S2	148	80152-1 X LH244	WPV08:1866	ARL	3	613061	2209	80.4	853.4	372.8	31	0.42	33.42	7.28	42		9/27/2010
WQSC4S2	148	80152-1 X LH244	WPV08:1866	ARL	4	614024	2422	81.5	539.4	236.9	31	0.4	33.01	7.19	40		9/27/2010
WQSC4S2	149	80152-2 X LH244	WISN09:10925	WM	1	611066	418	136.1	609.9	207.4	31.1	0.3	41.46	9.03	30		8/31/2010
WQSC4S2	149	80152-2 X LH244	WISN09:10925	WM	2	612164	470	145.7	639.6	187.7	30.2	0.26	37.66	8.2	26		8/31/2010
WQSC4S2	149	80152-2 X LH244	WISN09:10925	ARL	3	613113	2243	64.3	363.8	216.6	31.5	0.56	35.82	7.8	56		9/27/2010
WQSC4S2	149	80152-2 X LH244	WISN09:10925	ARL	4	614150	2060	111.7	657.8	268	30.7	0.38	42.27	9.21	38		9/27/2010
WQSC4S2	150	80152-3 X LH244	WISN09:10926	WM	1	611108	329	149.2	673.1	230	32.1	0.31	46.06	10.03	31		8/31/2010
WQSC4S2	150	80152-3 X LH244	WISN09:10926	WM	2	612171	246	156	821.7	266.8	30.2	0.3	46.63	10.16	30		8/31/2010
WQSC4S2	150	80152-3 X LH244	WISN09:10926	ARL	3	613149	2073	84	678.9	317.5	31	0.44	37.14	8.09	44		9/27/2010
WQSC4S2	150	80152-3 X LH244	WISN09:10926	ARL	4	614116	2290	92	504.8	240.5	31.6	0.44	40.61	8.85	44		9/27/2010
WQSC4S2	151	80155-1 X LH244	WPV08:1870	WM	1	611133	351	129.7	673.4	251.3	31.6	0.34	44.4	9.67	34		8/31/2010
WQSC4S2	151	80155-1 X LH244	WPV08:1870	WM	2	612020	284	126.2	608.7	225.1	30.9	0.34	42.42	9.24	34		8/31/2010
WQSC4S2	151	80155-1 X LH244	WPV08:1870	ARL	3	613058	2172	83.6	794	339.7	31.6	0.4	33.78	7.36	40		9/27/2010
WQSC4S2	151	80155-1 X LH244	WPV08:1870	ARL	4	614180	2382	61.6	443.1	284.3	30.6	0.62	37.89	8.25	62		9/27/2010
WQSC4S2	152	80155-2 X LH244	WISN09:10929	WM	1	611009	357	112.9	669.7	243.4	31.5	0.33	37.49	8.16	33		8/31/2010
WQSC4S2	152	80155-2 X LH244	WISN09:10929	WM	2	612006	269	125.9	762.6	255.2	31.3	0.31	38.55	8.4	31		8/31/2010
WQSC4S2	152	80155-2 X LH244	WISN09:10929	ARL	3	613033	2333	86.7	475.2	240.4	31.3	0.47	40.84	8.89	47		9/27/2010
WQSC4S2	152	80155-2 X LH244	WISN09:10929	ARL	4	614163	2253	104.9	550	242	31.5	0.41	42.59	9.28	41		9/27/2010
WQSC4S2	153	80156-1 X LH244	WISN09:10930	WM	1	611136	447	120.2	552.5	211.5	31.6	0.35	41.51	9.04	35		8/31/2010
WQSC4S2	153	80156-1 X LH244	WISN09:10930	WM	2	612073	186	128.6	582	229	31.2	0.36	46.18	10.06	36		8/31/2010
WQSC4S2	153	80156-1 X LH244	WISN09:10930	ARL	3	613041	2205	82.3	841	353.6	26.2	0.4	33.07	7.2	40		9/27/2010
WQSC4S2	153	80156-1 X LH244	WISN09:10930	ARL	4	614094	2154	88.7	708.6	292.2	30.4	0.39	34.24	7.46	39		9/27/2010
WQSC4S2	154	80156-2 X LH244	WISN09:10931	WM	1	611079	225	94.5	711.9	281.9	31.3	0.37	34.8	7.58	37		8/31/2010
WQSC4S2	154	80156-2 X LH244	WISN09:10931	WM	2	612025	124	88.2	518.7	198.6	31.4	0.34	30.26	6.59	34		8/31/2010
WQSC4S2	154	80156-2 X LH244	WISN09:10931	ARL	3	613125	2435	70.5	551.8	269.6	25.5	0.46	32.7	7.12	46		9/27/2010
WQSC4S2	154	80156-2 X LH244	WISN09:10931	ARL	4	614191	2191	63.1	509.2	287.4	30.9	0.54	33.84	7.37	54		9/27/2010
WQSC4S2	155	80159-1 X LH244	WISN09:10933	WM	1	611142	362	97.8	597	239.9	31.2	0.37	36.07	7.86	37		8/31/2010
WQSC4S2	155	80159-1 X LH244	WISN09:10933	WM	2	612021	252	119.4	689.5	237.6	31.5	0.31	37.4	8.15	31		8/31/2010
WQSC4S2	155	80159-1 X LH244	WISN09:10933	ARL	3	613048	2080	76.5	686.1	346.9	30.1	0.48	36.94	8.05	48		9/27/2010
WQSC4S2	155	80159-1 X LH244	WISN09:10933	ARL	4	614138	2252	61.8	558	284.2	31.5	0.48	29.66	6.46	48		9/27/2010
WQSC4S2	156	80159-2 X LH244	WISN09:10934	WM	1	611090	424	102.3	568.1	208.6	31.5	0.33	33.76	7.35	33		8/31/2010
WQSC4S2	156	80159-2 X LH244	WISN09:10934	WM	2	612105	241	116	696	246.7	31.3	0.32	37.59	8.19	32		8/31/2010
WQSC4S2	156	80159-2 X LH244	WISN09:10934	ARL	3	613200	2054	82	509.1	276.6	30.7	0.51	42.15	9.18	51		9/27/2010
WQSC4S2	156	80159-2 X LH244	WISN09:10934	ARL	4	614173	2413	88.5	486.2	238	31.1	0.45	40.23	8.76	45		9/27/2010
WQSC4S2	157	80166-2 X LH244	WISN09:10937	WM	1	611029	227	114.8	737.4	267.6	31.2	0.33	38.43	8.37	33		8/31/2010
WQSC4S2	157	80166-2 X LH244	WISN09:10937	WM	2	612188	500	120.4	640.3	238.9	31.6	0.34	41	8.93	34		8/31/2010
WQSC4S2	157	80166-2 X LH244	WISN09:10937	ARL	3	613052	2076	95.2	659.7	310.1	30.5	0.44	42.3	9.21	44		9/27/2010
WQSC4S2	157	80166-2 X LH244	WISN09:10937	ARL	4	614162	2224	66.5	512.9	282.1	30.9	0.52	34.66	7.55	52		9/27/2010
WQSC4S2	158	80170-1 X LH244	WISN09:10938	WM	1	611143	330	103.1	641.4	238.5	32.1	0.34	34.93	7.61	34		8/31/2010
WQSC4S2	158	80170-1 X LH244	WISN09:10938	WM	2	612176	117	123	640.5	214.9	30.9	0.3	37.13	8.09	30		8/31/2010
WQSC4S2	158	80170-1 X LH244	WISN09:10938	ARL	3	613150	2052	77.8	554.3	267.7	30.2	0.45	35.26	7.68	45		9/27/2010
WQSC4S2	158	80170-1 X LH244	WISN09:10938	ARL	4	614086	2282										9/27/2010
WQSC4S2	159	80170-2 X LH244	WISN09:10939	WM	1	611069	322	118.6	634.9	268.1	31.4	0.39	46.52	10.13	39		8/31/2010
WQSC4S2	159	80170-2 X LH244	WISN09:10939	WM	2	612195	276	100.5	613.9	237.8	31.4	0.35	35.61	7.76	35		8/31/2010
WQSC4S2	159	80170-2 X LH244	WISN09:10939	ARL	3	613137	2265	66.7	469.3	229.6	31.2	0.45	30.21	6.58	45		9/27/2010
WQSC4S2	159	80170-2 X LH244	WISN09:10939	ARL	4	614026	2440	95.9	502	239	25.6	0.45	42.96	9.36	45		9/27/2010
WQSC4S2	160	80171-1 X LH244	WISN09:10941	WM	1	611193	332	106.7	593.2	229.7	32.3	0.35	37.55	8.18	35		8/31/2010
WQSC4S2	160	80171-1 X LH244	WISN09:10941	WM	2	612116	408	118.6	586.6	201.8	31.5	0.31	36.39	7.92	31		8/31/2010
WQSC4S2	160	80171-1 X LH244	WISN09:10941	ARL	3	613096	2114	107.7	687	312.1	30.9	0.43	46.16	10.05	43		9/27/2010
WQSC4S2	160	80171-1 X LH244	WISN09:10941	ARL	4	614076	2442	59.8	413.8	238.7	25.3	0.55	32.85	7.15	55		9/27/2010
WQSC4S2	161	80171-2 X LH244	WISN09:10942	WM	1	611160	395	112.3	510.1	212.5	31.9	0.38	42.41	9.24	38		8/31/2010
WQSC4S2	161	80171-2 X LH244	WISN09:10942	WM	2	612147	210	120.6	674.5	261.3	31.6	0.36	43.09	9.38	36		8/31/2010
WQSC4S2	161	80171-2 X LH244	WISN09:10942	ARL	3	613198	2086	77.8	772.8	351.5	31.6	0.43	33.58	7.31	43		9/27/2010
WQSC4S2	161	80171-2 X LH244	WISN09:10942	ARL	4	614034	2312	84	542.8	255.3	31	0.44	36.81	8.02	44		9/27/2010
WQSC4S2	162	80172-1 X LH244	WISN09:10943	WM	1	611129	223	144.2	901.4	309.6	30.7	0.32	46.19	10.06	32		8/31/2010
WQSC4S2	162	80172-1 X LH244	WISN09:10943	WM	2	612035	411	154.5	671.7	199.5	31.9	0.26	40.47	8.81	26		8/31/2010
WQSC4S2	162	80172-1 X LH244	WISN09:10943	ARL	3	613147	2105	85.9	618.6	285.9	30.5	0.43	37.3	8.12	43		9/27/2010
WQSC4S2	162	80172-1 X LH244	WISN09:10943	ARL	4	614007	2151	61	635.2	332.1	31	0.5	30.4	6.62	50		9/27/2010
WQSC4S2	163	80172-2 X LH244	WISN09:10945	WM	1	611004	197	120.2	658.8	229.8	31.4	0.32	38.01	8.28	32		8/31/2010
WQSC4S2	163	80172-2 X LH244	WISN09:10945	WM	2	612153	179	138.6	632.3	217.6	32.1	0.31	42.84	9.33	31		8/31/2010
WQSC4S2	163	80172-2 X LH244	WISN09:10945	ARL	3	613077	2427	86.4	505.3	219.7	25.5	0.4	34.97	7.62	40		9/27/2010
WQSC4S2	163	80172-2 X LH244	WISN09:10945	ARL	4	614183	2319	83.6	490.4	248.7	31.1	0.47	39.61	8.63	47		9/27/2010
WQSC4S2	164	80173-2 X LH244	WISN09:10947	WM	1	611039	454	134.2	612.3	238.1	30.1	0.36	47.95	10.44	36		8/31/2010
WQSC4S2	164	80173-2 X LH244	WISN09:10947	WM	2	612163	499	122.6	673.8	218.1	31.6	0.29	35.6	7.75	29		8/31/2010
WQSC4S2	164	80173-2 X LH244	WISN09:10947	ARL	3	613135	2297	48.1	472.7	229.5	31.2	0.45	21.6	4.71	45		9/27/2010
WQSC4S2	164	80173-2 X LH244	WISN09:10947	ARL	4	614028	2408										9/27/2010
WQSC4S2	165	80175-1 X LH244	WISN09:10949	WM	1	611016	420	113.1	604.2	216.7	31.7	0.32	36.55	7.96	32		8/31/2010
WQSC4S2	165	80175-1 X LH244	WISN09:10949	WM	2	612190	436	134.7	594.8	215.5	30.9	0.33	44.1	9.6	33		8/31/2010
WQSC4S2	165	80175-1 X LH244	WISN09:10949	ARL	3	613153	2085	95.7	688.7	294.6	31.6	0.4	38.3	8.34	40		9/27/2010
WQSC4S2	165	80175-1 X LH244	WISN09:10949	ARL	4	614023	2407	91.5	499.3	234.6	31.2	0.43	39.76	8.66	43		9/27/2010
WQSC4S2	166	80175-2 X LH244	WISN09:10950	WM	1	611105	233	129.4	739.6	246.9	31.3	0.3	39.39	8.58	30		8/31/2010
WQSC4S2	166	80175-2 X LH244	WISN09:10950	WM	2	612016	412	149.2	536.3	192.2	32	0.32	47.4	10.32	32		8/31/2010
WQSC4S2	166	80175-2 X LH244	WISN09:10950	ARL	3	613160	2200	79.9	741.3	331.2	31.1	0.42	33.76	7.35	42		9/27/2010
WQSC4S2	166	80175-2 X LH244	WISN09:10950	ARL	4	614009	2183										9/27/2010
WQSC4S2	167	80177-1 X LH244	WISN09:10951	WM	1	611161	427	124.2	649.2	197.3	31.2	0.27	33.38	7.27	27		8/31/2010
WQSC4S2	167	80177-1 X LH244	WISN09:10951	WM	2	612104	209	119.3	855	266.8	31.6	0.29	34.08	7.42	29		8/31/2010
WQSC4S2	167	80177-1 X LH244	WISN09:10951	ARL	3	613011	2207	44.3	620.3	339	26.3	0.53	23.32	5.08	53		9/27/2010
WQSC4S2	167	80177-1 X LH244	WISN09:10951	ARL	4	614087	2259	72.4	469.7	226.1	31.5	0.44	32.15	7	44		9/27/2010
WQSC4S2	168	80177-2 X LH244	WISN09:10953	WM	1	611177	157	110.9	682.1	229.1	31	0.3	33.74	7.35	30		8/31/2010
WQSC4S2	168	80177-2 X LH244	WISN09:10953	WM	2	612028	187	126.6	656.2	206	31	0.28	35.44	7.72	28		8/31/2010
WQSC4S2	168	80177-2 X LH244	WISN09:10953	ARL	3	613116	2298	101.2	598.8	250.7	31.8	0.39	39.07	8.51	39		9/27/2010
WQSC4S2	168	80177-2 X LH244	WISN09:10953	ARL	4	614003	2087	70.9	623.4	307.1	31.2	0.47	33.03	7.19	47		9/27/2010
WQSC4S2	169	80177-3 X LH244	WISN09:10954	WM	1	611091	392	134.6	540.2	211.1	31.9	0.35	47.45	10.34	35		8/31/2010
WQSC4S2	169	80177-3 X LH244	WISN09:10954	WM	2	612046	238	155.1	772.9	268.5	31.8	0.32	49.54	10.79	32		8/31/2010
WQSC4S2	169	80177-3 X LH244	WISN09:10954	ARL	3	613133	2329	52.7	548.4	264.6	31.2	0.45	23.78	5.18	45		9/27/2010
WQSC4S2	169	80177-3 X LH244	WISN09:10954	ARL	4	614119	2347										9/27/2010
WQSC4S2	170	80177-4 X LH244	WISN09:10955	WM	1	611010	389	72.1	613.8	207.8	30.9	0.3	21.88	4.77	30		8/31/2010
WQSC4S2	170	80177-4 X LH244	WISN09:10955	WM	2	612102	145	104.2	675.3	224.6	31	0.3	31.31	6.82	30		8/31/2010
WQSC4S2	170	80177-4 X LH244	WISN09:10955	ARL	3	613185	2295	84.1	481.8	249.2	31.8	0.48	40.63	8.85	48		9/27/2010
WQSC4S2	170	80177-4 X LH244	WISN09:10955	ARL	4	614144	2156	72.5	547.1	256.7	30.9	0.44	31.71	6.91	44		9/27/2010
WQSC4S2	171	80177-5 X LH244	WISN09:10957	WM	1	611159	363	115.3	589.9	208.8	31.3	0.32	36.64	7.98	32		8/31/2010
WQSC4S2	171	80177-5 X LH244	WISN09:10957	WM	2	612060	399	136.7	581.2	183.4	31.3	0.28	37.81	8.24	28		8/31/2010
WQSC4S2	171	80177-5 X LH244	WISN09:10957	ARL	3	613136	2276	74.9	445.9	243.4	31.5	0.51	38.3	8.34	51		9/27/2010
WQSC4S2	171	80177-5 X LH244	WISN09:10957	ARL	4	614080	2378	81	568	276.4	30.9	0.46	37.02	8.06	46		9/27/2010
WQSC4S2	172	80178-2 X LH244	WISN09:10959	WM	1	611071	258	110.1	663.2	222.7	31.2	0.3	33.36	7.27	30		8/31/2010
WQSC4S2	172	80178-2 X LH244	WISN09:10959	WM	2	612174	150	104.7	619.4	227.4	31	0.33	34.95	7.61	33		8/31/2010
WQSC4S2	172	80178-2 X LH244	WISN09:10959	ARL	3	613092	2178	104.9	816	337.2	31.1	0.39	40.91	8.91	39		9/27/2010
WQSC4S2	172	80178-2 X LH244	WISN09:10959	ARL	4	614141	2193	66.3	638.4	330.2	31.1	0.49	32.65	7.11	49		9/27/2010
WQSC4S2	173	80178-3 X LH244	WISN09:10961	WM	1	611080	257	122.7	757.9	260	31.1	0.31	38.64	8.42	31		8/31/2010
WQSC4S2	173	80178-3 X LH244	WISN09:10961	WM	2	612126	119	121	611.3	204.4	31.1	0.3	36.14	7.87	30		8/31/2010
WQSC4S2	173	80178-3 X LH244	WISN09:10961	ARL	3	613122	2394	98.4	572.7	285.5	30.7	0.47	46.26	10.08	47		9/27/2010
WQSC4S2	173	80178-3 X LH244	WISN09:10961	ARL	4	614030	2376										9/27/2010
WQSC4S2	174	80178-4 X LH244	WISN09:10962	WM	1	611182	317	96.6	625.3	226.9	31.2	0.33	31.82	6.93	33		8/31/2010
WQSC4S2	174	80178-4 X LH244	WISN09:10962	WM	2	612053	175	82.6	624	223.8	31.1	0.33	26.85	5.85	33		8/31/2010
WQSC4S2	174	80178-4 X LH244	WISN09:10962	ARL	3	613156	2136	76.5	601.9	320.3	32	0.51	38.7	8.43	51		9/27/2010
WQSC4S2	174	80178-4 X LH244	WISN09:10962	ARL	4	614165	2285	77.1	495.4	246.2	32	0.46	35.64	7.76	46		9/27/2010
WQSC4S2	175	80178-5 X LH244	WISN09:10963	WM	1	611187	477	123.9	652.6	228.4	31.4	0.32	39.29	8.56	32		8/31/2010
WQSC4S2	175	80178-5 X LH244	WISN09:10963	WM	2	612186	437	135.2	628.1	210	31.3	0.3	40.48	8.82	30		8/31/2010
WQSC4S2	175	80178-5 X LH244	WISN09:10963	ARL	3	613079	2395	72	446.1	247.5	30.8	0.52	37.57	8.18	52		9/27/2010
WQSC4S2	175	80178-5 X LH244	WISN09:10963	ARL	4	614075	2441	71.6	556.7	282.5	25.4	0.48	34.65	7.55	48		9/27/2010
WQSC4S2	176	80182-1 X LH244	WISN09:10965	WM	1	611031	291	122.6	720.1	240.7	31.8	0.3	37.21	8.1	30		8/31/2010
WQSC4S2	176	80182-1 X LH244	WISN09:10965	WM	2	612047	206	86.8	720.5	250.4	31.6	0.32	27.57	6	32		8/31/2010
WQSC4S2	176	80182-1 X LH244	WISN09:10965	ARL	3	613102	2074	78.9	677.2	323.9	31.1	0.45	35.76	7.79	45		9/27/2010
WQSC4S2	176	80182-1 X LH244	WISN09:10965	ARL	4	614197	2095	104.5	654.1	306.8	30.9	0.44	46.26	10.08	44		9/27/2010
WQSC4S2	177	80184-1 X LH244	WISN09:10967	WM	1	611147	202	95.5	751.5	244.9	30.9	0.3	28.36	6.18	30		8/31/2010
WQSC4S2	177	80184-1 X LH244	WISN09:10967	WM	2	612069	314	131.2	676.3	228.6	31	0.31	40.18	8.75	31		8/31/2010
WQSC4S2	177	80184-1 X LH244	WISN09:10967	ARL	3	613084	2306	57.1	446.2	271.9	31.6	0.58	33.09	7.21	58		9/27/2010
WQSC4S2	177	80184-1 X LH244	WISN09:10967	ARL	4	614011	2215	64.2	610.6	305.7	31.2	0.47	30.42	6.62	47		9/27/2010
WQSC4S2	178	80184-2 X LH244	WISN09:10969	WM	1	611053	167	123.6	654	234.2	31.2	0.33	40.29	8.77	33		8/31/2010
WQSC4S2	178	80184-2 X LH244	WISN09:10969	WM	2	612192	372	139.4	652.1	234.7	31.4	0.33	45.66	9.94	33		8/31/2010
WQSC4S2	178	80184-2 X LH244	WISN09:10969	ARL	3	613032	2336	63.1	572.2	272.4	30.8	0.45	28.16	6.13	45		9/27/2010
WQSC4S2	178	80184-2 X LH244	WISN09:10969	ARL	4	614014	2262										9/27/2010
WQSC4S2	179	80185-2 X LH244	WISN09:11001	WM	1	611089	456	101.3	563.5	225.1	29.6	0.37	37.09	8.08	37		8/31/2010
WQSC4S2	179	80185-2 X LH244	WISN09:11001	WM	2	612180	245	114.9	613.3	207.8	30.3	0.3	34.98	7.62	30		8/31/2010
WQSC4S2	179	80185-2 X LH244	WISN09:11001	ARL	3	613140	2212	47.9	443.8	229.3	31	0.48	23.01	5.01	48		9/27/2010
WQSC4S2	179	80185-2 X LH244	WISN09:11001	ARL	4	614065	2281	97	617.7	253.3	31.8	0.38	36.67	7.99	38		9/27/2010
WQSC4S2	180	80188-2 X LH244	WISN09:11004	WM	1	611150	106										8/31/2010
WQSC4S2	180	80188-2 X LH244	WISN09:11004	WM	2	612118	344										8/31/2010
WQSC4S2	180	80188-2 X LH244	WISN09:11004	ARL	3	613016	2302	89.1	550.6	233.6	30.8	0.39	34.76	7.57	39		9/27/2010
WQSC4S2	180	80188-2 X LH244	WISN09:11004	ARL	4	614045	2133										9/27/2010
WQSC4S2	181	80189-1 X LH244	WISN09:11005	WM	1	611131	287										8/31/2010
WQSC4S2	181	80189-1 X LH244	WISN09:11005	WM	2	612071	250										8/31/2010
WQSC4S2	181	80189-1 X LH244	WISN09:11005	ARL	3	613123	2403	58.9	431.4	234.4	31.3	0.51	29.9	6.51	51		9/27/2010
WQSC4S2	181	80189-1 X LH244	WISN09:11005	ARL	4	614190	2222	87.9	614.3	304.6	31	0.47	41.23	8.98	47		9/27/2010
WQSC4S2	182	80189-2 X LH244	WISN09:11007	WM	1	611026	131	103.4	609.8	192.5	31.1	0.28	28.84	6.28	28		8/31/2010
WQSC4S2	182	80189-2 X LH244	WISN09:11007	WM	2	612189	468	143.6	668.1	218	30.2	0.29	42.28	9.21	29		8/31/2010
WQSC4S2	182	80189-2 X LH244	WISN09:11007	ARL	3	613098	2082	65.9	651.4	339.1	31.5	0.5	32.7	7.12	50		9/27/2010
WQSC4S2	182	80189-2 X LH244	WISN09:11007	ARL	4	614088	2250										9/27/2010
WQSC4S2	183	80191-1 X LH244	WISN09:11008	WM	1	611035	419	101.7	667.2	233.7	32.1	0.32	32.28	7.03	32		8/31/2010
WQSC4S2	183	80191-1 X LH244	WISN09:11008	WM	2	612002	141	114.3	647.2	227.8	30.6	0.32	36.56	7.96	32		8/31/2010
WQSC4S2	183	80191-1 X LH244	WISN09:11008	ARL	3	613068	2332	101.9	590.8	272.3	31.2	0.43	43.9	9.56	43		9/27/2010
WQSC4S2	183	80191-1 X LH244	WISN09:11008	ARL	4	614031	2357	105	632.7	268.9	30.9	0.4	41.53	9.04	40		9/27/2010
WQSC4S2	184	80191-2 X LH244	WISN09:11009	WM	1	611117	384	99.3	535.4	209.7	30.6	0.35	35.23	7.67	35		8/31/2010
WQSC4S2	184	80191-2 X LH244	WISN09:11009	WM	2	612042	366	94.4	599	224.9	31.6	0.34	32.16	7	34		8/31/2010
WQSC4S2	184	80191-2 X LH244	WISN09:11009	ARL	3	613194	2150	87.7	701.9	308.3	31.2	0.41	36.23	7.89	41		9/27/2010
WQSC4S2	184	80191-2 X LH244	WISN09:11009	ARL	4	614114	2258	82.7	680.3	298	31.5	0.41	33.97	7.4	41		9/27/2010
WQSC4S2	185	80196-1 X LH244	WISN09:11011	WM	1	611077	161	93.7	596.3	211.5	30.9	0.32	29.93	6.52	32		8/31/2010
WQSC4S2	185	80196-1 X LH244	WISN09:11011	WM	2	612061	431	118.3	587.1	195.6	31.7	0.3	34.91	7.6	30		8/31/2010
WQSC4S2	185	80196-1 X LH244	WISN09:11011	ARL	3	613036	2272	75.3	426.9	218.5	31.4	0.47	35.62	7.76	47		9/27/2010
WQSC4S2	185	80196-1 X LH244	WISN09:11011	ARL	4	614193	2159	61	511.9	317.6	30.8	0.6	36.36	7.92	60		9/27/2010
WQSC4S2	186	80196-2 X LH244	WISN09:11012	WM	1	611081	289	99.6	592.4	226.2	31.5	0.35	34.57	7.53	35		8/31/2010
WQSC4S2	186	80196-2 X LH244	WISN09:11012	WM	2	612051	111	114.3	608.9	219.2	30.6	0.33	37.28	8.12	33		8/31/2010
WQSC4S2	186	80196-2 X LH244	WISN09:11012	ARL	3	613186	2278	67.9	527	265.9	31.2	0.47	32.14	7	47		9/27/2010
WQSC4S2	186	80196-2 X LH244	WISN09:11012	ARL	4	614027	2421	67.9	439.3	235.3	30.8	0.5	33.99	7.4	50		9/27/2010
WQSC4S2	187	80197-1 X LH244	WISN09:11014	WM	1	611172	222	132.5	792.8	249.1	31.6	0.29	37.86	8.25	29		8/31/2010
WQSC4S2	187	80197-1 X LH244	WISN09:11014	WM	2	612067	378	120.5	630.5	196.2	31.1	0.28	33.19	7.23	28		8/31/2010
WQSC4S2	187	80197-1 X LH244	WISN09:11014	ARL	3	613111	2211	57	654.5	303.7	31	0.44	24.93	5.43	44		9/27/2010
WQSC4S2	187	80197-1 X LH244	WISN09:11014	ARL	4	614089	2227	88.4	661.2	320.9	31.2	0.46	40.65	8.85	46		9/27/2010
WQSC4S2	188	80197-2 X LH244	WISN09:11015	WM	1	611076	129	118.9	598.3	198.3	30.8	0.3	35.09	7.64	30		8/31/2010
WQSC4S2	188	80197-2 X LH244	WISN09:11015	WM	2	612158	339	130.7	648.3	203.6	30.5	0.28	36.62	7.98	28		8/31/2010
WQSC4S2	188	80197-2 X LH244	WISN09:11015	ARL	3	613146	2116	46.2	498.5	285.5	30.4	0.54	25.18	5.48	54		9/27/2010
WQSC4S2	188	80197-2 X LH244	WISN09:11015	ARL	4	614175	2445	91.5	553.9	256.5	25.5	0.44	40	8.71	44		9/27/2010
WQSC4S2	189	W604S X LH244	WISN08:01335-01339	WM	1	611041	390	127.9	631.8	242.3	31.3	0.35	44.94	9.79	35		8/31/2010
WQSC4S2	189	W604S X LH244	WISN08:01335-01339	WM	2	612172	214	143.5	737	261.7	31.1	0.33	46.88	10.21	33		8/31/2010
WQSC4S2	189	W604S X LH244	WISN08:01335-01339	ARL	3	613075	2433	93.1	519.4	251.6	25.7	0.46	42.6	9.28	46		9/27/2010
WQSC4S2	189	W604S X LH244	WISN08:01335-01339	ARL	4	614169	2349	47.7	450.3	263.8	30.1	0.56	26.53	5.78	56		9/27/2010
WQSC4S2	190	W604S X LH332	WISN08:01353-01357	WM	1	611146	234	141.7	876.1	297.5	30.8	0.32	44.71	9.74	32		8/31/2010
WQSC4S2	190	W604S X LH332	WISN08:01353-01357	WM	2	612040	430										8/31/2010
WQSC4S2	190	W604S X LH332	WISN08:01353-01357	ARL	3	613158	2168	83.3	776.7	364.2	31.8	0.45	37.17	8.1	45		9/27/2010
WQSC4S2	190	W604S X LH332	WISN08:01353-01357	ARL	4	614035	2293	80.4	458.1	246.2	31.5	0.5	40.46	8.81	50		9/27/2010
WQSC4S2	191	W605S X LH244	WISN08:01341-01345	WM	1	611113	489	140.5	647.4	215.3	31.9	0.3	41.86	9.12	30		8/31/2010
WQSC4S2	191	W605S X LH244	WISN08:01341-01345	WM	2	612066	410	147.3	586	195.3	31.5	0.3	43.51	9.48	30		8/31/2010
WQSC4S2	191	W605S X LH244	WISN08:01341-01345	ARL	3	613124	2426	70.9	523.7	235.7	25.4	0.42	29.92	6.52	42		9/27/2010
WQSC4S2	191	W605S X LH244	WISN08:01341-01345	ARL	4	614032	2344	96.2	643.2	286.4	30.3	0.42	40.2	8.75	42		9/27/2010
WQSC4S2	192	W605S X LH332	WISN08:01359-01363	WM	1	611005	229	162.2	804	255.8	31.1	0.29	47.16	10.27	29		8/31/2010
WQSC4S2	192	W605S X LH332	WISN08:01359-01363	WM	2	612084	377	170.4	663.1	216.8	31.3	0.29	50.03	10.9	29		8/31/2010
WQSC4S2	192	W605S X LH332	WISN08:01359-01363	ARL	3	613108	2170	50.3	495.6	306.7	31.4	0.59	29.83	6.5	59		9/27/2010
WQSC4S2	192	W605S X LH332	WISN08:01359-01363	ARL	4	614071	2377	59.1	490	275.5	30.5	0.53	31.51	6.86	53		9/27/2010
WQSC4S2	193	W611s X LH244	WISN09:11828-11829	WM	1	611154	203	122.4	660	219.6	31.2	0.3	36.67	7.99	30		8/31/2010
WQSC4S2	193	W611s X LH244	WISN09:11828-11829	WM	2	612065	442	125.3	588.7	200.5	31.1	0.3	38.07	8.29	30		8/31/2010
WQSC4S2	193	W611s X LH244	WISN09:11828-11829	ARL	3	613195	2135	64.1	726.3	353.9	31.8	0.46	29.73	6.47	46		9/27/2010
WQSC4S2	193	W611s X LH244	WISN09:11828-11829	ARL	4	614176	2446	83.3	491.7	233.1	25.6	0.45	37.08	8.08	45		9/27/2010
WQSC4S2	194	W611S X LH332	WISN09:11919-11920	WM	1	611096	232	128.8	748	286.2	30.9	0.36	45.86	9.99	36		8/31/2010
WQSC4S2	194	W611S X LH332	WISN09:11919-11920	WM	2	612175	118	132.7	586.6	207.8	30.9	0.32	42.24	9.2	32		8/31/2010
WQSC4S2	194	W611S X LH332	WISN09:11919-11920	ARL	3	613031	2365	65.5	612.1	259.7	30.8	0.39	25.79	5.62	39		9/27/2010
WQSC4S2	194	W611S X LH332	WISN09:11919-11920	ARL	4	614170	2352	55.6	480.4	255	31	0.5	27.71	6.04	50		9/27/2010
WQSC4S2	195	W612S X LH244	1.322916667	WM	1	611189	460	130.3	594.8	208.4	30.4	0.32	41.09	8.95	32		8/31/2010
WQSC4S2	195	W612S X LH244	1.322916667	WM	2	612140	434	145.9	613.2	211.7	31.4	0.31	45.21	9.85	31		8/31/2010
WQSC4S2	195	W612S X LH244	1.322916667	ARL	3	613090	2210	90.8	476.7	234.1	30.8	0.46	41.4	9.02	46		9/27/2010
WQSC4S2	195	W612S X LH244	1.322916667	ARL	4	614156	2128	83.3	535.7	302.8	31.6	0.54	44.81	9.76	54		9/27/2010
WQSC4S2	196	W612S X LH332	1.324305556	WM	1	611179	221	136.1	783	272.4	31.7	0.32	43.6	9.5	32		8/31/2010
WQSC4S2	196	W612S X LH332	1.324305556	WM	2	612154	211	134.3	665.3	241.8	31.5	0.33	44.56	9.71	33		8/31/2010
WQSC4S2	196	W612S X LH332	1.324305556	ARL	3	613094	2146	101.4	733.2	286.5	31.2	0.36	36.88	8.03	36		9/27/2010
WQSC4S2	196	W612S X LH332	1.324305556	ARL	4	614073	2409	81.7	491.6	243.8	31.1	0.46	37.74	8.22	46		9/27/2010
WQSC4S2	197	34R67	Pioneer	WM	1	611042	358	140.8	719.8	240.5	31.4	0.3	42.77	9.31	30		8/31/2010
WQSC4S2	197	34R67	Pioneer	WM	2	612197	212	160.2	825.4	296.6	31.4	0.33	53.51	11.65	33		8/31/2010
WQSC4S2	197	34R67	Pioneer	ARL	3	613069	2337	84.2	630.9	269.7	30.6	0.4	33.54	7.3	40		9/27/2010
WQSC4S2	197	34R67	Pioneer	ARL	4	614171	2381										9/27/2010
WQSC4S2	198	F2F633	Mycogen	WM	1	611186	445	143.4	696	205	31.1	0.26	37.51	8.17	26		8/31/2010
WQSC4S2	198	F2F633	Mycogen	WM	2	612098	176	158.3	728.1	215.2	31.2	0.26	41.8	9.1	26		8/31/2010
WQSC4S2	198	F2F633	Mycogen	ARL	3	613019	2335	107.7	626.4	266.3	30.9	0.4	42.57	9.27	40		9/27/2010
WQSC4S2	198	F2F633	Mycogen	ARL	4	614135	2289	84.8	506.6	266.1	32.1	0.49	41.82	9.11	49		9/27/2010
WQSC4S2	199	N48V8	Syngenta	WM	1	611175	126	118.7	629.3	234.8	30.9	0.34	40.45	8.81	34		8/31/2010
WQSC4S2	199	N48V8	Syngenta	WM	2	612037	475	127.5	555.5	185.9	31	0.3	37.65	8.2	30		8/31/2010
WQSC4S2	199	N48V8	Syngenta	ARL	3	613199	2071	74.6	660	323.9	30.9	0.47	34.74	7.57	47		9/27/2010
WQSC4S2	199	N48V8	Syngenta	ARL	4	614136	2284	65.3	590.9	276.7	31.9	0.44	28.6	6.23	44		9/27/2010
WQSC4S2	200	36H56	Pioneer	WM	1	611183	349	129.5	684.3	231.3	32	0.31	39.57	8.62	31		8/31/2010
WQSC4S2	200	36H56	Pioneer	WM	2	612097	208	107.9	899.8	301.1	31.9	0.31	33.47	7.29	31		8/31/2010
WQSC4S2	200	36H56	Pioneer	ARL	3	613028	2400	74.7	523.6	278	31.6	0.5	37.41	8.15	50		9/27/2010
WQSC4S2	200	36H56	Pioneer	ARL	4	614179	2383	58.4	438.1	233.7	30.5	0.5	29.11	6.34	50		9/27/2010
