# Supplementary material for: Selection for Silage Yield and Composition Did Not Affect Genomic Diversity Within the Wisconsin Quality Synthetic Maize Population
Source: G3 (Bethesda). 2015 Feb 2;5(4):541–9. doi: 10.1534/g3.114.015263 (PMC4390570; doi:10.1534/g3.114.015263)
Supplement: Supporting Information [file supp_g3.114.015263_FileS2.zip › wqsSupportingData/WqsCycle4_Raw2011Qua.csv]

2011 EXPT	ENTRY	SOURCE	PLOT	LOC	REP	SCAN#	NDF	ADF	IVD	CP	STARCH	NOTES
2011WQSC4	80150-1 X LH244	WISN09/10919	101001	MAD2011	ONE	4600	49.23	24.73	80.72	5.69	28.08
2011WQSC4	80024-1 X LH244	WISN09/10636	101005	MAD2011	ONE	4601	38.79	18.02	84.19	6.23	35
2011WQSC4	80138-1 X LH244	WISN09/10903	101009	MAD2011	ONE	4602	41.1	19.36	83.65	6.79	32.58
2011WQSC4	80166-2 X LH244	WISN09/10937	101010	MAD2011	ONE	4603	44.23	21.33	81.72	6.4	33.11
2011WQSC4	80177-2 X LH244	WISN09/10953	101015	MAD2011	ONE	4604	40.93	19.58	82.75	6.45	31.89
2011WQSC4	80178-2 X LH244	WISN09/10959	101016	MAD2011	ONE	4605	41.3	19.66	82.79	6.16	32.4
2011WQSC4	80139-2 X LH244	WISN09/10909	101017	MAD2011	ONE	4606	37.52	17.15	86.04	6.64	33.4
2011WQSC4	80102-1 X LH244	WPV08/1781	101018	MAD2011	ONE	4607	42.77	20.69	82.03	6.47	31.82
2011WQSC4	80177-5 X LH244	WISN09/10957	101019	MAD2011	ONE	4608	45.65	22.58	80.88	6.17	30.68
2011WQSC4	80123-4 X LH244	WISN09/10849	101022	MAD2011	ONE	4609	42.7	20.4	83.39	6.57	34.35
2011WQSC4	80032-2 X LH244	WISN09/10642	101023	MAD2011	ONE	4610	39.62	18.18	84.22	6.34	34.56
2011WQSC4	80118-1 X LH244	WISN09/10837	101024	MAD2011	ONE	4611	41.7	19.26	84.83	6.45	29.11
2011WQSC4	80024-2 X LH244	WISN09/10637	101025	MAD2011	ONE	4612	41.49	20.02	81.97	6.35	33.17
2011WQSC4	80094-2 X LH244	WISN09/10768	101026	MAD2011	ONE	4613	40.04	18.96	83.29	6.66	32.52
2011WQSC4	80196-2 X LH244	WISN09/11012	101027	MAD2011	ONE	4614	44.46	21.7	81.56	7.13	31.02
2011WQSC4	80040-2 X LH244	WISN09/10653	101028	MAD2011	ONE	4615	41.56	19.78	82.89	6.9	32.56
2011WQSC4	80074-3 X LH244	WISN09/10739	101029	MAD2011	ONE	4616	36.6	16.52	84.88	6.82	37.05
2011WQSC4	80120-1 X LH244	WISN09/10842	101030	MAD2011	ONE	4617	44.02	21.85	81.25	6.38	34.21
2011WQSC4	80072-2 X LH244	WISN09/10731	101031	MAD2011	ONE	4618	45.94	22.63	81.58	6.88	29.55
2011WQSC4	80025-1 X LH244	WISN09/10638	101032	MAD2011	ONE	4619	40.18	18.87	83.55	6.91	34.68
2011WQSC4	80015-2 X LH244	WISN09/10626	101033	MAD2011	ONE	4620	46.02	22.36	80.43	6.89	30.45
2011WQSC4	80172-2 X LH244	WISN09/10945	101034	MAD2011	ONE	4621	44.03	21.48	81.6	6.77	34.09
2011WQSC4	80138-2 X LH244	WISN09/10905	101035	MAD2011	ONE	4622	41.69	19.69	83.27	6.78	30.06
2011WQSC4	80171-2 X LH244	WISN09/10942	101036	MAD2011	ONE	4623	46.25	23.09	80.55	6.54	26.86
2011WQSC4	W612S X LH332	WISN10/11937	101037	MAD2011	ONE	4624	42.12	19.93	82.92	6.78	31.29
2011WQSC4	80081-1 X LH244	WISN09/10751	101038	MAD2011	ONE	4625	39.91	19.28	82.32	6.57	38.96
2011WQSC4	80063-2 X LH244	WISN09/10720	101039	MAD2011	ONE	4626
2011WQSC4	80139-3 X LH244	WISN09/10910	101040	MAD2011	ONE	4627
2011WQSC4	80156-1 X LH244	WISN09/10930	101041	MAD2011	ONE	4628	50.52	25.91	78.28	5.45	29.27
2011WQSC4	80124-4 X LH244	WISN09/10856	101042	MAD2011	ONE	4629	41.54	19.78	83.78	6.54	31.93
2011WQSC4	80132-1 X LH244	WISN09/10860	101043	MAD2011	ONE	4630	38.58	18	84.08	6.55	36.04
2011WQSC4	80074-1 X LH244	WISN09/10736	101044	MAD2011	ONE	4631	41.61	20.14	82.67	6.34	33.13
2011WQSC4	80049-1 X LH244	WISN09/10670	101045	MAD2011	ONE	4632	41.63	19.68	84.3	6.9	27.11
2011WQSC4	80148-1 X LH244	WISN09/10915	101046	MAD2011	ONE	4633	40.05	19.38	85.34	6.26	30.47
2011WQSC4	W604S X LH332	WISN10/11909	101047	MAD2011	ONE	4634	43.94	21.11	82.97	6.85	32.63
2011WQSC4	80095-1 X LH244	WISN09/10770	101048	MAD2011	ONE	4635	41.36	19.38	83.23	6.54	32.81
2011WQSC4	80152-3 X LH244	WISN09/10926	101049	MAD2011	ONE	4636	40.9	19.79	83.89	6.66	34.32
2011WQSC4	80138-3 X LH244	WISN09/10906	101051	MAD2011	ONE	4637	44.1	21.56	83.02	7.03	31.23
2011WQSC4	80100-2 X LH244	WISN09/10804	101052	MAD2011	ONE	4638	42.06	20.16	82.42	6.78	32.55
2011WQSC4	80057-2 X LH244	WISN09/10715	101054	MAD2011	ONE	4639	46.75	23.44	80.81	7.11	29.01
2011WQSC4	W605S X LH244	WISN10/11847	101056	MAD2011	ONE	4640	42.02	20.88	82.29	6.69	24.79
2011WQSC4	80035-1 X LH244	WISN09/10646	101057	MAD2011	ONE	4641	42.27	20.72	82.43	6.6	32.67
2011WQSC4	80135-2 X LH244	WISN09/10869	101060	MAD2011	ONE	4642	46.19	22.67	82.94	6.15	26.66
2011WQSC4	80086-2 X LH244	WISN09/10758	101061	MAD2011	ONE	4643	47.52	23.66	80.49	5.96	32.08
2011WQSC4	80056-2 X LH244	WISN09/10712	101063	MAD2011	ONE	4644	46.33	22.74	80.79	7.19	25.77
2011WQSC4	80133-2 X LH244	WISN09/10864	101064	MAD2011	ONE	4645	42.48	20.55	82.5	6.67	32.66
2011WQSC4	80102-2 X LH244	WISN09/10809	101065	MAD2011	ONE	4646	38.15	18.02	84.5	6.59	32.2
2011WQSC4	80012-1 X LH244	WISN09/10620	101066	MAD2011	ONE	4647	40.96	19.53	83.76	6.33	30.31
2011WQSC4	80083-2 X LH244	WPV08/1758	101067	MAD2011	ONE	4648	43.15	20.69	82.96	6.51	35.28
2011WQSC4	80050-1 X LH244	WISN09/10703	101068	MAD2011	ONE	4649	41.99	20.32	82.94	6.37	30.5
2011WQSC4	N48V8	Syngenta_N48V8	101069	MAD2011	ONE	4650	43.62	21.43	81.46	6.58	28.06
2011WQSC4	80123-3 X LH244	WISN09/10848	101070	MAD2011	ONE	4651	40.31	19.15	82.92	6.91	37.18
2011WQSC4	80177-4 X LH244	WISN09/10955	101071	MAD2011	ONE	4652	38.58	18	83.52	6.97	33.33
2011WQSC4	80005-2 X LH244	WISN09/10610	101074	MAD2011	ONE	4653	42.35	20.33	82.85	6.58	35.96
2011WQSC4	80120-2 X LH244	WISN09/10844	101075	MAD2011	ONE	4654	41.18	19.75	83.49	6.39	31.64
2011WQSC4	80073-1 X LH244	WISN09/10732	101077	MAD2011	ONE	4655	40.59	19.64	83.33	6.41	35.47
2011WQSC4	80152-2 X LH244	WISN09/10925	101078	MAD2011	ONE	4656	43.61	21.43	83.87	6.1	27.79
2011WQSC4	80021-2 X LH244	WISN09/10632	101081	MAD2011	ONE	4657	46.28	22.79	81.23	6.2	32.33
2011WQSC4	80123-5 X LH244	WISN09/10850	101082	MAD2011	ONE	4658	43.53	20.64	82.85	7.13	31.82
2011WQSC4	80128-2 X LH244	WISN09/10859	101083	MAD2011	ONE	4659	40.53	19.07	83.84	7.47	35.52
2011WQSC4	80003-2 X LH244	WISN09/10608	101084	MAD2011	ONE	4660	39.35	18.36	84.77	6.57	33.71
2011WQSC4	80137-2 X LH244	WISN09/10902	101085	MAD2011	ONE	4661	38.05	17.73	85.71	6.43	32.13
2011WQSC4	80107-2 X LH244	WPV08/1790	101087	MAD2011	ONE	4662	43.83	21.23	82.68	7.01	32.08
2011WQSC4	80072-1 X LH244	WISN09/10730	101088	MAD2011	ONE	4663	42.42	20.6	81.8	6.92	31.43
2011WQSC4	80128-1 X LH244	WISN09/10857	101089	MAD2011	ONE	4664	43.65	21.15	82.64	7.39	34.45
2011WQSC4	80150-3 X LH244	WISN09/10922	101090	MAD2011	ONE	4665	44.59	21.8	83.1	7.29	32.04
2011WQSC4	80172-1 X LH244	WISN09/10943	101091	MAD2011	ONE	4666	46.53	23.15	80.8	6.52	31.85
2011WQSC4	80063-1 X LH244	WISN09/10719	101092	MAD2011	ONE	4667	44.63	21.7	81.51	7.62	28.02
2011WQSC4	80155-2 X LH244	WISN09/10929	101094	MAD2011	ONE	4668	41.35	19.85	84.19	6.84	34.91
2011WQSC4	80022-2 X LH244	WISN09/10634	101095	MAD2011	ONE	4669	40.85	19.56	83.16	6.39	32.59
2011WQSC4	80175-2 X LH244	WISN09/10950	101096	MAD2011	ONE	4670	41.78	20.47	83.59	6.48	31.64
2011WQSC4	80033-1 X LH244	WISN09/10644	101097	MAD2011	ONE	4671	41.21	19.59	84.2	6.83	31.27
2011WQSC4	80141-2 X LH244	WISN09/10913	101098	MAD2011	ONE	4672	47.4	23.22	82.36	6.64	29.97
2011WQSC4	80189-2 X LH244	WISN09/11007	101099	MAD2011	ONE	4673	45.82	23	81.92	6.57	27.69
2011WQSC4	W604S X LH244	WISN10/11843	101100	MAD2011	ONE	4674	45.79	22.4	82.35	5.74	33.96
2011WQSC4	80012-2 X LH244	WISN09/10621	101101	MAD2011	ONE	4675	43.62	21.41	81.97	6.43	34.72
2011WQSC4	80139-1 X LH244	WISN09/10907	101102	MAD2011	ONE	4676
2011WQSC4	80070-2 X LH244	WISN09/10728	101103	MAD2011	ONE	4677	42.22	19.63	84.75	7.16	30.18
2011WQSC4	80148-2 X LH244	WISN09/10917	101104	MAD2011	ONE	4678	40.72	19.59	83.35	6.49	33.42
2011WQSC4	80076-2 X LH244	WISN09/10742	101105	MAD2011	ONE	4679	41.13	19.84	83.81	6.98	29.5
2011WQSC4	80088-2 X LH244	WISN09/10763	101107	MAD2011	ONE	4680	42.65	20.67	82.33	6.89	34.78
2011WQSC4	80155-1 X LH244	WPV08/1870	101109	MAD2011	ONE	4681	39.8	18.9	83.73	6.47	36.65
2011WQSC4	80111-1 X LH244	WISN09/10821	101111	MAD2011	ONE	4682	44.65	21.4	83.02	6.67	31.04
2011WQSC4	80185-2 X LH244	WISN09/11001	101112	MAD2011	ONE	4683	40.42	18.97	83.04	7.03	34.15
2011WQSC4	80057-1 X LH244	WISN09/10714	101114	MAD2011	ONE	4684	50.11	25.4	79.55	7.11	25.3
2011WQSC4	80159-1 X LH244	WISN09/10933	101115	MAD2011	ONE	4685	41.03	19.43	83.05	6.33	34.13
2011WQSC4	80124-2 X LH244	WISN09/10853	101117	MAD2011	ONE	4686	41.1	19.67	83.29	7.3	35.33
2011WQSC4	80107-1 X LH244	WISN09/10816	101119	MAD2011	ONE	4687	43.92	21.25	83.42	5.87	35.23
2011WQSC4	80011-2 X LH244	WISN09/10618	101122	MAD2011	ONE	4688
2011WQSC4	80021-1 X LH244	WISN09/10630	101123	MAD2011	ONE	4689	39.65	18.43	85.07	6.59	33.53
2011WQSC4	80054-2 X LH244	WISN09/10710	101124	MAD2011	ONE	4690	41.03	19.35	84.21	6.75	30.22
2011WQSC4	80178-4 X LH244	WISN09/10962	101125	MAD2011	ONE	4691	42.12	20.25	82.54	6.6	31.95
2011WQSC4	80159-2 X LH244	WISN09/10934	101126	MAD2011	ONE	4692	38.78	18.22	84.35	6.44	35.1
2011WQSC4	80132-2 X LH244	WISN09/10861	101127	MAD2011	ONE	4693	44.71	22.27	81.11	6.3	35.5
2011WQSC4	80037-2 X LH244	WISN09/10650	101128	MAD2011	ONE	4694	40.08	19.15	84	6.58	32.43
2011WQSC4	80124-3 X LH244	WISN09/10854	101129	MAD2011	ONE	4695	41.14	19.62	83.23	6.82	32.81
2011WQSC4	80137-1 X LH244	WISN09/10901	101130	MAD2011	ONE	4696	43.76	21.26	82.8	6.82	31.7
2011WQSC4	80123-1 X LH244	WISN09/10845	101131	MAD2011	ONE	4697	43.44	20.53	83.72	7.33	29.89
2011WQSC4	80069-2 X LH244	WISN09/10726	101133	MAD2011	ONE	4698	40.43	19.42	84.19	6.74	28.55
2011WQSC4	80177-3 X LH244	WISN09/10954	101134	MAD2011	ONE	4699	44.36	21.98	81.98	6.8	32.81
2011WQSC4	W611S X LH332	WISN10/11933	101135	MAD2011	ONE	4700	41.29	19.89	82.66	7.02	30.28
2011WQSC4	80015-1 X LH244	WISN09/10625	101136	MAD2011	ONE	4701	38.96	18.3	84.46	6.86	35.96
2011WQSC4	80049-2 X LH244	WISN09/10702	101137	MAD2011	ONE	4702	38.51	17.43	84.46	7.41	34.31
2011WQSC4	F2F633	Mycogen_F2F633	101138	MAD2011	ONE	4703	40.87	18.63	85.83	7.66	33.84
2011WQSC4	W612S X LH244	WISN10/11901	101140	MAD2011	ONE	4704	45.28	21.99	83.3	6.55	30.05
2011WQSC4	80032-1 X LH244	WISN09/10641	101141	MAD2011	ONE	4705	45.34	22.67	82.13	6.5	31.94
2011WQSC4	80093-2 X LH244	WISN09/10766	101142	MAD2011	ONE	4706	44.82	21.61	83.53	7.33	32.47
2011WQSC4	80191-1 X LH244	WISN09/11008	101144	MAD2011	ONE	4707	40.21	19.03	85.07	6.72	32.2
2011WQSC4	80078-1 X LH244	WISN09/10744	101145	MAD2011	ONE	4708	37.5	16.91	84.7	7.13	34.5
2011WQSC4	80106-3 X LH244	WISN09/10813	101146	MAD2011	ONE	4709	40.59	19.53	83.1	6.85	33.2
2011WQSC4	80078-2 X LH244	WISN09/10746	101147	MAD2011	ONE	4710	42.84	20.83	82.55	6.97	34.18
2011WQSC4	80070-1 X LH244	WISN09/10727	101150	MAD2011	ONE	4711	42.48	20.62	83.24	7.66	31.77
2011WQSC4	80037-1 X LH244	WISN09/10649	101152	MAD2011	ONE	4712
2011WQSC4	80076-3 X LH244	WISN09/10743	101153	MAD2011	ONE	4713	39.86	19.22	83.62	6.68	34.86
2011WQSC4	80124-1 X LH244	WISN09/10852	101154	MAD2011	ONE	4714	45.66	23.11	80.69	7.14	30.09
2011WQSC4	W605S X LH332	WISN10/11913	101155	MAD2011	ONE	4715	41.52	20.11	81.2	7.12	33.85
2011WQSC4	80025-2 X LH244	WISN09/10640	101156	MAD2011	ONE	4716	42.27	20.63	82.69	6.65	30.49
2011WQSC4	80074-2 X LH244	WISN09/10738	101157	MAD2011	ONE	4717	43.88	21.22	82.36	7.08	30.03
2011WQSC4	80177-1 X LH244	WISN09/10951	101158	MAD2011	ONE	4718	41.26	19.94	84.55	7.27	26.66
2011WQSC4	80134-1 X LH244	WISN09/10865	101163	MAD2011	ONE	4719	41.73	19.94	83.48	7.1	32.14
2011WQSC4	80035-2 X LH244	WISN09/10648	101165	MAD2011	ONE	4720	40.34	19.44	83.9	6.73	32.81
2011WQSC4	80178-3 X LH244	WISN09/10961	101166	MAD2011	ONE	4721	42.82	20.78	82.44	6.69	29.98
2011WQSC4	80173-2 X LH244	WISN09/10947	101167	MAD2011	ONE	4722	41	19.48	84.25	7.02	36.04
2011WQSC4	80116-2 X LH244	WISN09/10833	101168	MAD2011	ONE	4723	41.83	20.26	84.08	6.63	29.57
2011WQSC4	80054-1 X LH244	WISN09/10708	101169	MAD2011	ONE	4724	42.29	20.38	83.67	7.72	31.84
2011WQSC4	80197-2 X LH244	WISN09/11015	101172	MAD2011	ONE	4725	44.25	22.11	82.23	7.69	29.4
2011WQSC4	80112-1 X LH244	WISN09/10824	101173	MAD2011	ONE	4726	37.67	17.83	84.37	6.73	35.26
2011WQSC4	80050-2 X LH244	WISN09/10704	101175	MAD2011	ONE	4727	39.17	18.16	85.72	7.05	30.19
2011WQSC4	80148-3 X LH244	WISN09/10918	101177	MAD2011	ONE	4728	40.82	19.85	83.75	6.81	29.37
2011WQSC4	80081-2 X LH244	WPV08/1755	101178	MAD2011	ONE	4729	38.77	18.42	83.72	6.95	36.81
2011WQSC4	80115-2 X LH244	WISN09/10830	101179	MAD2011	ONE	4730	46.84	23.62	80.55	7.33	30.51
2011WQSC4	36H56	Pioneer_36H56	101180	MAD2011	ONE	4731	44.83	22.02	80.93	7.21	33.28
2011WQSC4	80118-2 X LH244	WISN09/10838	101181	MAD2011	ONE	4732	47.37	23.62	80.52	6.53	31.74
2011WQSC4	80107-3 X LH244	WPV08/1791	101183	MAD2011	ONE	4733	42.46	20.81	82.67	6.26	32.08
2011WQSC4	80005-1 X LH244	WISN09/10609	101184	MAD2011	ONE	4734	40.49	19.28	83.63	6.78	32.3
2011WQSC4	80051-2 X LH244	WISN09/10707	101186	MAD2011	ONE	4735	42.54	20.15	83.86	6.66	28.6
2011WQSC4	80123-2 X LH244	WISN09/10846	101187	MAD2011	ONE	4736	43.56	21.1	82.13	7.6	32.8
2011WQSC4	80069-1 X LH244	WISN09/10724	101188	MAD2011	ONE	4737	40.55	19.3	84.41	6.51	29.72
2011WQSC4	80087-2 X LH244	WISN09/10760	101189	MAD2011	ONE	4738	41.9	20.47	82.6	7.28	35.04
2011WQSC4	80006-1 X LH244	WISN09/10612	101190	MAD2011	ONE	4739	46.51	22.95	80.66	7.12	31.25
2011WQSC4	80002-1 X LH244	WISN09/10604	101191	MAD2011	ONE	4740	45.87	22.25	82.79	7.14	29.71
2011WQSC4	80116-1 X LH244	WISN09/10832	101192	MAD2011	ONE	4741	47.05	23.49	80.82	7.12	29.65
2011WQSC4	W611S X LH244	WISN10/11867	101193	MAD2011	ONE	4742	45.61	22.47	80.91	6.26	30.52
2011WQSC4	80141-3 X LH244	WISN09/10914	101194	MAD2011	ONE	4743	46.28	22.62	81.53	7.06	30.73
2011WQSC4	80117-2 X LH244	WISN09/10836	101196	MAD2011	ONE	4744	37.15	17.34	84.72	6.48	36.99
2011WQSC4	80011-1 X LH244	WISN09/10617	101197	MAD2011	ONE	4745	46.36	22.84	81.45	6.21	28.21
2011WQSC4	80135-1 X LH244	WISN09/10868	101198	MAD2011	ONE	4746	50.69	25.73	81.51	7.6	21.6
2011WQSC4	80134-2 X LH244	WISN09/10867	101199	MAD2011	ONE	4747	43.94	21.12	82.56	6.85	33.76
2011WQSC4	80003-1 X LH244	WISN09/10606	101200	MAD2011	ONE	4748	48.3	24.1	80.57	6.31	30.36
2011WQSC4	80177-5 X LH244	WISN09/10957	102001	MAD2011	TWO	4749	44.26	21.5	81.53	6.61	30.57
2011WQSC4	80107-2 X LH244	WPV08/1790	102002	MAD2011	TWO	4750	39.06	17.8	83.36	7.25	35.29
2011WQSC4	80128-1 X LH244	WISN09/10857	102003	MAD2011	TWO	4751	46.66	23.66	80.49	6.62	27.31
2011WQSC4	80022-2 X LH244	WISN09/10634	102004	MAD2011	TWO	4752	38.64	18.12	84.18	6.67	35.34
2011WQSC4	80171-2 X LH244	WISN09/10942	102007	MAD2011	TWO	4753	45.19	22.06	81.62	6.77	32.1
2011WQSC4	80177-4 X LH244	WISN09/10955	102008	MAD2011	TWO	4754	45.7	22.62	80.74	7.22	30.61
2011WQSC4	80137-1 X LH244	WISN09/10901	102009	MAD2011	TWO	4755	39.96	19.36	84.23	6.4	31.28
2011WQSC4	F2F633	Mycogen_F2F633	102011	MAD2011	TWO	4756	42.87	19.82	84.81	6.47	33.71
2011WQSC4	80128-2 X LH244	WISN09/10859	102012	MAD2011	TWO	4757	45.86	22.83	81.69	6.15	29.86
2011WQSC4	80107-1 X LH244	WISN09/10816	102013	MAD2011	TWO	4758	48.18	24.12	80.07	6.35	30.62
2011WQSC4	W605S X LH244	WISN10/11847	102014	MAD2011	TWO	4759	45.84	22.96	79.99	6.9	31.53
2011WQSC4	80050-1 X LH244	WISN09/10703	102015	MAD2011	TWO	4760	44.66	22.01	80.92	6.27	30.17
2011WQSC4	80178-2 X LH244	WISN09/10959	102016	MAD2011	TWO	4761	42.01	20.79	81.3	6.35	32.2
2011WQSC4	W604S X LH332	WISN10/11909	102017	MAD2011	TWO	4762	42.56	20.56	82.57	6.38	36.18
2011WQSC4	80032-2 X LH244	WISN09/10642	102019	MAD2011	TWO	4763	45.26	22.11	81.24	6.11	31.53
2011WQSC4	80074-3 X LH244	WISN09/10739	102020	MAD2011	TWO	4764	41.58	19.95	82.16	6.76	33.09
2011WQSC4	80134-1 X LH244	WISN09/10865	102021	MAD2011	TWO	4765	42.11	20.2	83.14	6.46	36.92
2011WQSC4	80073-1 X LH244	WISN09/10732	102022	MAD2011	TWO	4766	39.94	19.21	84.51	5.96	36.97
2011WQSC4	80159-2 X LH244	WISN09/10934	102025	MAD2011	TWO	4767	39.14	18.64	83.17	6.28	36.54
2011WQSC4	80117-2 X LH244	WISN09/10836	102027	MAD2011	TWO	4768	46.56	23.15	81.01	6.2	32.89
2011WQSC4	80189-2 X LH244	WISN09/11007	102030	MAD2011	TWO	4769	39.22	18.34	84.19	6.54	33.52
2011WQSC4	80172-1 X LH244	WISN09/10943	102031	MAD2011	TWO	4770	43.69	21.56	81.56	6.31	33.9
2011WQSC4	80123-5 X LH244	WISN09/10850	102033	MAD2011	TWO	4771	42.66	20.74	83.67	7.27	32.38
2011WQSC4	80087-2 X LH244	WISN09/10760	102034	MAD2011	TWO	4772	45.99	22.91	81.88	6.36	30.34
2011WQSC4	80148-1 X LH244	WISN09/10915	102035	MAD2011	TWO	4773	39.75	18.6	83.99	6.64	32.55
2011WQSC4	80141-3 X LH244	WISN09/10914	102036	MAD2011	TWO	4774	44.47	22.24	81.27	6.12	30.17
2011WQSC4	80175-2 X LH244	WISN09/10950	102037	MAD2011	TWO	4775	42.69	20.57	83.21	6.74	33.42
2011WQSC4	80138-1 X LH244	WISN09/10903	102038	MAD2011	TWO	4776	44.46	21.99	81.48	6.48	31.14
2011WQSC4	80112-1 X LH244	WISN09/10824	102040	MAD2011	TWO	4777	41.71	20.35	81.59	7.11	35.48
2011WQSC4	80063-1 X LH244	WISN09/10719	102041	MAD2011	TWO	4778	41.86	20.62	82.27	6.86	30.13
2011WQSC4	80069-1 X LH244	WISN09/10724	102042	MAD2011	TWO	4779	43.06	20.65	83.6	6.48	28.57
2011WQSC4	80116-2 X LH244	WISN09/10833	102043	MAD2011	TWO	4780	40.42	19.57	82.87	6.6	34.32
2011WQSC4	80076-2 X LH244	WISN09/10742	102044	MAD2011	TWO	4781	43.92	21.16	82.21	6.44	32.39
2011WQSC4	80024-2 X LH244	WISN09/10637	102045	MAD2011	TWO	4782	42.58	20.79	82.2	6.19	35.51
2011WQSC4	80150-1 X LH244	WISN09/10919	102046	MAD2011	TWO	4783	46.44	23.01	81.41	7.39	29.34
2011WQSC4	80012-2 X LH244	WISN09/10621	102047	MAD2011	TWO	4784	44.55	21.79	81.46	6.51	33.07
2011WQSC4	80063-2 X LH244	WISN09/10720	102048	MAD2011	TWO	4785	46.03	22.75	81.08	6.47	27.04
2011WQSC4	80137-2 X LH244	WISN09/10902	102049	MAD2011	TWO	4786	40.2	19.53	83.41	6.15	32.87
2011WQSC4	36H56	Pioneer_36H56	102050	MAD2011	TWO	4787	36.15	16.87	83.91	6.7	37.71
2011WQSC4	80118-1 X LH244	WISN09/10837	102051	MAD2011	TWO	4788	40.01	19.06	84.35	6.47	33.46
2011WQSC4	80024-1 X LH244	WISN09/10636	102052	MAD2011	TWO	4789	41.45	20.1	82.6	6.22	33.86
2011WQSC4	80051-2 X LH244	WISN09/10707	102053	MAD2011	TWO	4790	41.34	19.61	83.72	7.48	34.77
2011WQSC4	80120-2 X LH244	WISN09/10844	102054	MAD2011	TWO	4791
2011WQSC4	80106-3 X LH244	WISN09/10813	102055	MAD2011	TWO	4792	43.54	21.68	81.04	6.98	35.57
2011WQSC4	80011-1 X LH244	WISN09/10617	102056	MAD2011	TWO	4793
2011WQSC4	80002-1 X LH244	WISN09/10604	102057	MAD2011	TWO	4794	44.63	21.84	82.62	6.18	32.81
2011WQSC4	80081-1 X LH244	WISN09/10751	102059	MAD2011	TWO	4795	40.41	19.28	83.21	6.39	37.16
2011WQSC4	80150-3 X LH244	WISN09/10922	102061	MAD2011	TWO	4796	43.01	21.37	82.07	6.49	35.01
2011WQSC4	W611S X LH332	WISN10/11933	102063	MAD2011	TWO	4797	42.04	20.28	82.07	6.99	32.1
2011WQSC4	80049-1 X LH244	WISN09/10670	102064	MAD2011	TWO	4798	47.06	23.49	81.67	6.85	26.64
2011WQSC4	80021-1 X LH244	WISN09/10630	102065	MAD2011	TWO	4799
2011WQSC4	80025-1 X LH244	WISN09/10638	102066	MAD2011	TWO	4800	40.54	19.46	83.43	6.52	33.54
2011WQSC4	80057-1 X LH244	WISN09/10714	102068	MAD2011	TWO	4801	47.3	23.64	80.96	7.01	28.46
2011WQSC4	80124-2 X LH244	WISN09/10853	102069	MAD2011	TWO	4802	39.14	18.75	84.86	6.15	33.92
2011WQSC4	80116-1 X LH244	WISN09/10832	102070	MAD2011	TWO	4803	43.17	21.19	82.63	6.53	30.4
2011WQSC4	80120-1 X LH244	WISN09/10842	102071	MAD2011	TWO	4804	40.06	18.67	84.43	5.95	35.05
2011WQSC4	80172-2 X LH244	WISN09/10945	102075	MAD2011	TWO	4805	45.39	22.65	81.7	6.7	32.28
2011WQSC4	80074-2 X LH244	WISN09/10738	102076	MAD2011	TWO	4806	46.22	22.92	81.95	6.95	28.68
2011WQSC4	80135-2 X LH244	WISN09/10869	102077	MAD2011	TWO	4807	43.01	21.09	82.34	6.63	34.78
2011WQSC4	80139-3 X LH244	WISN09/10910	102078	MAD2011	TWO	4808	41.59	20.02	84.18	6.42	30.42
2011WQSC4	80074-1 X LH244	WISN09/10736	102079	MAD2011	TWO	4809	41.46	20.16	82.72	6.48	31.79
2011WQSC4	80159-1 X LH244	WISN09/10933	102080	MAD2011	TWO	4810	44.26	21.13	82.84	6.29	30.37
2011WQSC4	80134-2 X LH244	WISN09/10867	102081	MAD2011	TWO	4811	45.2	21.97	82.57	6.76	33.19
2011WQSC4	80005-2 X LH244	WISN09/10610	102083	MAD2011	TWO	4812	41.58	20.33	82.47	6.64	34.47
2011WQSC4	80003-2 X LH244	WISN09/10608	102084	MAD2011	TWO	4813	41.2	19.79	84.03	6.59	36.04
2011WQSC4	80021-2 X LH244	WISN09/10632	102085	MAD2011	TWO	4814	42.19	20.33	82.69	7.4	33.78
2011WQSC4	80148-2 X LH244	WISN09/10917	102086	MAD2011	TWO	4815	38.78	18.49	84.58	6.32	35.54
2011WQSC4	80155-2 X LH244	WISN09/10929	102088	MAD2011	TWO	4816	43.19	21.29	81.9	6.97	34.31
2011WQSC4	80177-2 X LH244	WISN09/10953	102089	MAD2011	TWO	4817	39.4	18.82	83.75	6.82	32.92
2011WQSC4	80093-2 X LH244	WISN09/10766	102090	MAD2011	TWO	4818	39.32	18.4	84.05	7.11	33.38
2011WQSC4	80057-2 X LH244	WISN09/10715	102091	MAD2011	TWO	4819	40.65	19	83.87	6.49	32.34
2011WQSC4	80040-2 X LH244	WISN09/10653	102092	MAD2011	TWO	4820	44.28	21.79	81.92	6.42	29.33
2011WQSC4	W605S X LH332	WISN10/11913	102094	MAD2011	TWO	4821	45.98	23.33	79.31	7.09	31.14
2011WQSC4	80015-2 X LH244	WISN09/10626	102097	MAD2011	TWO	4822	41.69	19.89	82.81	6.38	36.83
2011WQSC4	80155-1 X LH244	WPV08/1870	102098	MAD2011	TWO	4823	42.26	20.47	82.53	6.42	34.23
2011WQSC4	80015-1 X LH244	WISN09/10625	102099	MAD2011	TWO	4824	39.02	18.05	83.84	7.05	35.89
2011WQSC4	80178-3 X LH244	WISN09/10961	102100	MAD2011	TWO	4825	48.96	24.4	79.85	6.73	29.05
2011WQSC4	80072-1 X LH244	WISN09/10730	102101	MAD2011	TWO	4826	42.66	20.61	82.83	6.75	30.87
2011WQSC4	80035-1 X LH244	WISN09/10646	102103	MAD2011	TWO	4827	41.18	19.59	83.69	6.68	34.16
2011WQSC4	80037-1 X LH244	WISN09/10649	102105	MAD2011	TWO	4828	42.05	20.45	83.34	6.52	33.91
2011WQSC4	W611S X LH244	WISN10/11867	102107	MAD2011	TWO	4829	45.34	22.34	82.26	7.01	30.39
2011WQSC4	80191-1 X LH244	WISN09/11008	102111	MAD2011	TWO	4830	37.63	17.61	84.74	6.62	35.23
2011WQSC4	80086-2 X LH244	WISN09/10758	102112	MAD2011	TWO	4831	39.61	19.08	83.26	6.13	36.08
2011WQSC4	80012-1 X LH244	WISN09/10620	102113	MAD2011	TWO	4832	45.98	22.96	81.04	6.92	30.28
2011WQSC4	80185-2 X LH244	WISN09/11001	102114	MAD2011	TWO	4833	41.24	19.52	83.98	7.04	36.03
2011WQSC4	80133-2 X LH244	WISN09/10864	102115	MAD2011	TWO	4834	42.57	20.86	82.15	6.25	32.03
2011WQSC4	80081-2 X LH244	WPV08/1755	102117	MAD2011	TWO	4835	40.48	19.43	82.6	6.71	38.09
2011WQSC4	80033-1 X LH244	WISN09/10644	102118	MAD2011	TWO	4836	42.57	20.39	83.22	6.86	33.19
2011WQSC4	80124-4 X LH244	WISN09/10856	102119	MAD2011	TWO	4837	40.94	19.25	83.32	6.73	32.71
2011WQSC4	80124-3 X LH244	WISN09/10854	102123	MAD2011	TWO	4838	42.4	20.29	83.19	6.98	32.38
2011WQSC4	80139-1 X LH244	WISN09/10907	102124	MAD2011	TWO	4839	40.35	19.24	83.9	6.21	34.5
2011WQSC4	80032-1 X LH244	WISN09/10641	102126	MAD2011	TWO	4840	38.3	18.23	84.31	6.88	34.62
2011WQSC4	80006-1 X LH244	WISN09/10612	102128	MAD2011	TWO	4841	42.44	20.64	83.15	6.57	34.8
2011WQSC4	W604S X LH244	WISN10/11843	102129	MAD2011	TWO	4842	38.74	18.38	84.18	6.51	35.33
2011WQSC4	80123-1 X LH244	WISN09/10845	102130	MAD2011	TWO	4843	37.4	17.3	85.42	6.98	34.2
2011WQSC4	80035-2 X LH244	WISN09/10648	102133	MAD2011	TWO	4844	41.89	20.15	82.63	7.51	35.47
2011WQSC4	80177-1 X LH244	WISN09/10951	102134	MAD2011	TWO	4845	43.88	21.44	81.68	8.3	31.79
2011WQSC4	80054-1 X LH244	WISN09/10708	102135	MAD2011	TWO	4846	41.8	20.25	83.02	7.1	30.24
2011WQSC4	80177-3 X LH244	WISN09/10954	102136	MAD2011	TWO	4847	48.81	24.49	79.78	6.8	27.54
2011WQSC4	W612S X LH332	WISN10/11937	102137	MAD2011	TWO	4848	44.69	21.41	82.15	7.34	30.19
2011WQSC4	80095-1 X LH244	WISN09/10770	102138	MAD2011	TWO	4849	44.52	21.91	80.71	7.11	32.25
2011WQSC4	80138-3 X LH244	WISN09/10906	102139	MAD2011	TWO	4850	44.89	22.19	82.43	7.16	29.26
2011WQSC4	80166-2 X LH244	WISN09/10937	102140	MAD2011	TWO	4851	37.66	17.26	84.35	6.81	40.47
2011WQSC4	80005-1 X LH244	WISN09/10609	102142	MAD2011	TWO	4852	41.18	19.91	82.71	7.23	35.32
2011WQSC4	80156-1 X LH244	WISN09/10930	102143	MAD2011	TWO	4853	43.99	21.85	81.09	6.27	33.69
2011WQSC4	80054-2 X LH244	WISN09/10710	102145	MAD2011	TWO	4854	41.98	20.18	83.57	7.56	31.61
2011WQSC4	80178-4 X LH244	WISN09/10962	102148	MAD2011	TWO	4855	43.24	21.42	81.32	7.14	36.4
2011WQSC4	80123-4 X LH244	WISN09/10849	102149	MAD2011	TWO	4856	39.82	19.02	84.12	6.77	33.95
2011WQSC4	80124-1 X LH244	WISN09/10852	102151	MAD2011	TWO	4857	38.88	18.75	85.16	6.51	34.32
2011WQSC4	80050-2 X LH244	WISN09/10704	102152	MAD2011	TWO	4858	42.48	20.66	83.55	6.51	28.45
2011WQSC4	80056-2 X LH244	WISN09/10712	102154	MAD2011	TWO	4859	42.01	20.17	82.91	7.64	32.77
2011WQSC4	80132-2 X LH244	WISN09/10861	102156	MAD2011	TWO	4860	43.4	21.41	80.73	6.59	35.68
2011WQSC4	80115-2 X LH244	WISN09/10830	102157	MAD2011	TWO	4861	43.44	21.13	82.51	6.65	33.67
2011WQSC4	80118-2 X LH244	WISN09/10838	102158	MAD2011	TWO	4862	42.45	20.38	83.31	6.92	32.39
2011WQSC4	80173-2 X LH244	WISN09/10947	102159	MAD2011	TWO	4863	42.8	20.76	82.44	6.94	33.93
2011WQSC4	80037-2 X LH244	WISN09/10650	102161	MAD2011	TWO	4864	42.31	20.42	83.9	7.2	33.76
2011WQSC4	80072-2 X LH244	WISN09/10731	102162	MAD2011	TWO	4865	46.86	23.52	80.6	6.57	28.28
2011WQSC4	80069-2 X LH244	WISN09/10726	102164	MAD2011	TWO	4866	46.41	23.26	81.59	7.38	27.43
2011WQSC4	80152-3 X LH244	WISN09/10926	102167	MAD2011	TWO	4867	46.83	23.56	81.76	7.03	28.24
2011WQSC4	80070-1 X LH244	WISN09/10727	102173	MAD2011	TWO	4868	47.03	23.41	81.94	7.55	25.72
2011WQSC4	80132-1 X LH244	WISN09/10860	102174	MAD2011	TWO	4869	41.69	20.19	83.5	6.79	36.49
2011WQSC4	80083-2 X LH244	WPV08/1758	102178	MAD2011	TWO	4870	42.11	20.33	82.08	6.6	36.65
2011WQSC4	80003-1 X LH244	WISN09/10606	102180	MAD2011	TWO	4871	42.82	20.74	83.27	7.17	32.47
2011WQSC4	W612S X LH244	WISN10/11901	102181	MAD2011	TWO	4872	43.59	21.55	82.82	7.25	32.87
2011WQSC4	80135-1 X LH244	WISN09/10868	102184	MAD2011	TWO	4873	46.02	22.93	82.09	6.92	29.38
2011WQSC4	80025-2 X LH244	WISN09/10640	102185	MAD2011	TWO	4874	43.75	21.16	82.63	6.77	33.67
2011WQSC4	80049-2 X LH244	WISN09/10702	102186	MAD2011	TWO	4875	36.91	16.95	85.67	7.22	34.44
2011WQSC4	80078-2 X LH244	WISN09/10746	102187	MAD2011	TWO	4876	41.45	19.46	83.28	6.61	36.9
2011WQSC4	80107-3 X LH244	WPV08/1791	102188	MAD2011	TWO	4877	45.43	21.91	82.55	7.01	29.49
2011WQSC4	80138-2 X LH244	WISN09/10905	102189	MAD2011	TWO	4878	43.07	20.96	83.09	6.47	28.73
2011WQSC4	80102-1 X LH244	WPV08/1781	102192	MAD2011	TWO	4879	38.85	18.1	83.88	6.53	35.29
2011WQSC4	N48V8	Syngenta_N48V8	102193	MAD2011	TWO	4880	52.02	26.88	76.94	6.73	22.41
2011WQSC4	80123-2 X LH244	WISN09/10846	102194	MAD2011	TWO	4881	40.08	19.07	83.36	7.29	37.12
2011WQSC4	80197-2 X LH244	WISN09/11015	102196	MAD2011	TWO	4882	44.36	21.83	82.34	7.06	30.09
2011WQSC4	80070-2 X LH244	WISN09/10728	102200	MAD2011	TWO	4883	47.4	23.85	81.62	7.1	28.93
