# Supplementary material for: Selection for Silage Yield and Composition Did Not Affect Genomic Diversity Within the Wisconsin Quality Synthetic Maize Population
Source: G3 (Bethesda). 2015 Feb 2;5(4):541–9. doi: 10.1534/g3.114.015263 (PMC4390570; doi:10.1534/g3.114.015263)
Supplement: Supporting Information [file supp_g3.114.015263_FileS2.zip › wqsSupportingData/WqsCycle4_RawQua.csv]

TRIAL	ENTRY	LOC	REP	NDF	ADF	IVD	CP	STARCH
WQSC4S2	_F2F633	ARL	3	44.26	23.05	80.45	7.11	32.27
WQSC4S2	_F2F633	ARL	4	43.54	22.62	80.62	6.35	34.67
WQSC4S2	34R67	ARL	3	45.2	23.79	80.39	7.03	32.44
WQSC4S2	36H56	ARL	3	44.87	23.46	79.77	6.29	35.03
WQSC4S2	36H56	ARL	4	49.29	25.54	78.48	6.1	28.7
WQSC4S2	80002-1 X LH244	ARL	3	46.92	24.18	80.34	6.39	31.2
WQSC4S2	80005-1 X LH244	ARL	4	46.66	23.82	80.11	6.29	31.56
WQSC4S2	80006-2 X LH244	ARL	3	47.26	24.75	79.44	6.12	31.04
WQSC4S2	80006-2 X LH244	ARL	4	45.84	24.59	79.05	6.37	33.62
WQSC4S2	80015-2 X LH244	ARL	3	43.48	22.31	80.74	6.48	35.24
WQSC4S2	80015-2 X LH244	ARL	4	40.81	21.11	80.99	7.01	37.16
WQSC4S2	80033-1 X LH244	ARL	3	46.85	24.36	80.29	6.23	28.03
WQSC4S2	80033-1 X LH244	ARL	4	47.43	25.16	79.16	6.74	28.95
WQSC4S2	80035-2 X LH244	ARL	3	42.87	22.46	80.53	6.07	35.21
WQSC4S2	80035-2 X LH244	ARL	4	48.48	26.42	78.69	6.44	28.63
WQSC4S2	80050-1 X LH244	ARL	3	43.73	23.01	80.84	6.59	33.85
WQSC4S2	80050-1 X LH244	ARL	4	46.12	24.6	79.29	6.7	31.76
WQSC4S2	80054-1 X LH244	ARL	3	49.15	26.03	78.74	6.17	29.36
WQSC4S2	80073-1 X LH244	ARL	3	49.14	25.52	79.5	6.28	27.98
WQSC4S2	80073-1 X LH244	ARL	4	44.92	23.34	79.83	6.26	34.74
WQSC4S2	80081-2 X LH244	ARL	3	47.71	24.53	79.46	6.29	30.35
WQSC4S2	80081-2 X LH244	ARL	4	44.87	23.03	81.21	6.67	32.79
WQSC4S2	80086-2 X LH244	ARL	3	48.46	26.59	79.07	6.37	30.01
WQSC4S2	80086-2 X LH244	ARL	4	42.91	21.87	80.45	7.42	34.25
WQSC4S2	80088-2 X LH244	ARL	3	43.15	22.15	81.62	6.87	34.85
WQSC4S2	80088-2 X LH244	ARL	4	50.85	26.73	79.47	6.77	23.19
WQSC4S2	80095-1 X LH244	ARL	3	46.75	24.99	79.95	6.2	29.04
WQSC4S2	80100-2 X LH244	ARL	3	42.54	21.73	81.74	6.79	34.3
WQSC4S2	80100-2 X LH244	ARL	4	48.58	24.95	79.75	6.05	29.64
WQSC4S2	80111-2 X LH244	ARL	3	47.73	25.75	78.98	6.75	30.35
WQSC4S2	80111-2 X LH244	ARL	4	48.44	26.2	78.61	6.8	30.04
WQSC4S2	80112-1 X LH244	ARL	4	44.54	23.77	79.01	6.07	34.38
WQSC4S2	80123-1 X LH244	ARL	3	42.3	22.14	80.47	6	37.35
WQSC4S2	80123-1 X LH244	ARL	4	45.69	23.97	79.05	6.42	34.15
WQSC4S2	80123-2 X LH244	ARL	3	48.8	26.07	79.04	6.52	29.28
WQSC4S2	80123-2 X LH244	ARL	4	47.71	25.15	77.98	6.8	30.13
WQSC4S2	80123-3 X LH244	ARL	3	45.26	23.95	79.74	6.97	31.55
WQSC4S2	80123-3 X LH244	ARL	4	45.51	24.57	79.68	6.06	33.82
WQSC4S2	80123-5 X LH244	ARL	3	44.35	22.65	80.16	6.25	34.22
WQSC4S2	80123-5 X LH244	ARL	4	45.91	23.93	79.16	6	34.81
WQSC4S2	80124-1 X LH244	ARL	3	46.9	24.76	80.08	6.34	30.39
WQSC4S2	80124-1 X LH244	ARL	4	42.88	21.83	80.45	6.7	36.31
WQSC4S2	80124-4 X LH244	ARL	3	48.01	25.41	78.49	6.67	27.77
WQSC4S2	80124-4 X LH244	ARL	4	39.25	20.33	82.09	6.64	39.4
WQSC4S2	80135-2 X LH244	ARL	3	49.75	26.96	78.23	6.32	28.25
WQSC4S2	80135-2 X LH244	ARL	4	42.46	21.73	81.15	6.41	35.38
WQSC4S2	80138-2 X LH244	ARL	3	44.35	22.48	80.07	6.44	34.95
WQSC4S2	80138-2 X LH244	ARL	4	42.53	21.32	81.72	6.71	34.97
WQSC4S2	80139-1 X LH244	ARL	3	49.17	26.95	77.7	6.32	28.37
WQSC4S2	80139-1 X LH244	ARL	4	50.89	27.47	77.13	5.77	27.11
WQSC4S2	80141-2 X LH244	ARL	3	48.06	25.19	79.58	7.14	27.34
WQSC4S2	80141-2 X LH244	ARL	4	42.55	21.8	81.98	6.33	36.31
WQSC4S2	80148-3 X LH244	ARL	3
WQSC4S2	80148-3 X LH244	ARL	4	48.67	26.7	78.08	6.46	29.54
WQSC4S2	80150-3 X LH244	ARL	3	47.09	24.8	78.99	6.09	30.44
WQSC4S2	80150-3 X LH244	ARL	4	40.63	20.36	82.87	6.65	36.91
WQSC4S2	80152-3 X LH244	ARL	3	42.98	21.96	81.69	6.97	33.04
WQSC4S2	80152-3 X LH244	ARL	4	43.3	22.48	80.56	6.15	35.33
WQSC4S2	80155-1 X LH244	ARL	3	45.75	24.43	79.74	6.48	32.58
WQSC4S2	80155-1 X LH244	ARL	4	49.67	26.68	77.61	6.12	30.63
WQSC4S2	80156-1 X LH244	ARL	3	46.38	24.3	79.31	7.27	29.88
WQSC4S2	80156-1 X LH244	ARL	4	46.07	24.52	79.71	7.07	29.94
WQSC4S2	80171-2 X LH244	ARL	3	41.7	20.97	83.19	7.5	35.09
WQSC4S2	80171-2 X LH244	ARL	4	43.63	22.5	81.05	6.33	33.81
WQSC4S2	80175-2 X LH244	ARL	3	47.21	25.72	78.63	6.41	31.1
WQSC4S2	80177-3 X LH244	ARL	3	43.64	22.02	81.32	6.27	34.65
WQSC4S2	80184-2 X LH244	ARL	3	46.35	23.65	80.36	6.65	31.26
WQSC4S2	N48V8	ARL	3	44.12	22.83	80.05	6.6	33.85
WQSC4S2	N48V8	ARL	4	45.66	23.14	80.18	6.4	32.44
WQSC4S2	W604S X LH244	ARL	3	42.33	21.92	80.19	5.78	35.03
WQSC4S2	W604S X LH244	ARL	4	48.97	26.78	77.36	6.14	31.5
WQSC4S2	W604S X LH332	ARL	3	46.53	24.75	79.61	6.49	31.16
WQSC4S2	W604S X LH332	ARL	4	43.35	22.18	80.93	6.48	35.56
WQSC4S2	W605S X LH244	ARL	3	47.51	25.39	78.71	6.7	29.57
WQSC4S2	W605S X LH244	ARL	4	43.61	22.23	81.36	6.83	34.06
WQSC4S2	W605S X LH332	ARL	3	53.21	28.96	76.82	6.1	25.92
WQSC4S2	W605S X LH332	ARL	4
WQSC4S2	W611S X LH244	ARL	3	45.34	23.94	79.51	6.51	32.61
WQSC4S2	W611S X LH244	ARL	4	45.66	24.1	80.18	6.33	30.73
WQSC4S2	W611S X LH332	ARL	3	50.58	26.03	79.57	6.42	27.46
WQSC4S2	W611S X LH332	ARL	4	45.05	23.21	80.09	6.01	34.32
WQSC4S2	W612S X LH244	ARL	3	46.83	24.67	80.52	6.02	31.71
WQSC4S2	W612S X LH244	ARL	4	44.94	23.66	80.26	6.32	33.96
WQSC4S2	W612S X LH332	ARL	3	46.46	24.73	79.48	7.45	29.04
WQSC4S2	W612S X LH332	ARL	4	43.13	21.81	81.64	6.71	34.25
2011WQSC4	_F2F633	MAD2011	ONE	40.87	18.63	85.83	7.66	33.84
2011WQSC4	_F2F633	MAD2011	TWO	42.87	19.82	84.81	6.47	33.71
2011WQSC4	36H56	MAD2011	ONE	44.83	22.02	80.93	7.21	33.28
2011WQSC4	36H56	MAD2011	TWO	36.15	16.87	83.91	6.7	37.71
2011WQSC4	80002-1 X LH244	MAD2011	ONE	45.87	22.25	82.79	7.14	29.71
2011WQSC4	80002-1 X LH244	MAD2011	TWO	44.63	21.84	82.62	6.18	32.81
2011WQSC4	80003-1 X LH244	MAD2011	ONE	48.3	24.1	80.57	6.31	30.36
2011WQSC4	80003-1 X LH244	MAD2011	TWO	42.82	20.74	83.27	7.17	32.47
2011WQSC4	80003-2 X LH244	MAD2011	ONE	39.35	18.36	84.77	6.57	33.71
2011WQSC4	80003-2 X LH244	MAD2011	TWO	41.2	19.79	84.03	6.59	36.04
2011WQSC4	80005-1 X LH244	MAD2011	ONE	40.49	19.28	83.63	6.78	32.3
2011WQSC4	80005-1 X LH244	MAD2011	TWO	41.18	19.91	82.71	7.23	35.32
2011WQSC4	80005-2 X LH244	MAD2011	ONE	42.35	20.33	82.85	6.58	35.96
2011WQSC4	80005-2 X LH244	MAD2011	TWO	41.58	20.33	82.47	6.64	34.47
2011WQSC4	80006-1 X LH244	MAD2011	ONE	46.51	22.95	80.66	7.12	31.25
2011WQSC4	80006-1 X LH244	MAD2011	TWO	42.44	20.64	83.15	6.57	34.8
2011WQSC4	80011-1 X LH244	MAD2011	ONE	46.36	22.84	81.45	6.21	28.21
2011WQSC4	80011-1 X LH244	MAD2011	TWO
2011WQSC4	80011-2 X LH244	MAD2011	ONE
2011WQSC4	80012-1 X LH244	MAD2011	ONE	40.96	19.53	83.76	6.33	30.31
2011WQSC4	80012-1 X LH244	MAD2011	TWO	45.98	22.96	81.04	6.92	30.28
2011WQSC4	80012-2 X LH244	MAD2011	ONE	43.62	21.41	81.97	6.43	34.72
2011WQSC4	80012-2 X LH244	MAD2011	TWO	44.55	21.79	81.46	6.51	33.07
2011WQSC4	80015-1 X LH244	MAD2011	ONE	38.96	18.3	84.46	6.86	35.96
2011WQSC4	80015-1 X LH244	MAD2011	TWO	39.02	18.05	83.84	7.05	35.89
2011WQSC4	80015-2 X LH244	MAD2011	ONE	46.02	22.36	80.43	6.89	30.45
2011WQSC4	80015-2 X LH244	MAD2011	TWO	41.69	19.89	82.81	6.38	36.83
2011WQSC4	80021-1 X LH244	MAD2011	ONE	39.65	18.43	85.07	6.59	33.53
2011WQSC4	80021-1 X LH244	MAD2011	TWO
2011WQSC4	80021-2 X LH244	MAD2011	ONE	46.28	22.79	81.23	6.2	32.33
2011WQSC4	80021-2 X LH244	MAD2011	TWO	42.19	20.33	82.69	7.4	33.78
2011WQSC4	80022-2 X LH244	MAD2011	ONE	40.85	19.56	83.16	6.39	32.59
2011WQSC4	80022-2 X LH244	MAD2011	TWO	38.64	18.12	84.18	6.67	35.34
2011WQSC4	80024-1 X LH244	MAD2011	ONE	38.79	18.02	84.19	6.23	35
2011WQSC4	80024-1 X LH244	MAD2011	TWO	41.45	20.1	82.6	6.22	33.86
2011WQSC4	80024-2 X LH244	MAD2011	ONE	41.49	20.02	81.97	6.35	33.17
2011WQSC4	80024-2 X LH244	MAD2011	TWO	42.58	20.79	82.2	6.19	35.51
2011WQSC4	80025-1 X LH244	MAD2011	ONE	40.18	18.87	83.55	6.91	34.68
2011WQSC4	80025-1 X LH244	MAD2011	TWO	40.54	19.46	83.43	6.52	33.54
2011WQSC4	80025-2 X LH244	MAD2011	ONE	42.27	20.63	82.69	6.65	30.49
2011WQSC4	80025-2 X LH244	MAD2011	TWO	43.75	21.16	82.63	6.77	33.67
2011WQSC4	80032-1 X LH244	MAD2011	ONE	45.34	22.67	82.13	6.5	31.94
2011WQSC4	80032-1 X LH244	MAD2011	TWO	38.3	18.23	84.31	6.88	34.62
2011WQSC4	80032-2 X LH244	MAD2011	ONE	39.62	18.18	84.22	6.34	34.56
2011WQSC4	80032-2 X LH244	MAD2011	TWO	45.26	22.11	81.24	6.11	31.53
2011WQSC4	80033-1 X LH244	MAD2011	ONE	41.21	19.59	84.2	6.83	31.27
2011WQSC4	80033-1 X LH244	MAD2011	TWO	42.57	20.39	83.22	6.86	33.19
2011WQSC4	80035-1 X LH244	MAD2011	ONE	42.27	20.72	82.43	6.6	32.67
2011WQSC4	80035-1 X LH244	MAD2011	TWO	41.18	19.59	83.69	6.68	34.16
2011WQSC4	80035-2 X LH244	MAD2011	ONE	40.34	19.44	83.9	6.73	32.81
2011WQSC4	80035-2 X LH244	MAD2011	TWO	41.89	20.15	82.63	7.51	35.47
2011WQSC4	80037-1 X LH244	MAD2011	ONE
2011WQSC4	80037-1 X LH244	MAD2011	TWO	42.05	20.45	83.34	6.52	33.91
2011WQSC4	80037-2 X LH244	MAD2011	ONE	40.08	19.15	84	6.58	32.43
2011WQSC4	80037-2 X LH244	MAD2011	TWO	42.31	20.42	83.9	7.2	33.76
2011WQSC4	80040-2 X LH244	MAD2011	ONE	41.56	19.78	82.89	6.9	32.56
2011WQSC4	80040-2 X LH244	MAD2011	TWO	44.28	21.79	81.92	6.42	29.33
2011WQSC4	80049-1 X LH244	MAD2011	ONE	41.63	19.68	84.3	6.9	27.11
2011WQSC4	80049-1 X LH244	MAD2011	TWO	47.06	23.49	81.67	6.85	26.64
2011WQSC4	80049-2 X LH244	MAD2011	ONE	38.51	17.43	84.46	7.41	34.31
2011WQSC4	80049-2 X LH244	MAD2011	TWO	36.91	16.95	85.67	7.22	34.44
2011WQSC4	80050-1 X LH244	MAD2011	ONE	41.99	20.32	82.94	6.37	30.5
2011WQSC4	80050-1 X LH244	MAD2011	TWO	44.66	22.01	80.92	6.27	30.17
2011WQSC4	80050-2 X LH244	MAD2011	ONE	39.17	18.16	85.72	7.05	30.19
2011WQSC4	80050-2 X LH244	MAD2011	TWO	42.48	20.66	83.55	6.51	28.45
2011WQSC4	80051-2 X LH244	MAD2011	ONE	42.54	20.15	83.86	6.66	28.6
2011WQSC4	80051-2 X LH244	MAD2011	TWO	41.34	19.61	83.72	7.48	34.77
2011WQSC4	80054-1 X LH244	MAD2011	ONE	42.29	20.38	83.67	7.72	31.84
2011WQSC4	80054-1 X LH244	MAD2011	TWO	41.8	20.25	83.02	7.1	30.24
2011WQSC4	80054-2 X LH244	MAD2011	ONE	41.03	19.35	84.21	6.75	30.22
2011WQSC4	80054-2 X LH244	MAD2011	TWO	41.98	20.18	83.57	7.56	31.61
2011WQSC4	80056-2 X LH244	MAD2011	ONE	46.33	22.74	80.79	7.19	25.77
2011WQSC4	80056-2 X LH244	MAD2011	TWO	42.01	20.17	82.91	7.64	32.77
2011WQSC4	80057-1 X LH244	MAD2011	ONE	50.11	25.4	79.55	7.11	25.3
2011WQSC4	80057-1 X LH244	MAD2011	TWO	47.3	23.64	80.96	7.01	28.46
2011WQSC4	80057-2 X LH244	MAD2011	ONE	46.75	23.44	80.81	7.11	29.01
2011WQSC4	80057-2 X LH244	MAD2011	TWO	40.65	19	83.87	6.49	32.34
2011WQSC4	80063-1 X LH244	MAD2011	ONE	44.63	21.7	81.51	7.62	28.02
2011WQSC4	80063-1 X LH244	MAD2011	TWO	41.86	20.62	82.27	6.86	30.13
2011WQSC4	80063-2 X LH244	MAD2011	ONE
2011WQSC4	80063-2 X LH244	MAD2011	TWO	46.03	22.75	81.08	6.47	27.04
2011WQSC4	80069-1 X LH244	MAD2011	ONE	40.55	19.3	84.41	6.51	29.72
2011WQSC4	80069-1 X LH244	MAD2011	TWO	43.06	20.65	83.6	6.48	28.57
2011WQSC4	80069-2 X LH244	MAD2011	ONE	40.43	19.42	84.19	6.74	28.55
2011WQSC4	80069-2 X LH244	MAD2011	TWO	46.41	23.26	81.59	7.38	27.43
2011WQSC4	80070-1 X LH244	MAD2011	ONE	42.48	20.62	83.24	7.66	31.77
2011WQSC4	80070-1 X LH244	MAD2011	TWO	47.03	23.41	81.94	7.55	25.72
2011WQSC4	80070-2 X LH244	MAD2011	ONE	42.22	19.63	84.75	7.16	30.18
2011WQSC4	80070-2 X LH244	MAD2011	TWO	47.4	23.85	81.62	7.1	28.93
2011WQSC4	80072-1 X LH244	MAD2011	ONE	42.42	20.6	81.8	6.92	31.43
2011WQSC4	80072-1 X LH244	MAD2011	TWO	42.66	20.61	82.83	6.75	30.87
2011WQSC4	80072-2 X LH244	MAD2011	ONE	45.94	22.63	81.58	6.88	29.55
2011WQSC4	80072-2 X LH244	MAD2011	TWO	46.86	23.52	80.6	6.57	28.28
2011WQSC4	80073-1 X LH244	MAD2011	ONE	40.59	19.64	83.33	6.41	35.47
2011WQSC4	80073-1 X LH244	MAD2011	TWO	39.94	19.21	84.51	5.96	36.97
2011WQSC4	80074-1 X LH244	MAD2011	ONE	41.61	20.14	82.67	6.34	33.13
2011WQSC4	80074-1 X LH244	MAD2011	TWO	41.46	20.16	82.72	6.48	31.79
2011WQSC4	80074-2 X LH244	MAD2011	ONE	43.88	21.22	82.36	7.08	30.03
2011WQSC4	80074-2 X LH244	MAD2011	TWO	46.22	22.92	81.95	6.95	28.68
2011WQSC4	80074-3 X LH244	MAD2011	ONE	36.6	16.52	84.88	6.82	37.05
2011WQSC4	80074-3 X LH244	MAD2011	TWO	41.58	19.95	82.16	6.76	33.09
2011WQSC4	80076-2 X LH244	MAD2011	ONE	41.13	19.84	83.81	6.98	29.5
2011WQSC4	80076-2 X LH244	MAD2011	TWO	43.92	21.16	82.21	6.44	32.39
2011WQSC4	80076-3 X LH244	MAD2011	ONE	39.86	19.22	83.62	6.68	34.86
2011WQSC4	80078-1 X LH244	MAD2011	ONE	37.5	16.91	84.7	7.13	34.5
2011WQSC4	80078-2 X LH244	MAD2011	ONE	42.84	20.83	82.55	6.97	34.18
2011WQSC4	80078-2 X LH244	MAD2011	TWO	41.45	19.46	83.28	6.61	36.9
2011WQSC4	80081-1 X LH244	MAD2011	ONE	39.91	19.28	82.32	6.57	38.96
2011WQSC4	80081-1 X LH244	MAD2011	TWO	40.41	19.28	83.21	6.39	37.16
2011WQSC4	80081-2 X LH244	MAD2011	ONE	38.77	18.42	83.72	6.95	36.81
2011WQSC4	80081-2 X LH244	MAD2011	TWO	40.48	19.43	82.6	6.71	38.09
2011WQSC4	80083-2 X LH244	MAD2011	ONE	43.15	20.69	82.96	6.51	35.28
2011WQSC4	80083-2 X LH244	MAD2011	TWO	42.11	20.33	82.08	6.6	36.65
2011WQSC4	80086-2 X LH244	MAD2011	ONE	47.52	23.66	80.49	5.96	32.08
2011WQSC4	80086-2 X LH244	MAD2011	TWO	39.61	19.08	83.26	6.13	36.08
2011WQSC4	80087-2 X LH244	MAD2011	ONE	41.9	20.47	82.6	7.28	35.04
2011WQSC4	80087-2 X LH244	MAD2011	TWO	45.99	22.91	81.88	6.36	30.34
2011WQSC4	80088-2 X LH244	MAD2011	ONE	42.65	20.67	82.33	6.89	34.78
2011WQSC4	80093-2 X LH244	MAD2011	ONE	44.82	21.61	83.53	7.33	32.47
2011WQSC4	80093-2 X LH244	MAD2011	TWO	39.32	18.4	84.05	7.11	33.38
2011WQSC4	80094-2 X LH244	MAD2011	ONE	40.04	18.96	83.29	6.66	32.52
2011WQSC4	80095-1 X LH244	MAD2011	ONE	41.36	19.38	83.23	6.54	32.81
2011WQSC4	80095-1 X LH244	MAD2011	TWO	44.52	21.91	80.71	7.11	32.25
2011WQSC4	80100-2 X LH244	MAD2011	ONE	42.06	20.16	82.42	6.78	32.55
2011WQSC4	80102-1 X LH244	MAD2011	ONE	42.77	20.69	82.03	6.47	31.82
2011WQSC4	80102-1 X LH244	MAD2011	TWO	38.85	18.1	83.88	6.53	35.29
2011WQSC4	80102-2 X LH244	MAD2011	ONE	38.15	18.02	84.5	6.59	32.2
2011WQSC4	80106-3 X LH244	MAD2011	ONE	40.59	19.53	83.1	6.85	33.2
2011WQSC4	80106-3 X LH244	MAD2011	TWO	43.54	21.68	81.04	6.98	35.57
2011WQSC4	80107-1 X LH244	MAD2011	ONE	43.92	21.25	83.42	5.87	35.23
2011WQSC4	80107-1 X LH244	MAD2011	TWO	48.18	24.12	80.07	6.35	30.62
2011WQSC4	80107-2 X LH244	MAD2011	ONE	43.83	21.23	82.68	7.01	32.08
2011WQSC4	80107-2 X LH244	MAD2011	TWO	39.06	17.8	83.36	7.25	35.29
2011WQSC4	80107-3 X LH244	MAD2011	ONE	42.46	20.81	82.67	6.26	32.08
2011WQSC4	80107-3 X LH244	MAD2011	TWO	45.43	21.91	82.55	7.01	29.49
2011WQSC4	80111-1 X LH244	MAD2011	ONE	44.65	21.4	83.02	6.67	31.04
2011WQSC4	80112-1 X LH244	MAD2011	ONE	37.67	17.83	84.37	6.73	35.26
2011WQSC4	80112-1 X LH244	MAD2011	TWO	41.71	20.35	81.59	7.11	35.48
2011WQSC4	80115-2 X LH244	MAD2011	ONE	46.84	23.62	80.55	7.33	30.51
2011WQSC4	80115-2 X LH244	MAD2011	TWO	43.44	21.13	82.51	6.65	33.67
2011WQSC4	80116-1 X LH244	MAD2011	ONE	47.05	23.49	80.82	7.12	29.65
2011WQSC4	80116-1 X LH244	MAD2011	TWO	43.17	21.19	82.63	6.53	30.4
2011WQSC4	80116-2 X LH244	MAD2011	ONE	41.83	20.26	84.08	6.63	29.57
2011WQSC4	80116-2 X LH244	MAD2011	TWO	40.42	19.57	82.87	6.6	34.32
2011WQSC4	80117-2 X LH244	MAD2011	ONE	37.15	17.34	84.72	6.48	36.99
2011WQSC4	80117-2 X LH244	MAD2011	TWO	46.56	23.15	81.01	6.2	32.89
2011WQSC4	80118-1 X LH244	MAD2011	ONE	41.7	19.26	84.83	6.45	29.11
2011WQSC4	80118-1 X LH244	MAD2011	TWO	40.01	19.06	84.35	6.47	33.46
2011WQSC4	80118-2 X LH244	MAD2011	ONE	47.37	23.62	80.52	6.53	31.74
2011WQSC4	80118-2 X LH244	MAD2011	TWO	42.45	20.38	83.31	6.92	32.39
2011WQSC4	80120-1 X LH244	MAD2011	ONE	44.02	21.85	81.25	6.38	34.21
2011WQSC4	80120-1 X LH244	MAD2011	TWO	40.06	18.67	84.43	5.95	35.05
2011WQSC4	80120-2 X LH244	MAD2011	ONE	41.18	19.75	83.49	6.39	31.64
2011WQSC4	80120-2 X LH244	MAD2011	TWO
2011WQSC4	80123-1 X LH244	MAD2011	ONE	43.44	20.53	83.72	7.33	29.89
2011WQSC4	80123-1 X LH244	MAD2011	TWO	37.4	17.3	85.42	6.98	34.2
2011WQSC4	80123-2 X LH244	MAD2011	ONE	43.56	21.1	82.13	7.6	32.8
2011WQSC4	80123-2 X LH244	MAD2011	TWO	40.08	19.07	83.36	7.29	37.12
2011WQSC4	80123-3 X LH244	MAD2011	ONE	40.31	19.15	82.92	6.91	37.18
2011WQSC4	80123-4 X LH244	MAD2011	ONE	42.7	20.4	83.39	6.57	34.35
2011WQSC4	80123-4 X LH244	MAD2011	TWO	39.82	19.02	84.12	6.77	33.95
2011WQSC4	80123-5 X LH244	MAD2011	ONE	43.53	20.64	82.85	7.13	31.82
2011WQSC4	80123-5 X LH244	MAD2011	TWO	42.66	20.74	83.67	7.27	32.38
2011WQSC4	80124-1 X LH244	MAD2011	ONE	45.66	23.11	80.69	7.14	30.09
2011WQSC4	80124-1 X LH244	MAD2011	TWO	38.88	18.75	85.16	6.51	34.32
2011WQSC4	80124-2 X LH244	MAD2011	ONE	41.1	19.67	83.29	7.3	35.33
2011WQSC4	80124-2 X LH244	MAD2011	TWO	39.14	18.75	84.86	6.15	33.92
2011WQSC4	80124-3 X LH244	MAD2011	ONE	41.14	19.62	83.23	6.82	32.81
2011WQSC4	80124-3 X LH244	MAD2011	TWO	42.4	20.29	83.19	6.98	32.38
2011WQSC4	80124-4 X LH244	MAD2011	ONE	41.54	19.78	83.78	6.54	31.93
2011WQSC4	80124-4 X LH244	MAD2011	TWO	40.94	19.25	83.32	6.73	32.71
2011WQSC4	80128-1 X LH244	MAD2011	ONE	43.65	21.15	82.64	7.39	34.45
2011WQSC4	80128-1 X LH244	MAD2011	TWO	46.66	23.66	80.49	6.62	27.31
2011WQSC4	80128-2 X LH244	MAD2011	ONE	40.53	19.07	83.84	7.47	35.52
2011WQSC4	80128-2 X LH244	MAD2011	TWO	45.86	22.83	81.69	6.15	29.86
2011WQSC4	80132-1 X LH244	MAD2011	ONE	38.58	18	84.08	6.55	36.04
2011WQSC4	80132-1 X LH244	MAD2011	TWO	41.69	20.19	83.5	6.79	36.49
2011WQSC4	80132-2 X LH244	MAD2011	ONE	44.71	22.27	81.11	6.3	35.5
2011WQSC4	80132-2 X LH244	MAD2011	TWO	43.4	21.41	80.73	6.59	35.68
2011WQSC4	80133-2 X LH244	MAD2011	ONE	42.48	20.55	82.5	6.67	32.66
2011WQSC4	80133-2 X LH244	MAD2011	TWO	42.57	20.86	82.15	6.25	32.03
2011WQSC4	80134-1 X LH244	MAD2011	ONE	41.73	19.94	83.48	7.1	32.14
2011WQSC4	80134-1 X LH244	MAD2011	TWO	42.11	20.2	83.14	6.46	36.92
2011WQSC4	80134-2 X LH244	MAD2011	ONE	43.94	21.12	82.56	6.85	33.76
2011WQSC4	80134-2 X LH244	MAD2011	TWO	45.2	21.97	82.57	6.76	33.19
2011WQSC4	80135-1 X LH244	MAD2011	ONE	50.69	25.73	81.51	7.6	21.6
2011WQSC4	80135-1 X LH244	MAD2011	TWO	46.02	22.93	82.09	6.92	29.38
2011WQSC4	80135-2 X LH244	MAD2011	ONE	46.19	22.67	82.94	6.15	26.66
2011WQSC4	80135-2 X LH244	MAD2011	TWO	43.01	21.09	82.34	6.63	34.78
2011WQSC4	80137-1 X LH244	MAD2011	ONE	43.76	21.26	82.8	6.82	31.7
2011WQSC4	80137-1 X LH244	MAD2011	TWO	39.96	19.36	84.23	6.4	31.28
2011WQSC4	80137-2 X LH244	MAD2011	ONE	38.05	17.73	85.71	6.43	32.13
2011WQSC4	80137-2 X LH244	MAD2011	TWO	40.2	19.53	83.41	6.15	32.87
2011WQSC4	80138-1 X LH244	MAD2011	ONE	41.1	19.36	83.65	6.79	32.58
2011WQSC4	80138-1 X LH244	MAD2011	TWO	44.46	21.99	81.48	6.48	31.14
2011WQSC4	80138-2 X LH244	MAD2011	ONE	41.69	19.69	83.27	6.78	30.06
2011WQSC4	80138-2 X LH244	MAD2011	TWO	43.07	20.96	83.09	6.47	28.73
2011WQSC4	80138-3 X LH244	MAD2011	ONE	44.1	21.56	83.02	7.03	31.23
2011WQSC4	80138-3 X LH244	MAD2011	TWO	44.89	22.19	82.43	7.16	29.26
2011WQSC4	80139-1 X LH244	MAD2011	ONE
2011WQSC4	80139-1 X LH244	MAD2011	TWO	40.35	19.24	83.9	6.21	34.5
2011WQSC4	80139-2 X LH244	MAD2011	ONE	37.52	17.15	86.04	6.64	33.4
2011WQSC4	80139-3 X LH244	MAD2011	ONE
2011WQSC4	80139-3 X LH244	MAD2011	TWO	41.59	20.02	84.18	6.42	30.42
2011WQSC4	80141-2 X LH244	MAD2011	ONE	47.4	23.22	82.36	6.64	29.97
2011WQSC4	80141-3 X LH244	MAD2011	ONE	46.28	22.62	81.53	7.06	30.73
2011WQSC4	80141-3 X LH244	MAD2011	TWO	44.47	22.24	81.27	6.12	30.17
2011WQSC4	80148-1 X LH244	MAD2011	ONE	40.05	19.38	85.34	6.26	30.47
2011WQSC4	80148-1 X LH244	MAD2011	TWO	39.75	18.6	83.99	6.64	32.55
2011WQSC4	80148-2 X LH244	MAD2011	ONE	40.72	19.59	83.35	6.49	33.42
2011WQSC4	80148-2 X LH244	MAD2011	TWO	38.78	18.49	84.58	6.32	35.54
2011WQSC4	80148-3 X LH244	MAD2011	ONE	40.82	19.85	83.75	6.81	29.37
2011WQSC4	80150-1 X LH244	MAD2011	ONE	49.23	24.73	80.72	5.69	28.08
2011WQSC4	80150-1 X LH244	MAD2011	TWO	46.44	23.01	81.41	7.39	29.34
2011WQSC4	80150-3 X LH244	MAD2011	ONE	44.59	21.8	83.1	7.29	32.04
2011WQSC4	80150-3 X LH244	MAD2011	TWO	43.01	21.37	82.07	6.49	35.01
2011WQSC4	80152-2 X LH244	MAD2011	ONE	43.61	21.43	83.87	6.1	27.79
2011WQSC4	80152-3 X LH244	MAD2011	ONE	40.9	19.79	83.89	6.66	34.32
2011WQSC4	80152-3 X LH244	MAD2011	TWO	46.83	23.56	81.76	7.03	28.24
2011WQSC4	80155-1 X LH244	MAD2011	ONE	39.8	18.9	83.73	6.47	36.65
2011WQSC4	80155-1 X LH244	MAD2011	TWO	42.26	20.47	82.53	6.42	34.23
2011WQSC4	80155-2 X LH244	MAD2011	ONE	41.35	19.85	84.19	6.84	34.91
2011WQSC4	80155-2 X LH244	MAD2011	TWO	43.19	21.29	81.9	6.97	34.31
2011WQSC4	80156-1 X LH244	MAD2011	ONE	50.52	25.91	78.28	5.45	29.27
2011WQSC4	80156-1 X LH244	MAD2011	TWO	43.99	21.85	81.09	6.27	33.69
2011WQSC4	80159-1 X LH244	MAD2011	ONE	41.03	19.43	83.05	6.33	34.13
2011WQSC4	80159-1 X LH244	MAD2011	TWO	44.26	21.13	82.84	6.29	30.37
2011WQSC4	80159-2 X LH244	MAD2011	ONE	38.78	18.22	84.35	6.44	35.1
2011WQSC4	80159-2 X LH244	MAD2011	TWO	39.14	18.64	83.17	6.28	36.54
2011WQSC4	80166-2 X LH244	MAD2011	ONE	44.23	21.33	81.72	6.4	33.11
2011WQSC4	80166-2 X LH244	MAD2011	TWO	37.66	17.26	84.35	6.81	40.47
2011WQSC4	80171-2 X LH244	MAD2011	ONE	46.25	23.09	80.55	6.54	26.86
2011WQSC4	80171-2 X LH244	MAD2011	TWO	45.19	22.06	81.62	6.77	32.1
2011WQSC4	80172-1 X LH244	MAD2011	ONE	46.53	23.15	80.8	6.52	31.85
2011WQSC4	80172-1 X LH244	MAD2011	TWO	43.69	21.56	81.56	6.31	33.9
2011WQSC4	80172-2 X LH244	MAD2011	ONE	44.03	21.48	81.6	6.77	34.09
2011WQSC4	80172-2 X LH244	MAD2011	TWO	45.39	22.65	81.7	6.7	32.28
2011WQSC4	80173-2 X LH244	MAD2011	ONE	41	19.48	84.25	7.02	36.04
2011WQSC4	80173-2 X LH244	MAD2011	TWO	42.8	20.76	82.44	6.94	33.93
2011WQSC4	80175-2 X LH244	MAD2011	ONE	41.78	20.47	83.59	6.48	31.64
2011WQSC4	80175-2 X LH244	MAD2011	TWO	42.69	20.57	83.21	6.74	33.42
2011WQSC4	80177-1 X LH244	MAD2011	ONE	41.26	19.94	84.55	7.27	26.66
2011WQSC4	80177-1 X LH244	MAD2011	TWO	43.88	21.44	81.68	8.3	31.79
2011WQSC4	80177-2 X LH244	MAD2011	ONE	40.93	19.58	82.75	6.45	31.89
2011WQSC4	80177-2 X LH244	MAD2011	TWO	39.4	18.82	83.75	6.82	32.92
2011WQSC4	80177-3 X LH244	MAD2011	ONE	44.36	21.98	81.98	6.8	32.81
2011WQSC4	80177-3 X LH244	MAD2011	TWO	48.81	24.49	79.78	6.8	27.54
2011WQSC4	80177-4 X LH244	MAD2011	ONE	38.58	18	83.52	6.97	33.33
2011WQSC4	80177-4 X LH244	MAD2011	TWO	45.7	22.62	80.74	7.22	30.61
2011WQSC4	80177-5 X LH244	MAD2011	ONE	45.65	22.58	80.88	6.17	30.68
2011WQSC4	80177-5 X LH244	MAD2011	TWO	44.26	21.5	81.53	6.61	30.57
2011WQSC4	80178-2 X LH244	MAD2011	ONE	41.3	19.66	82.79	6.16	32.4
2011WQSC4	80178-2 X LH244	MAD2011	TWO	42.01	20.79	81.3	6.35	32.2
2011WQSC4	80178-3 X LH244	MAD2011	ONE	42.82	20.78	82.44	6.69	29.98
2011WQSC4	80178-3 X LH244	MAD2011	TWO	48.96	24.4	79.85	6.73	29.05
2011WQSC4	80178-4 X LH244	MAD2011	ONE	42.12	20.25	82.54	6.6	31.95
2011WQSC4	80178-4 X LH244	MAD2011	TWO	43.24	21.42	81.32	7.14	36.4
2011WQSC4	80185-2 X LH244	MAD2011	ONE	40.42	18.97	83.04	7.03	34.15
2011WQSC4	80185-2 X LH244	MAD2011	TWO	41.24	19.52	83.98	7.04	36.03
2011WQSC4	80189-2 X LH244	MAD2011	ONE	45.82	23	81.92	6.57	27.69
2011WQSC4	80189-2 X LH244	MAD2011	TWO	39.22	18.34	84.19	6.54	33.52
2011WQSC4	80191-1 X LH244	MAD2011	ONE	40.21	19.03	85.07	6.72	32.2
2011WQSC4	80191-1 X LH244	MAD2011	TWO	37.63	17.61	84.74	6.62	35.23
2011WQSC4	80196-2 X LH244	MAD2011	ONE	44.46	21.7	81.56	7.13	31.02
2011WQSC4	80197-2 X LH244	MAD2011	ONE	44.25	22.11	82.23	7.69	29.4
2011WQSC4	80197-2 X LH244	MAD2011	TWO	44.36	21.83	82.34	7.06	30.09
2011WQSC4	N48V8	MAD2011	ONE	43.62	21.43	81.46	6.58	28.06
2011WQSC4	N48V8	MAD2011	TWO	52.02	26.88	76.94	6.73	22.41
2011WQSC4	W604S X LH244	MAD2011	ONE	45.79	22.4	82.35	5.74	33.96
2011WQSC4	W604S X LH244	MAD2011	TWO	38.74	18.38	84.18	6.51	35.33
2011WQSC4	W604S X LH332	MAD2011	ONE	43.94	21.11	82.97	6.85	32.63
2011WQSC4	W604S X LH332	MAD2011	TWO	42.56	20.56	82.57	6.38	36.18
2011WQSC4	W605S X LH244	MAD2011	ONE	42.02	20.88	82.29	6.69	24.79
2011WQSC4	W605S X LH244	MAD2011	TWO	45.84	22.96	79.99	6.9	31.53
2011WQSC4	W605S X LH332	MAD2011	ONE	41.52	20.11	81.2	7.12	33.85
2011WQSC4	W605S X LH332	MAD2011	TWO	45.98	23.33	79.31	7.09	31.14
2011WQSC4	W611S X LH244	MAD2011	ONE	45.61	22.47	80.91	6.26	30.52
2011WQSC4	W611S X LH244	MAD2011	TWO	45.34	22.34	82.26	7.01	30.39
2011WQSC4	W611S X LH332	MAD2011	ONE	41.29	19.89	82.66	7.02	30.28
2011WQSC4	W611S X LH332	MAD2011	TWO	42.04	20.28	82.07	6.99	32.1
2011WQSC4	W612S X LH244	MAD2011	ONE	45.28	21.99	83.3	6.55	30.05
2011WQSC4	W612S X LH244	MAD2011	TWO	43.59	21.55	82.82	7.25	32.87
2011WQSC4	W612S X LH332	MAD2011	ONE	42.12	19.93	82.92	6.78	31.29
2011WQSC4	W612S X LH332	MAD2011	TWO	44.69	21.41	82.15	7.34	30.19
WQSC4S2	_F2F633	WM	ONE	48.31	25.56	81.62	7.86	26.44
WQSC4S2	_F2F633	WM	TWO	46.67	24.71	82.41	7.98	30.06
WQSC4S2	34R67	WM	ONE	45.26	25.1	77.94	7.45	33.14
WQSC4S2	34R67	WM	TWO	44.99	24.55	79.07	7.04	31.39
WQSC4S2	36H56	WM	ONE	46.48	24.93	78.9	7.07	31.6
WQSC4S2	36H56	WM	TWO	48.87	26.54	77.44	8.12	27.28
WQSC4S2	80002-1 X LH244	WM	ONE	45.13	24.04	80.87	6.86	29.72
WQSC4S2	80002-1 X LH244	WM	TWO	47.12	25.27	79.94	6.82	28.62
WQSC4S2	80005-1 X LH244	WM	ONE	45.41	24.08	79.62	6.29	30.93
WQSC4S2	80005-1 X LH244	WM	TWO	47.49	26.22	78.38	6.43	28.91
WQSC4S2	80006-2 X LH244	WM	ONE	46.81	24.53	81.55	6.81	28.16
WQSC4S2	80006-2 X LH244	WM	TWO	45.48	24.31	80.32	7.36	30.21
WQSC4S2	80015-2 X LH244	WM	ONE	45.74	24.3	79.1	7.06	31.31
WQSC4S2	80015-2 X LH244	WM	TWO	44.02	23.66	80.81	6.61	33.04
WQSC4S2	80033-1 X LH244	WM	ONE	42.02	21.95	81.9	6.81	34.52
WQSC4S2	80033-1 X LH244	WM	TWO	49.19	27.51	77.45	7.19	29.71
WQSC4S2	80035-2 X LH244	WM	ONE	47.94	25.98	78.81	6.9	30.53
WQSC4S2	80035-2 X LH244	WM	TWO	45.19	24.26	79.99	6.67	31.15
WQSC4S2	80050-1 X LH244	WM	ONE	48.1	25.67	79.03	6.16	30.83
WQSC4S2	80050-1 X LH244	WM	TWO	50.69	27.93	77.84	6.87	28.18
WQSC4S2	80054-1 X LH244	WM	ONE	46.42	24.73	81.45	6.59	28.32
WQSC4S2	80054-1 X LH244	WM	TWO	45.05	24.35	80.67	6.68	29.71
WQSC4S2	80073-1 X LH244	WM	ONE	46.43	25.5	79.16	6.99	31.95
WQSC4S2	80073-1 X LH244	WM	TWO	47.57	26.47	78.75	7.47	29.21
WQSC4S2	80081-2 X LH244	WM	ONE	41.88	22.46	81.56	6.97	35.89
WQSC4S2	80081-2 X LH244	WM	TWO	46.8	25.13	79.61	6.69	31.98
WQSC4S2	80086-2 X LH244	WM	ONE	43.38	23.15	80.45	6.67	34.37
WQSC4S2	80086-2 X LH244	WM	TWO	46.47	25	79.2	6.12	33.09
WQSC4S2	80088-2 X LH244	WM	ONE	42.78	22.26	82.8	6.22	34.12
WQSC4S2	80088-2 X LH244	WM	TWO	46.07	24.82	79.67	7.05	31.83
WQSC4S2	80095-1 X LH244	WM	ONE	45.03	24.01	80.25	6.66	31.08
WQSC4S2	80095-1 X LH244	WM	TWO	47.87	26.21	78.66	7.26	30.87
WQSC4S2	80100-2 X LH244	WM	ONE	46.08	24.46	79.59	7.35	31.69
WQSC4S2	80100-2 X LH244	WM	TWO	44.68	23.82	80.11	7.78	32.78
WQSC4S2	80111-2 X LH244	WM	ONE	44.26	23.3	80.91	5.93	33.18
WQSC4S2	80111-2 X LH244	WM	TWO	46.79	25.9	78.93	6.5	30.79
WQSC4S2	80112-1 X LH244	WM	ONE	46.81	25.09	80.46	6.22	30.51
WQSC4S2	80112-1 X LH244	WM	TWO	45.76	24.41	80.08	7.04	31.46
WQSC4S2	80123-1 X LH244	WM	ONE	48.13	25.69	78.36	7.01	28.77
WQSC4S2	80123-1 X LH244	WM	TWO	44.5	23.65	81.34	6.9	28.64
WQSC4S2	80123-2 X LH244	WM	ONE	48.37	26.04	79.23	7.14	28.39
WQSC4S2	80123-2 X LH244	WM	TWO	45.01	24.1	80.36	7.4	31.22
WQSC4S2	80123-3 X LH244	WM	ONE	46.04	24.74	80.47	6.86	29.44
WQSC4S2	80123-3 X LH244	WM	TWO	46.24	24.67	80.42	6.59	30.92
WQSC4S2	80123-5 X LH244	WM	ONE	48.86	26.59	78.69	7.05	26.74
WQSC4S2	80123-5 X LH244	WM	TWO	48.66	26.46	79.79	7.15	24.17
WQSC4S2	80124-1 X LH244	WM	ONE	45.05	24.22	81.37	6.27	31.09
WQSC4S2	80124-1 X LH244	WM	TWO	42.19	22.86	81.91	7.27	35.24
WQSC4S2	80124-4 X LH244	WM	ONE	43.74	23.31	80.51	6.38	32.01
WQSC4S2	80124-4 X LH244	WM	TWO	45.78	24.7	80.77	6.3	29.41
WQSC4S2	80135-2 X LH244	WM	ONE	46.05	25.23	79.98	6.89	30.77
WQSC4S2	80135-2 X LH244	WM	TWO	43.18	23.13	82.01	6.51	32.91
WQSC4S2	80138-2 X LH244	WM	ONE	50.07	27.12	79.11	7.45	29.3
WQSC4S2	80138-2 X LH244	WM	TWO	45.64	24.67	80.74	7.96	29.67
WQSC4S2	80139-1 X LH244	WM	ONE	46.22	24.86	81.55	6.2	29.55
WQSC4S2	80139-1 X LH244	WM	TWO	49.04	26.38	79.73	6.96	27.34
WQSC4S2	80141-2 X LH244	WM	ONE	47.53	25.84	78.91	7.33	29.77
WQSC4S2	80141-2 X LH244	WM	TWO	46.42	25.2	80.84	6.99	27.65
WQSC4S2	80148-3 X LH244	WM	ONE	44.68	24.11	80.42	6.63	30.64
WQSC4S2	80148-3 X LH244	WM	TWO	45.41	24.98	78.74	7.39	31.34
WQSC4S2	80150-3 X LH244	WM	ONE	49.09	26.45	78.68	6.31	29.52
WQSC4S2	80150-3 X LH244	WM	TWO	43.4	23.35	79.92	6.63	33.47
WQSC4S2	80152-3 X LH244	WM	ONE	44.88	24.31	79.92	6.94	32.09
WQSC4S2	80152-3 X LH244	WM	TWO	47	25.63	79.32	6.95	28.64
WQSC4S2	80155-1 X LH244	WM	ONE	43.9	22.78	80.74	7.07	33.59
WQSC4S2	80155-1 X LH244	WM	TWO	45.04	23.6	80.45	7.02	32.44
WQSC4S2	80156-1 X LH244	WM	ONE	47.52	25.18	79.39	7.45	32.26
WQSC4S2	80156-1 X LH244	WM	TWO	42.42	22.14	82.33	7.18	35.49
WQSC4S2	80171-2 X LH244	WM	ONE	45.01	23.79	79.3	6.33	34.46
WQSC4S2	80171-2 X LH244	WM	TWO	47.54	25.33	79.4	6.28	28.88
WQSC4S2	80175-2 X LH244	WM	ONE	45.24	24.63	79.79	7.25	33.65
WQSC4S2	80175-2 X LH244	WM	TWO	48.48	26.05	79.01	6.78	29.21
WQSC4S2	80177-3 X LH244	WM	ONE	45.51	24.55	79.73	6.54	30.62
WQSC4S2	80177-3 X LH244	WM	TWO	47.05	25.95	78.14	7.04	30.5
WQSC4S2	80184-2 X LH244	WM	ONE	46.8	24.99	78.97	7.14	27.59
WQSC4S2	80184-2 X LH244	WM	TWO	47.41	25.59	79.96	6.55	25.27
WQSC4S2	N48V8	WM	ONE	46.09	24.47	79.24	7.29	28.98
WQSC4S2	N48V8	WM	TWO	55.34	30.37	75.31	7.47	21.33
WQSC4S2	W604S X LH244	WM	ONE	45.17	23.95	80.18	6.64	33.18
WQSC4S2	W604S X LH244	WM	TWO	46.55	25.19	78.95	6.45	31.55
WQSC4S2	W604S X LH332	WM	ONE	46.54	24.29	79.7	7.13	28.45
WQSC4S2	W605S X LH244	WM	ONE	45.44	24.99	78.36	6.94	33.86
WQSC4S2	W605S X LH244	WM	TWO	53.25	30.19	74.89	7.35	25.95
WQSC4S2	W605S X LH332	WM	ONE	48.7	26.66	75.88	7.69	29.05
WQSC4S2	W605S X LH332	WM	TWO	47.84	25.88	77.24	8.14	29.28
WQSC4S2	W611S X LH244	WM	ONE	49.32	26.85	78.37	7.44	28.72
WQSC4S2	W611S X LH244	WM	TWO	53.64	29.54	77.49	7.36	24.48
WQSC4S2	W611S X LH332	WM	ONE	48.4	25.42	79.8	7.64	25.93
WQSC4S2	W611S X LH332	WM	TWO	50.25	27.22	78.36	7.95	25.61
WQSC4S2	W612S X LH244	WM	ONE	47.98	26.06	79.01	6.29	29.88
WQSC4S2	W612S X LH244	WM	TWO	49.99	26.46	79.25	7.96	26.7
WQSC4S2	W612S X LH332	WM	ONE	47.21	25.03	79.33	7.35	30.55
WQSC4S2	W612S X LH332	WM	TWO	48.46	25.98	79.03	7.23	26.26
