# Supplementary material for: Selection for Silage Yield and Composition Did Not Affect Genomic Diversity Within the Wisconsin Quality Synthetic Maize Population
Source: G3 (Bethesda). 2015 Feb 2;5(4):541–9. doi: 10.1534/g3.114.015263 (PMC4390570; doi:10.1534/g3.114.015263)
Supplement: Supporting Information [file supp_g3.114.015263_FileS2.zip › wqsSupportingData/yieldBlups.csv]

ENTRY	Intercept+BLUP	SE	Cycle
71712-B-1-1-3-1-BXLH198	7.21999999999965	0.453955405028738	C1
80015	6.6925	0.453955405028744	C1
80018	6.935	0.453955405028744	C1
80018	6.19	0.453955405028744	C1
80019	6.2775	0.453955405028744	C1
80024	6.785	0.453955405028744	C1
80033	6.35	0.453955405028744	C1
80041	7.1875	0.453955405028744	C1
80046	7.33	0.453955405028744	C1
80047	6.445	0.453955405028744	C1
80050	7.02	0.453955405028744	C1
80058	7.795	0.453955405028744	C1
80061	8.015	0.453955405028744	C1
80063	7.9025	0.453955405028744	C1
80065	7.985	0.453955405028744	C1
80069	8.035	0.453955405028744	C1
80070	8.165	0.453955405028744	C1
80071	6.5175	0.453955405028744	C1
80073	7.2825	0.453955405028744	C1
80073	7.145	0.453955405028744	C1
80085	6.0275	0.453955405028744	C1
80086	7.06	0.453955405028744	C1
80098	5.85	0.453955405028744	C1
80101	6.08	0.453955405028744	C1
80104	6.9325	0.453955405028744	C1
80105	6.685	0.453955405028744	C1
80106	7.1775	0.453955405028744	C1
80110	6.24346938775511	0.556924294939835	C1
80116	6.7025	0.453955405028744	C1
80116	7.0425	0.453955405028744	C1
80126	7.5925	0.453955405028744	C1
80129	7.5125	0.453955405028744	C1
80136	6.5925	0.453955405028744	C1
80142	7.3875	0.453955405028744	C1
80143	5.70868686868687	0.556914760115962	C1
80144	5.89	0.453955405028744	C1
80151	7.695	0.453955405028744	C1
80159	6.9725	0.453955405028744	C1
80166	7.685	0.453955405028744	C1
80171	7.4875	0.453955405028744	C1
80186	7.5325	0.453955405028744	C1
80190	6.19	0.453955405028744	C1
80207	7.145	0.453955405028744	C1
80208	7.525	0.453955405028744	C1
80208	8.295	0.453955405028744	C1
80212	7.705	0.453955405028744	C1
80212	8.03	0.453955405028744	C1
80212	8.0125	0.453955405028744	C1
80221	8.09	0.453955405028744	C1
80221	6.8275	0.453955405028744	C1
80221	6.655	0.453955405028744	C1
80222	7.66	0.453955405028744	C1
80222	7.105	0.453955405028744	C1
80230	6.5075	0.453955405028744	C1
80230	7.135	0.453955405028744	C1
80237	7.1875	0.453955405028744	C1
80239	7.6225	0.453955405028744	C1
80240	7.61	0.453955405028744	C1
80240	6.825	0.453955405028744	C1
80240	7.355	0.453955405028744	C1
80241	6.78	0.453955405028744	C1
80241	7.4875	0.453955405028744	C1
80241	7.71	0.453955405028744	C1
80244	8.2575	0.453955405028744	C1
80251	6.7725	0.453955405028744	C1
80252	7.22	0.453955405028744	C1
80253	7.7525	0.453955405028744	C1
80253	7.615	0.453955405028744	C1
80258	7.4775	0.453955405028744	C1
80259	7.505	0.453955405028744	C1
80259	7.68	0.453955405028744	C1
80268	6.3225	0.453955405028744	C1
80274	6.975	0.453955405028744	C1
80275	7.37	0.453955405028744	C1
80281	6.5025	0.453955405028744	C1
80296	8.0975	0.453955405028744	C1
80307	7.725	0.453955405028744	C1
80308	6.8575	0.453955405028744	C1
80318	6.0525	0.453955405028744	C1
80332	5.72	0.453955405028744	C1
80334	6.775	0.453955405028744	C1
80337	6.8825	0.453955405028744	C1
80341	7.6975	0.453955405028744	C1
80349	7.3025	0.453955405028744	C1
80351	6.72	0.453955405028744	C1
80353	7.9075	0.453955405028744	C1
80353	8.1825	0.453955405028744	C1
80353	7.06	0.453955405028744	C1
80355	7.9625	0.453955405028744	C1
80355	6.8534693877551	0.556924294939834	C1
80355	8.3325	0.453955405028744	C1
80356	6.87	0.453955405028744	C1
80357	8.4525	0.453955405028744	C1
DAIRYLANDDST10212	7.8975	0.453955405028744	C1
DAIRYLANDSTEALTH1297	6.0275	0.453955405028744	C1
F657	6.0875	0.453955405028744	C1
NK4687	8.4175	0.453955405028744	C1
P33A14A	8.05	0.453955405028744	C1
P35R58	8.1575	0.453955405028744	C1
TMF113	8.32	0.453955405028744	C1
40001-1	10.3399999999999	0.662943290156507	C3
40005-1	9.73666666666667	0.662943290156523	C3
40006-1	10.18	0.662943290156523	C3
40007-1	10.0233333333333	0.662943290156523	C3
40008-1	9.45000000000001	0.662943290156522	C3
40009-2	10.03	0.662943290156523	C3
40010-1	8.32000000000001	0.662943290156522	C3
40011-2	9.37000000000001	0.662943290156523	C3
40014-2	10.6933333333333	0.662943290156523	C3
40016-1	11.28	0.662943290156522	C3
40019-1	8.78333333333334	0.662943290156523	C3
40023-3	8.98000000000001	0.662943290156523	C3
40024-1	10.47	0.662943290156523	C3
40025-1	9.72333333333334	0.662943290156523	C3
40025-2	11.26	0.662943290156523	C3
40026-1	9.75333333333334	0.662943290156523	C3
40033-1	10.89	0.662943290156523	C3
40040-3	9.49000000000001	0.662943290156523	C3
40047-3	9.46000000000001	0.662943290156523	C3
40053-2-1	10.0966666666667	0.662943290156523	C3
40057-3-1	9.82666666666668	0.662943290156523	C3
40064-1	9.39666666666667	0.662943290156523	C3
40065-1	10.6666666666667	0.662943290156523	C3
40071-1	9.03666666666667	0.662943290156523	C3
40074-3	9.46333333333334	0.662943290156523	C3
40103-1	11.4733333333333	0.662943290156523	C3
40105-2	9.16000000000001	0.662943290156523	C3
40108-2	9.37000000000001	0.662943290156523	C3
40109-2	8.23333333333334	0.662943290156523	C3
40112-2	12.0133333333333	0.662943290156523	C3
40116-1	10.6033333333333	0.662943290156523	C3
40119-1	9.42000000000001	0.662943290156523	C3
40122-1	10.9366666666667	0.662943290156523	C3
40123-1	10.0333333333333	0.662943290156523	C3
40124-2-1	9.80666666666668	0.662943290156523	C3
40128-3-1	8.44333333333334	0.662943290156523	C3
40132-1	9.79000000000001	0.662943290156523	C3
40134-2-1	8.81333333333334	0.662943290156523	C3
40135-1	10.0366666666667	0.662943290156522	C3
40136-1	10.7133333333333	0.662943290156522	C3
40137-1	10.36	0.662943290156522	C3
40138-1	9.12333333333334	0.662943290156522	C3
40139-1	10.1066666666667	0.662943290156522	C3
40140-1	8.84666666666667	0.662943290156522	C3
40141-1	9.83333333333334	0.662943290156522	C3
40142-1	9.22666666666667	0.662943290156522	C3
40143-1	8.88666666666667	0.662943290156522	C3
40144-1	9.03333333333334	0.662943290156522	C3
40146-1	10.5366666666667	0.662943290156522	C3
40154-3-1	10.2666666666667	0.662943290156522	C3
40156-1	8.22	0.662943290156522	C3
40164-2-1	10.0533333333333	0.662943290156522	C3
40166-2-1	6.8	0.662943290156522	C3
40167-1	9.93666666666667	0.662943290156523	C3
40168-1	11.1433333333333	0.662943290156522	C3
40172-1	9.03333333333334	0.662943290156522	C3
40174-3-1	8.49	0.662943290156522	C3
40176-1	8.6	0.662943290156522	C3
40177-1	8.29333333333334	0.662943290156522	C3
40179-1	9.88666666666667	0.662943290156522	C3
40180-1	8.95666666666667	0.662943290156523	C3
40181-1	9.09333333333334	0.662943290156523	C3
40182-1	7.81	0.662943290156523	C3
40185-2-1	8.95333333333333	0.662943290156523	C3
40186-1	9.68666666666667	0.662943290156523	C3
40188-1	10.2166666666667	0.662943290156523	C3
40191-1	8.68333333333334	0.662943290156523	C3
40202-1	10.1213333333333	0.813224161343463	C3
40207-3-1	9.43333333333334	0.662943290156523	C3
40211-1	9.27333333333333	0.662943290156523	C3
40212-1	10.02	0.662943290156523	C3
40213-1	8.78666666666667	0.662943290156523	C3
40216-2	11.7133333333333	0.662943290156523	C3
40217-1	10.3	0.662943290156523	C3
40219-1	9.67	0.662943290156523	C3
40222-1	9.63333333333333	0.662943290156523	C3
40225-1	9.84666666666667	0.662943290156523	C3
40226-2-1	9.18333333333333	0.662943290156523	C3
40227-1	9.12	0.662943290156523	C3
40236-1	10.71	0.662943290156523	C3
40258-1	11.3766666666667	0.662943290156523	C3
40259-1	10.5866666666667	0.662943290156523	C3
40262-1	10.8266666666667	0.662943290156523	C3
40264-1	9.65666666666667	0.662943290156523	C3
40267-1	9.31	0.662943290156523	C3
40268-1	9.90333333333333	0.662943290156523	C3
40269-1	10.5233333333333	0.662943290156523	C3
40271-1	10.4366666666667	0.662943290156523	C3
40272-1	8.94	0.662943290156523	C3
40274-1	9.68333333333334	0.662943290156523	C3
40275-1	11.1333333333333	0.662943290156523	C3
40276-1	6.88333333333333	0.662943290156523	C3
40277-1	10.4466666666667	0.662943290156523	C3
40278-1	9.89	0.662943290156523	C3
40279-1	9.7	0.662943290156523	C3
40281-1	11.4833333333333	0.662943290156523	C3
40282-1	9.21	0.662943290156523	C3
40285-1	9.88	0.662943290156523	C3
40297-1	9.50633333333333	0.813224161343463	C3
40299-1	10.1766666666667	0.662943290156523	C3
40300-2-1	9.18666666666667	0.662943290156522	C3
F697(bm3)	5.26666666666667	0.662943290156523	C3
LH287	8.97666666666667	0.662943290156522	C3
P34N44	10.8133333333333	0.662943290156522	C3
W601S	8.85	0.662943290156522	C3
W604S	9.56	0.662943290156522	C3
W605S	11.1766666666667	0.662943290156522	C3
34R67	NA	NA	C4
36H56	8.23408144475001	0.396350138109788	C4
80002-1	9.86415801125001	0.396350138109788	C4
80003-1	8.16649250525001	0.396350138109788	C4
80003-2	8.25033452825001	0.396350138109788	C4
80005-1	9.31523961825001	0.396350138109788	C4
80005-2	8.70133072575001	0.396350138109788	C4
80006-1	9.00627050450001	0.396350138109788	C4
80006-2	NA	NA	C4
80008-1	NA	NA	C4
80011-1	9.10712080475001	0.396350138109788	C4
80011-2	8.75640639747595	0.486026723025928	C4
80012-1	8.82676816550001	0.396350138109788	C4
80012-2	8.45037026675001	0.396350138109788	C4
80014-2	NA	NA	C4
80015-1	7.99850631625001	0.396350138109788	C4
80015-2	9.29051872750001	0.396350138109788	C4
80018-1	NA	NA	C4
80021-1	7.97773791775001	0.396350138109788	C4
80021-2	9.26168990125001	0.396350138109788	C4
80022-2	8.60048550900001	0.396350138109788	C4
80024-1	8.89630589625001	0.396350138109788	C4
80024-2	8.76006709475001	0.396350138109788	C4
80025-1	8.31386056325001	0.396350138109788	C4
80025-2	9.04299779125001	0.396350138109788	C4
80032-1	9.28055571250001	0.396350138109788	C4
80032-2	7.96703382275001	0.396350138109788	C4
80033-1	9.28003092575001	0.396350138109788	C4
80033-2	NA	NA	C4
80035-1	7.44220772725001	0.396350138109788	C4
80035-2	8.65105271950001	0.396350138109788	C4
80037-1	8.71588850650001	0.396350138109788	C4
80037-2	9.07421960850002	0.396350138109788	C4
80040-1	NA	NA	C4
80040-2	8.24506257425001	0.396350138109788	C4
80041-1	NA	NA	C4
80044-2	NA	NA	C4
80045-1	NA	NA	C4
80046-2	NA	NA	C4
80047-2	NA	NA	C4
80049-1	7.74071693375001	0.396350138109788	C4
80049-2	8.31162635875001	0.396350138109788	C4
80050-1	8.45447108275001	0.396350138109788	C4
80050-2	8.76707141975001	0.396350138109788	C4
80051-2	7.94206995200001	0.396350138109788	C4
80054-1	9.50693048450001	0.396350138109788	C4
80054-2	8.93070297575001	0.396350138109788	C4
80056-1	NA	NA	C4
80056-2	8.42763740650001	0.396350138109788	C4
80057-1	8.22098376900001	0.396350138109788	C4
80057-2	8.79630152725001	0.396350138109788	C4
80063-1	7.19412750900001	0.396350138109788	C4
80063-2	7.31568880100001	0.396350138109788	C4
80066-1	NA	NA	C4
80066-2	NA	NA	C4
80069-1	9.18186315000001	0.396350138109788	C4
80069-2	9.05115655625001	0.396350138109788	C4
80070-1	7.95156778950001	0.396350138109788	C4
80070-2	8.04551971175001	0.396350138109788	C4
80072-1	8.84799570675001	0.396350138109788	C4
80072-2	8.62056720725001	0.396350138109788	C4
80073-1	9.75275847675001	0.396350138109788	C4
80074-1	9.02536371000001	0.396350138109788	C4
80074-2	9.15547293125001	0.396350138109788	C4
80074-3	9.25684311075001	0.396350138109788	C4
80076-2	8.09800014875001	0.396350138109788	C4
80076-3	9.17517008547594	0.486026723025928	C4
80078-1	8.52871436747594	0.486026723025929	C4
80078-2	8.51167869725001	0.396350138109788	C4
80078-3	NA	NA	C4
80080-1	NA	NA	C4
80081-1	8.79100772350001	0.396350138109788	C4
80081-2	8.95820097900001	0.396350138109788	C4
80083-1	NA	NA	C4
80083-2	8.50033223350001	0.396350138109788	C4
80086-1	NA	NA	C4
80086-2	9.30641287975001	0.396350138109788	C4
80087-1	NA	NA	C4
80087-2	8.77500345075001	0.396350138109788	C4
80088-1	NA	NA	C4
80088-2	9.10549229297594	0.486026723025928	C4
80093-1	NA	NA	C4
80093-2	6.14810531900001	0.396350138109788	C4
80094-1	NA	NA	C4
80094-2	7.64228594447594	0.486026723025928	C4
80095-1	8.87214769575001	0.396350138109788	C4
80095-2	NA	NA	C4
80100-1	NA	NA	C4
80100-2	9.27923765797594	0.486026723025929	C4
80101-1	NA	NA	C4
80101-2	NA	NA	C4
80102-1	7.31209474525001	0.396350138109788	C4
80102-2	8.02940917847594	0.486026723025928	C4
80106-1	NA	NA	C4
80106-2	NA	NA	C4
80106-3	8.08220594175001	0.396350138109788	C4
80106-4	NA	NA	C4
80107-1	8.55401157950001	0.396350138109788	C4
80107-2	8.372229217	0.396350138109788	C4
80107-3	8.39022254	0.396350138109788	C4
80107-4	NA	NA	C4
80111-1	8.67614893947595	0.486026723025928	C4
80111-2	NA	NA	C4
80112-1	9.47743589725	0.396350138109788	C4
80115-2	9.1356120705	0.396350138109788	C4
80116-1	8.06882860875	0.396350138109788	C4
80116-2	9.08368968075	0.396350138109788	C4
80117-1	NA	NA	C4
80117-2	8.4030815185	0.396350138109788	C4
80118-1	8.877399309	0.396350138109788	C4
80118-2	8.17329984575001	0.396350138109788	C4
80119-1	NA	NA	C4
80120-1	8.051744273	0.396350138109788	C4
80120-2	8.1092256985	0.396350138109788	C4
80123-1	8.99379341125	0.396350138109788	C4
80123-2	9.55145432	0.396350138109788	C4
80123-3	10.1100391999759	0.486026723025929	C4
80123-4	8.9268734995	0.396350138109788	C4
80123-5	8.57054394725	0.396350138109788	C4
80124-1	9.036399985	0.396350138109788	C4
80124-2	7.8699947545	0.396350138109788	C4
80124-3	9.2176926345	0.396350138109788	C4
80124-4	9.32080206175	0.396350138109788	C4
80128-1	8.36157675425	0.396350138109788	C4
80128-2	7.65314771925	0.396350138109788	C4
80132-1	8.67982381571073	0.4858511987432	C4
80132-2	8.70752417600001	0.396350138109788	C4
80133-1	NA	NA	C4
80133-2	8.76758644075	0.396350138109788	C4
80134-1	8.58863447825001	0.396350138109788	C4
80134-2	8.32325371425001	0.396350138109788	C4
80135-1	8.430179263	0.396350138109788	C4
80135-2	8.835967253	0.396350138109788	C4
80137-1	8.36429810225	0.396350138109788	C4
80137-2	8.72687393025	0.396350138109788	C4
80138-1	8.70594881875	0.396350138109788	C4
80138-2	10.02571992025	0.396350138109788	C4
80138-3	9.10357373625001	0.396350138109788	C4
80139-1	9.35189618525	0.396350138109788	C4
80139-2	8.62011708997594	0.486026723025929	C4
80139-3	8.6340530905	0.396350138109788	C4
80141-2	9.44747515547594	0.486026723025929	C4
80141-3	9.74812776246073	0.4858511987432	C4
80148-1	7.6114783025	0.396350138109788	C4
80148-2	8.97963675750001	0.396350138109788	C4
80148-3	10.3376862904759	0.486026723025929	C4
80150-1	8.22302796425	0.396350138109788	C4
80150-2	NA	NA	C4
80150-3	9.3792534925	0.396350138109788	C4
80152-1	NA	NA	C4
80152-2	8.93684244947594	0.486026723025929	C4
80152-3	9.619803686	0.396350138109788	C4
80155-1	9.357980676	0.396350138109788	C4
80155-2	8.5370016055	0.396350138109788	C4
80156-1	9.35536876875	0.396350138109788	C4
80156-2	NA	NA	C4
80159-1	8.8350573285	0.396350138109788	C4
80159-2	8.57183636175	0.396350138109788	C4
80166-2	8.47024155725	0.396350138109788	C4
80170-1	NA	NA	C4
80170-2	NA	NA	C4
80171-1	NA	NA	C4
80171-2	8.03839127525	0.396350138109788	C4
80172-1	9.4935638855	0.396350138109788	C4
80172-2	8.0718564695	0.396350138109788	C4
80173-2	9.2784131785	0.396350138109788	C4
80175-1	NA	NA	C4
80175-2	9.29225288425	0.396350138109788	C4
80177-1	8.05008117525	0.396350138109788	C4
80177-2	8.60667616	0.396350138109788	C4
80177-3	9.74236074375	0.396350138109788	C4
80177-4	7.2025450935	0.396350138109788	C4
80177-5	8.62221231725	0.396350138109788	C4
80178-2	8.23585389175	0.396350138109788	C4
80178-3	8.15491475375	0.396350138109788	C4
80178-4	7.1024974715	0.396350138109788	C4
80178-5	NA	NA	C4
80182-1	NA	NA	C4
80184-1	NA	NA	C4
80184-2	NA	NA	C4
80185-2	7.1759458565	0.396350138109788	C4
80188-2	NA	NA	C4
80189-1	NA	NA	C4
80189-2	8.0367838055	0.396350138109788	C4
80191-1	8.226721945	0.396350138109788	C4
80191-2	NA	NA	C4
80196-1	NA	NA	C4
80196-2	8.11807330747594	0.486026723025929	C4
80197-1	NA	NA	C4
80197-2	8.625346116	0.396350138109788	C4
F2F633	8.71476457	0.396350138109788	C4
N48V8	8.91961776525	0.396350138109788	C4
W604S	9.33741671625	0.396350138109788	C4
W604S	8.93865471353928	0.4858511987432	C4
W605S	8.72622338525	0.396350138109788	C4
W605S	10.4517605025	0.396350138109788	C4
W611s	NA	NA	C4
W611S	NA	NA	C4
W611S	9.7898901025	0.396350138109788	C4
W612S	8.95881210175	0.396350138109788	C4
W612S	8.97879850875	0.396350138109788	C4
